# Supplementary material for: Behavioral shifts mask the success of legislation and outreach for endangered species recovery
Source: Nat Commun. 2026 Mar 18;17:1819. doi: 10.1038/s41467-026-69617-4 (PMC13000190; doi:10.1038/s41467-026-69617-4)
Supplement: Supplementary file 3 — Supplementary Data 1 [file 41467_2026_69617_MOESM3_ESM.zip]

Archive with 7 entries (6 files):
- SupplementaryData1/
- SupplementaryData1/DoubleEquationplus.jags.condors.R
- SupplementaryData1/InputDataCACO.xlsx
- SupplementaryData1/PbAndSurvBasicTrendsR2.Final.Rmd
- SupplementaryData1/PbExposureLmmAnalysesR2.Final.Rmd
- SupplementaryData1/SetupPGJagsModels.Rmd
- SupplementaryData1/SurvReproPvaAnalysesR2.Final.Rmd
