# Supplementary material for: Behavioral shifts mask the success of legislation and outreach for endangered species recovery
Source: Nat Commun. 2026 Mar 18;17:1819. doi: 10.1038/s41467-026-69617-4 (PMC13000190; doi:10.1038/s41467-026-69617-4)
Supplement: Supplementary file 3 — Supplementary Data 1 [file 41467_2026_69617_MOESM3_ESM.zip › SupplementaryData1/DoubleEquationplus.jags.condors.R]

model{

  for (i in 1:NyesbldPb){
    Y[yesbldPbii[i]] ~ dgamma((10^-10)+psi[yesbldPbii[i]]*nu , nu/lambdag[yesbldPbii[i]] )
    psi[yesbldPbii[i]] ~ dpois(lambdap[yesbldPbii[i]])
   # loglik[yesbldPbii[i]] <-  logdensity.gamma(Y[yesbldPbii[i]],(10^-10)+psi[yesbldPbii[i]]*nu , nu/lambdag[yesbldPbii[i]] )
  }
  
  
  for (i in 1:NnobldPb){
    Ytoolow[nobldPbii[i]] ~ dbern(Prob.low[nobldPbii[i]])
    Prob.low[nobldPbii[i]]  <- pgamma(5, (10^-10)+psi[nobldPbii[i]]*nu, nu/lambdag[nobldPbii[i]]) 
    psi[nobldPbii[i]] ~ dpois(lambdap[nobldPbii[i]])
   # loglik[nobldPbii[i]] <-   logdensity.bern(Ytoolow[nobldPbii[i]], Prob.low[nobldPbii[i]])
  }
  
	for (i in 1:Ncases){
		lambdap[i] <- exp((Xb[i,1:Kb] %*% betab.poisson[1:Kb]) +
		                    (Xp[i,1:Kp] %*% betap[1:Kp]))
		lambdag[i] <- exp((Xb[i,1:Kb] %*% betab.gamma[1:Kb]))
			
	}
	
  # total predictors and total #, Kp, must be the same for the beta and gamma parameters
	for (k in 1:Kb){
		betab[k] ~ dunif(-100,100) # ALERT: Make sure these limits are compatible with your problem.
		gammabeta[k] ~ dunif(-100,100) # ALERT: Make sure these limits are compatible with your problem.
		
		betab.gamma[k] <- (betab[k] + gammabeta[k])/2
		betab.poisson[k] <- (betab[k] - gammabeta[k])/2		
	}	
		
  for (k in 1:Kp){
    betap[k] ~ dunif(-100,100) # ALERT: Make sure these limits are compatible with your problem.
  }	
  
	nu <- (2 - zeta)/(zeta - 1)
	zeta ~ dunif(1,2)
		
}

# run.jags allows you to specify the list of variables to monitor from the fit, and also the list of data to be imported from the home environment. there is also a list for fitted parameters:

#monitor#   betap,betab.poisson,betab.gamma,nu


#data#  Ncases,nobldPbii, yesbldPbii,NyesbldPb,NnobldPb,Xp,Kp,Xb,Kb,Y,Ytoolow
