# Supplementary material for: Behavioral shifts mask the success of legislation and outreach for endangered species recovery
Source: Nat Commun. 2026 Mar 18;17:1819. doi: 10.1038/s41467-026-69617-4 (PMC13000190; doi:10.1038/s41467-026-69617-4)
Supplement: Supplementary file 3 — Supplementary Data 1 [file 41467_2026_69617_MOESM3_ESM.zip › SupplementaryData1/InputDataCACO.xlsx]

## Sheet: VarDefs
Tab	Variable	Definition
PbDataCaMx	Stud	Individual condor ID
PbDataCaMx	Date	Date of sample in Matlab numeric format (Excel Date + 693960)
PbDataCaMx	Year	Year of sample in calendar year
PbDataCaMx	Month	Month of sample
PbDataCaMx	Day	Day of sample
PbDataCaMx	Bioyear	Year of sample in Bioyears, which runs Sep - Aug
PbDataCaMx	Season	Season numbered sequentially. Seasons used in study were FallWinter (FW, Sep - Feb) and SpringSummer (SS, Mar - Aug). Odd numbered seasons are FW, even numbered are SS.
PbDataCaMx	Flock	Numeric designation for flocks. 1: Central California flock or CECA, 3: Southern California flock or SOCA, and 5: Baja, Mexico flock or BAMX
PbDataCaMx	FlockF	Character designation for flocks, or CECA, SOCA, or BAMX
PbDataCaMx	PbUse	Blood lead level, in ug/dL
PbDataCaMx	Targeted	Variable indicating if a blood sample was taken due to suspected lead exposure vs. routine health checks. Individual time-varying covariate. Binary variable.
PbFeatherDataCaMx	Stud	Individual condor ID
PbFeatherDataCaMx	Flock	Numeric designation for flocks. 1: Central California flock or CECA, 3: Southern California flock or SOCA, and 5: Baja, Mexico flock or BAMX
PbFeatherDataCaMx	FlockF	Character designation for flocks, or CECA, SOCA, or BAMX
PbFeatherDataCaMx	Pb	Blood lead level equivalent of measured feather lead, in ug/dL
PbDataCa	Stud	Individual condor ID
PbDataCa	lnPb	Natural log of blood lead level, in ug/dL
PbDataCa	Pb	Blood lead level, in ug/dL
PbDataCa	Targeted	Variable indicating if a blood sample was taken due to suspected lead exposure vs. routine health checks. Individual time-varying covariate. Binary variable.
PbDataCa	DeathDateR	Death date in Excel format. Bird that were alive at the end of the study period (8/31/2023) indicated with NA here
PbDataCa	Flock	Numeric designation for flocks. 1: Central California flock or CECA, 3: Southern California flock or SOCA, and 5: Baja, Mexico flock or BAMX
PbDataCa	Year	Year of sample in calendar year
PbDataCa	Bioyear	Year of sample in Bioyears, which runs Sep - Aug
PbDataCa	Month	Month of sample
PbDataCa	Day	Day of sample
PbDataCa	DateR	Date of sample in Excel format
PbDataCa	Season	Season numbered sequentially. Seasons used in study were FallWinter (FW, Sep - Feb) and SpringSummer (SS, Mar - Aug). Odd numbered seasons are FW, even numbered are SS.
PbDataCa	FW	Season is FallWinter (Sep - Feb). Binary variable
PbDataCa	SS	Season is SpringSummer (Mar - Aug). Binary variable
PbDataCa	Age	Age of individual in years
PbDataCa	AgeClass	Age class of individual: FirstYear (FY), Juvenile (Juv), YoungAdult (YA), or OlderAdult (OA)
PbDataCa	FY	Individuals in their first year after fledging, or age 0.5 (age at fledging) to age 1.5. Individual time-varying covariate. Binary variable.
PbDataCa	Juv	Equivalent to Juvenile. Individuals 1 to 6 years post-fledge, or age 1.5 to 6.5. Individual time-varying covariate. Binary variable.
PbDataCa	YA	YoungAdult. Individuals 6 to 10 years post-fledge, or age 6.5 to age 10.5. Individual time-varying covariate. Binary variable.
PbDataCa	OA	OlderAdult. Individuals 10 years post-fledge or older, or 10.5 and older. Individual time-varying covariate. Binary variable.
PbDataCa	RelLT2	Indicates captive-bred individual that has been in the wild <2 years
PbDataCa	FreeFly	Proportion of days in the previous 180 days that the bird was free-flying (vs. captive in flight pens or zoo facilities). Individual time-varying covariate.
PbDataCa	Coastal	The proportion of all observations of an individual in the previous 180 days that were visual observations in the coastal region, corrected for tracked free-flying days. Individual time-varying covariate.
PbDataCa	Proff	Proffered. The proportion of all tracking days (days in which field staff attempted to locate condors in a flock) in the previous 180 days that an individual was free-flying and observed feeding on a proffered carcass, either visually or on camera. Individual time-varying covariate.
PbDataCa	Presence	The proportion of all tracking days (days in which field staff attempted to locate condors in a flock) in the previous 180 days that an individual was free-flying and detected by observers (either telemetry signal, visual observation, or camera) after removing proffered feeding observations. This variable documents presence in the release area, broadly defined, independent of proffered feeding ob…
PbDataCa	Yr08on	Equivalent to Post2008Ban. Time period starting Bioyear 2008, when AB 821, the Ridley-Tree Condor Preservation Act, requiring nonlead ammunition when taking big game and nongame in California condor habitat, was implemented (July 1, 2008). Bioyears 2008 – 2022. Binary variable
PbDataCa	Yr19on	Equivalent to Post2019Ban. Time period starting Bioyear 2019, when AB 8711, a bill modifying AB821 to apply statewide and to the taking of all wildlife, was fully implemented (July 1, 2019). Bioyears 2019 – 2022. Binary variable
PbDataCa	VaryYr08onOnly	Bioyear for all years from Bioyear 2008 on. All earlier Bioyears assigned 2007.
PbDataCa	DeerHunt	Deer hunting, indexed as the sum of successful tags reported to California Department of Fish and Wildlife in the month of and month prior to blood lead level testing, rescaled by dividing by 1000. For each flock, we summed tags in counties with high foraging use, or, specifically, Monterey, San Benito, and San Luis Obispo for Central and Kern and Ventura for Southern. Deer harvest prior to 2015 …
PbDataCa	PigHunt	Pig hunting, indexed the same way as deer hunting, based on counties of high ground use by condor (see DeerHunt), and rescaled by dividing by 100. Data were incomplete for Bioyear 2011 and thus we interpolated those data as the mean of the corresponding 2010 and 2012 monthly data.
PbDataCa	DeerHuntYr08on	Equivalent to DeerHunt:Post2008Ban. DeerHunt in the time period after the 2008 lead ban (Bioyears 2008 – 2022).
PbDataCa	DeerHuntYr19on	Equivalent to DeerHunt:Post2019Ban. DeerHunt in the time period after the 2019 lead ban (Bioyears 2019 – 2022).
PbDataCa	PigHuntYr08on	Equivalent to PigHunt:Post2008Ban. PigHunt in the time period after the 2008 lead ban (Bioyears 2008 – 2022).
PbDataCa	PigHuntYr19on	Equivalent to PigHunt:Post2019Ban. PigHunt in the time period after the 2019 lead ban (Bioyears 2019 – 2022).
PbDataCa	ContactsFlock	Number of people contacted annually in counties heavily used for foraging by condors, a flock-specific metric, through educational outreach activities (in 1000s), and thus the number of people who had received information about nonlead ammunition, excluding those receiving boxes of nonlead ammunition. Contacts occurred over a longer time frame than Boxes (Supplementary Fig. 2), but we limited our…
PbDataCa	ContactsCA	Number of people contacted annually statewide through educational outreach activities (in 1000s), and thus the number of people who had received information about nonlead ammunition, excluding those receiving boxes of nonlead ammunition. Contacts occurred over a longer time frame than Boxes (Supplementary Fig. 2), but we limited our analysis to years in which Boxes were also distributed. Contacts…
PbDataCa	BoxesFlock	Number of boxes of nonlead ammunition distributed annually (in 100s) in counties heavily used for foraging by condors, a flock-specific metric. Box distribution started in 2012 for counties heavily used by Central and in 2014 for counties heavily used by Southern. Boxes was summarized over calendar year and used to predict BloodLead in the same Bioyear, which begins in Sep of the calendar year.
PbDataCa	BoxesCA	Number of boxes of nonlead ammunition distributed annually (in 100s) statewide. Box distribution started in 2012 for counties heavily used by Central and in 2014 for counties heavily used by Southern. Boxes was summarized over calendar year and used to predict BloodLead in the same Bioyear, which begins in Sep of the calendar year.
sAllCaMx	Stud	Individual condor ID
sAllCaMx	ch	Annual bimonthly encounter history for known fate survival model, based on Bioyear (Sep - Aug), in live-dead pairs for each bimonth, or LDLDLDLDLDLD
sAllCaMx	Flock	Numeric designation for flocks. 1: Central California flock or CECA, 3: Southern California flock or SOCA, and 5: Baja, Mexico flock or BAMX
sAllCaMx	KSex	Sex of individual was known. Only 5 individuals of unknown sex occurred. Binary variable.
sAllCaMx	Female	Sex of individual was female. Binary variable.
sAllCaMx	Bioyear	Year of sample in Bioyears, which runs Sep - Aug
sAllCaMx	EPF1	Equivalent to FirstYear. Individuals in their first year after fledging, or age 0.5 (age at fledging) to age 1.5. Individual time-varying covariate. Binary variable.
sAllCaMx	EPF2	Equivalent to First2Years. Individuals in their first 2 years after fledging, or age 0.5 (age at fledging) to age 2.5. Individual time-varying covariate. Binary variable.
sAllCaMx	Juv	Equivalent to Juvenile. Individuals 1 to 6 years post-fledge, or age 1.5 to 6.5. Individual time-varying covariate. Binary variable.
sAllCaMx	YA	YoungAdult. Individuals 6 to 10 years post-fledge, or age 6.5 to age 10.5. Individual time-varying covariate. Binary variable.
sAllCaMx	OA	OlderAdult. Individuals 10 years post-fledge or older (i.e., ≥ 10.5 years old). Individual time-varying covariate. Binary variable.
sAllCaMx	Adult	YoungAdult or OlderAdult. Individuals 6 years post-fledge or older (i.e., ≥ 6.5 years old). Individual time-varying covariate. Binary variable.
sAllCaMx	Rlt10.167	Captive-bred individual released <1 year in first bimonthly LD interval (Sep - Oct)
sAllCaMx	Rlt10.334	Captive-bred individual released <1 year in second bimonthly LD interval (Nov - Dec)
sAllCaMx	Rlt10.501	Captive-bred individual released <1 year in third bimonthly LD interval (Jan - Feb)
sAllCaMx	Rlt10.668	Captive-bred individual released <1 year in fourth bimonthly LD interval (Mar - Apr)
sAllCaMx	Rlt10.835	Captive-bred individual released <1 year in fifth bimonthly LD interval (May - Jun)
sAllCaMx	Rlt11.002	Captive-bred individual released <1 year in sixth bimonthly LD interval (Jul - Aug)
sAllCaMx	CECA	Individual is part of Central California (CECA) flock. Binary variable.
sAllCaMx	SOCA	Individual is part of Southern California (SOCA) flock. Binary variable.
sAllCaMx	BAMX	Individual is part of Baja, Mexcio (BAMX) flock. Binary variable.
sAllCaMx	Yr	Age of release site (i.e., flock), in number of years. First year of releases for data set for each flock numbered 1 (1996 is 1 for CECA and SOCA, 2002 is 1 for BAMX)
sAllCaMx	YrLTE4	Age of release site is ≤ 4 years. Binary variable.
sAllCaMx	YrLTE5	Age of release site is ≤ 5 years. Binary variable.
sAllCaMx	YrLTE6	Age of release site is ≤ 6 years. Binary variable.
sAllCaMx	YrLTE7	Age of release site is ≤ 7 years. Binary variable.
sAllCaMx	YrLTE8	Age of release site is ≤ 8 years. Binary variable.
sAllCaMx	YrLTE9	Age of release site is ≤ 9 years. Binary variable.
sAllCaMx	YrLTE10	Age of release site is ≤ 10 years. Binary variable.
sPbCaMx	Stud	Individual condor ID
sPbCaMx	ch	Annual bimonthly encounter history for known fate survival model, based on Bioyear (Sep - Aug), in live-dead pairs for each bimonth, or LDLDLDLDLDLD
sPbCaMx	Bioyear	Year of sample in Bioyears, which runs Sep - Aug
sPbCaMx	Flock	Numeric designation for flocks. 1: Central California flock or CECA, 3: Southern California flock or SOCA, and 5: Baja, Mexico flock or BAMX
sPbCaMx	CECA	Individual is part of Central California (CECA) flock. Binary variable.
sPbCaMx	SOCA	Individual is part of Southern California (SOCA) flock. Binary variable.
sPbCaMx	BAMX	Individual is part of Baja, Mexcio (BAMX) flock. Binary variable.
sOtherKnownCaMx	Stud	Individual condor ID
sOtherKnownCaMx	ch	Annual bimonthly encounter history for known fate survival model, based on Bioyear (Sep - Aug), in live-dead pairs for each bimonth, or LDLDLDLDLDLD
sOtherKnownCaMx	Bioyear	Year of sample in Bioyears, which runs Sep - Aug
sOtherKnownCaMx	Flock	Numeric designation for flocks. 1: Central California flock or CECA, 3: Southern California flock or SOCA, and 5: Baja, Mexico flock or BAMX
sOtherKnownCaMx	CECA	Individual is part of Central California (CECA) flock. Binary variable.
sOtherKnownCaMx	SOCA	Individual is part of Southern California (SOCA) flock. Binary variable.
sOtherKnownCaMx	BAMX	Individual is part of Baja, Mexcio (BAMX) flock. Binary variable.
sMIWUndCaMx	Stud	Individual condor ID
sMIWUndCaMx	ch	Annual bimonthly encounter history for known fate survival model, based on Bioyear (Sep - Aug), in live-dead pairs for each bimonth, or LDLDLDLDLDLD
sMIWUndCaMx	Bioyear	Year of sample in Bioyears, which runs Sep - Aug
sMIWUndCaMx	Flock	Numeric designation for flocks. 1: Central California flock or CECA, 3: Southern California flock or SOCA, and 5: Baja, Mexico flock or BAMX
sMIWUndCaMx	CECA	Individual is part of Central California (CECA) flock. Binary variable.
sMIWUndCaMx	SOCA	Individual is part of Southern California (SOCA) flock. Binary variable.
sMIWUndCaMx	BAMX	Individual is part of Baja, Mexcio (BAMX) flock. Binary variable.
sAllCa	Stud	Individual condor ID
sAllCa	ch	Annual bimonthly encounter history for known fate survival model, based on Bioyear (Sep - Aug), in live-dead pairs for each bimonth, or LDLDLDLDLDLD
sAllCa	Flock	Numeric designation for flocks. 1: Central California flock or CECA, 3: Southern California flock or SOCA, and 5: Baja, Mexico flock or BAMX
sAllCa	Bioyear	Year of sample in Bioyears, which runs Sep - Aug
sAllCa	Bage0.167	Age of individual at midpoint of first bimonthly LD interval (Sep - Oct)
sAllCa	Bage0.334	Age of individual at midpoint of second bimonthly LD interval (Nov - Dec)
sAllCa	Bage0.501	Age of individual at midpoint of third bimonthly LD interval (Jan - Feb)
sAllCa	Bage0.668	Age of individual at midpoint of fourth bimonthly LD interval (Mar - Apr)
sAllCa	Bage0.835	Age of individual at midpoint of fifth bimonthly LD interval (May - Jun)
sAllCa	Bage1.002	Age of individual at midpoint of sixth bimonthly LD interval (Jul - Aug)
sAllCa	Cst10.167	Coastal metric for individual (proportion of observations in previous 180 that were visual in coastal region) at midpoint of first bimonthly LD interval (Sep - Oct)
sAllCa	Cst10.334	Coastal metric for individual (proportion of observations in previous 180 that were visual in coastal region) at midpoint of second bimonthly LD interval (Nov - Dec)
sAllCa	Cst10.501	Coastal metric for individual (proportion of observations in previous 180 that were visual in coastal region) at midpoint of third bimonthly LD interval (Jan - Feb)
sAllCa	Cst10.668	Coastal metric for individual (proportion of observations in previous 180 that were visual in coastal region) at midpoint of fourth bimonthly LD interval (Mar - Apr)
sAllCa	Cst10.835	Coastal metric for individual (proportion of observations in previous 180 that were visual in coastal region) at midpoint of fifth bimonthly LD interval (May - Jun)
sAllCa	Cst11.002	Coastal metric for individual (proportion of observations in previous 180 that were visual in coastal region) at midpoint of sixth bimonthly LD interval (Jul - Aug)
sAllCa	Deer0.167	DeerHunt metric at midpoint of first bimonthly LD interval (Sep - Oct)
sAllCa	Deer0.334	DeerHunt metric at midpoint of second bimonthly LD interval (Nov - Dec)
sAllCa	Deer0.501	DeerHunt metric at midpoint of third bimonthly LD interval (Jan - Feb)
sAllCa	Deer0.668	DeerHunt metric at midpoint of fourth bimonthly LD interval (Mar - Apr)
sAllCa	Deer0.835	DeerHunt metric at midpoint of fifth bimonthly LD interval (May - Jun)
sAllCa	Deer1.002	DeerHunt metric at midpoint of sixth bimonthly LD interval (Jul - Aug)
sAllCa	Pig0.167	PigHunt metric at midpoint of first bimonthly LD interval (Sep - Oct)
sAllCa	Pig0.334	PigHunt metric at midpoint of second bimonthly LD interval (Nov - Dec)
sAllCa	Pig0.501	PigHunt metric at midpoint of third bimonthly LD interval (Jan - Feb)
sAllCa	Pig0.668	PigHunt metric at midpoint of fourth bimonthly LD interval (Mar - Apr)
sAllCa	Pig0.835	PigHunt metric at midpoint of fifth bimonthly LD interval (May - Jun)
sAllCa	Pig1.002	PigHunt metric at midpoint of sixth bimonthly LD interval (Jul - Aug)
sAllCa	Pres0.167	Presence metric for individual (proportion of tracking days in previous 180 detected from management area, excluding proffered feeding observations) at midpoint of first bimonthly LD interval (Sep - Oct)
sAllCa	Pres0.334	Presence metric for individual (proportion of tracking days in previous 180 detected from management area, excluding proffered feeding observations) at midpoint of second bimonthly LD interval (Nov - Dec)
sAllCa	Pres0.501	Presence metric for individual (proportion of tracking days in previous 180 detected from management area, excluding proffered feeding observations) at midpoint of third bimonthly LD interval (Jan - Feb)
sAllCa	Pres0.668	Presence metric for individual (proportion of tracking days in previous 180 detected from management area, excluding proffered feeding observations) at midpoint of fourth bimonthly LD interval (Mar - Apr)
sAllCa	Pres0.835	Presence metric for individual (proportion of tracking days in previous 180 detected from management area, excluding proffered feeding observations) at midpoint of fifth bimonthly LD interval (May - Jun)
sAllCa	Pres1.002	Presence metric for individual (proportion of tracking days in previous 180 detected from management area, excluding proffered feeding observations) at midpoint of sixth bimonthly LD interval (Jul - Aug)
sAllCa	Prof0.167	Proffered metric for individual (proportion of tracking days in previous 180 observed proffered feeding) at midpoint of first bimonthly LD interval (Sep - Oct)
sAllCa	Prof0.334	Proffered metric for individual (proportion of tracking days in previous 180 observed proffered feeding) at midpoint of second bimonthly LD interval (Nov - Dec)
sAllCa	Prof0.501	Proffered metric for individual (proportion of tracking days in previous 180 observed proffered feeding) at midpoint of third bimonthly LD interval (Jan - Feb)
sAllCa	Prof0.668	Proffered metric for individual (proportion of tracking days in previous 180 observed proffered feeding) at midpoint of fourth bimonthly LD interval (Mar - Apr)
sAllCa	Prof0.835	Proffered metric for individual (proportion of tracking days in previous 180 observed proffered feeding) at midpoint of fifth bimonthly LD interval (May - Jun)
sAllCa	Prof1.002	Proffered metric for individual (proportion of tracking days in previous 180 observed proffered feeding) at midpoint of sixth bimonthly LD interval (Jul - Aug)
sAllCa	Rlt20.167	Captive-bred individual released <2 year in first bimonthly LD interval (Sep - Oct)
sAllCa	Rlt10.167	Captive-bred individual released <1 year in first bimonthly LD interval (Sep - Oct)
sAllCa	Rlt20.334	Captive-bred individual released <2year in second bimonthly LD interval (Nov - Dec)
sAllCa	Rlt10.334	Captive-bred individual released <1 year in second bimonthly LD interval (Nov - Dec)
sAllCa	Rlt20.501	Captive-bred individual released <2 year in third bimonthly LD interval (Jan - Feb)
sAllCa	Rlt10.501	Captive-bred individual released <1 year in third bimonthly LD interval (Jan - Feb)
sAllCa	Rlt20.668	Captive-bred individual released <2 year in fourth bimonthly LD interval (Mar - Apr)
sAllCa	Rlt10.668	Captive-bred individual released <1 year in fourth bimonthly LD interval (Mar - Apr)
sAllCa	Rlt20.835	Captive-bred individual released <2 year in fifth bimonthly LD interval (May - Jun)
sAllCa	Rlt10.835	Captive-bred individual released <1 year in fifth bimonthly LD interval (May - Jun)
sAllCa	Rlt21.002	Captive-bred individual released <2 year in sixth bimonthly LD interval (Jul - Aug)
sAllCa	Rlt11.002	Captive-bred individual released <1 year in sixth bimonthly LD interval (Jul - Aug)
sAllCa	EPF1	Equivalent to FirstYear. Individuals in their first year after fledging, or age 0.5 (age at fledging) to age 1.5. Individual time-varying covariate. Binary variable.
sAllCa	EPF2	Equivalent to First2Years. Individuals in their first 2 years after fledging, or age 0.5 (age at fledging) to age 2.5. Individual time-varying covariate. Binary variable.
sAllCa	Juv	Equivalent to Juvenile. Individuals 1 to 6 years post-fledge, or age 1.5 to 6.5. Individual time-varying covariate. Binary variable.
sAllCa	YA	YoungAdult. Individuals 6 to 10 years post-fledge, or age 6.5 to age 10.5. Individual time-varying covariate. Binary variable.
sAllCa	OA	OlderAdult. Individuals 10 years post-fledge or older (i.e., ≥ 10.5 years old). Individual time-varying covariate. Binary variable.
sAllCa	Adult	YoungAdult or OlderAdult. Individuals 6 years post-fledge or older (i.e., ≥ 6.5 years old). Individual time-varying covariate. Binary variable.
sAllCa	CECA	Individual is part of Central California (CECA) flock. Binary variable.
sAllCa	SOCA	Individual is part of Southern California (SOCA) flock. Binary variable.
sAllCa	BAMX	Individual is part of Baja, Mexcio (BAMX) flock. Binary variable.
sAllCa	Post08	Equivalent to Yr08on. Time period starting Bioyear 2008, when AB 821, the Ridley-Tree Condor Preservation Act, requiring nonlead ammunition when taking big game and nongame in California condor habitat, was implemented (July 1, 2008). Bioyears 2008 – 2022. Binary variable
sAllCa	Post19	Equivalent to Yr19on. Time period starting Bioyear 2019, when AB 8711, a bill modifying AB821 to apply statewide and to the taking of all wildlife, was fully implemented (July 1, 2019). Bioyears 2019 – 2022. Binary variable
sAllCa	Yr	Age of release site (i.e., flock), in number of years. First year of releases for data set for each flock numbered 1 (1996 is 1 for CECA and SOCA, 2002 is 1 for BAMX)
sAllCa	YrLTE4	Age of release site is ≤ 4 years. Binary variable.
sAllCa	YrLTE5	Age of release site is ≤ 5 years. Binary variable.
sAllCa	YrLTE6	Age of release site is ≤ 6 years. Binary variable.
sAllCa	YrLTE7	Age of release site is ≤ 7 years. Binary variable.
sAllCa	YrLTE8	Age of release site is ≤ 8 years. Binary variable.
sAllCa	YrLTE9	Age of release site is ≤ 9 years. Binary variable.
sAllCa	YrLTE10	Age of release site is ≤ 10 years. Binary variable.
sPbCa	Stud	Individual condor ID
sPbCa	ch	Annual bimonthly encounter history for known fate survival model, based on Bioyear (Sep - Aug), in live-dead pairs for each bimonth, or LDLDLDLDLDLD
sPbCa	Flock	Numeric designation for flocks. 1: Central California flock or CECA, 3: Southern California flock or SOCA, and 5: Baja, Mexico flock or BAMX
sPbCa	Bioyear	Year of sample in Bioyears, which runs Sep - Aug
sPbCa	Bage0.167	Age of individual at midpoint of first bimonthly LD interval (Sep - Oct)
sPbCa	Bage0.334	Age of individual at midpoint of second bimonthly LD interval (Nov - Dec)
sPbCa	Bage0.501	Age of individual at midpoint of third bimonthly LD interval (Jan - Feb)
sPbCa	Bage0.668	Age of individual at midpoint of fourth bimonthly LD interval (Mar - Apr)
sPbCa	Bage0.835	Age of individual at midpoint of fifth bimonthly LD interval (May - Jun)
sPbCa	Bage1.002	Age of individual at midpoint of sixth bimonthly LD interval (Jul - Aug)
sPbCa	Cst10.167	Coastal metric for individual (proportion of observations in previous 180 that were visual in coastal region) at midpoint of first bimonthly LD interval (Sep - Oct)
sPbCa	Cst10.334	Coastal metric for individual (proportion of observations in previous 180 that were visual in coastal region) at midpoint of second bimonthly LD interval (Nov - Dec)
sPbCa	Cst10.501	Coastal metric for individual (proportion of observations in previous 180 that were visual in coastal region) at midpoint of third bimonthly LD interval (Jan - Feb)
sPbCa	Cst10.668	Coastal metric for individual (proportion of observations in previous 180 that were visual in coastal region) at midpoint of fourth bimonthly LD interval (Mar - Apr)
sPbCa	Cst10.835	Coastal metric for individual (proportion of observations in previous 180 that were visual in coastal region) at midpoint of fifth bimonthly LD interval (May - Jun)
sPbCa	Cst11.002	Coastal metric for individual (proportion of observations in previous 180 that were visual in coastal region) at midpoint of sixth bimonthly LD interval (Jul - Aug)
sPbCa	Deer0.167	DeerHunt metric at midpoint of first bimonthly LD interval (Sep - Oct)
sPbCa	Deer0.334	DeerHunt metric at midpoint of second bimonthly LD interval (Nov - Dec)
sPbCa	Deer0.501	DeerHunt metric at midpoint of third bimonthly LD interval (Jan - Feb)
sPbCa	Deer0.668	DeerHunt metric at midpoint of fourth bimonthly LD interval (Mar - Apr)
sPbCa	Deer0.835	DeerHunt metric at midpoint of fifth bimonthly LD interval (May - Jun)
sPbCa	Deer1.002	DeerHunt metric at midpoint of sixth bimonthly LD interval (Jul - Aug)
sPbCa	Pig0.167	PigHunt metric at midpoint of first bimonthly LD interval (Sep - Oct)
sPbCa	Pig0.334	PigHunt metric at midpoint of second bimonthly LD interval (Nov - Dec)
sPbCa	Pig0.501	PigHunt metric at midpoint of third bimonthly LD interval (Jan - Feb)
sPbCa	Pig0.668	PigHunt metric at midpoint of fourth bimonthly LD interval (Mar - Apr)
sPbCa	Pig0.835	PigHunt metric at midpoint of fifth bimonthly LD interval (May - Jun)
sPbCa	Pig1.002	PigHunt metric at midpoint of sixth bimonthly LD interval (Jul - Aug)
sPbCa	Pres0.167	Presence metric for individual (proportion of tracking days in previous 180 detected from management area, excluding proffered feeding observations) at midpoint of first bimonthly LD interval (Sep - Oct)
sPbCa	Pres0.334	Presence metric for individual (proportion of tracking days in previous 180 detected from management area, excluding proffered feeding observations) at midpoint of second bimonthly LD interval (Nov - Dec)
sPbCa	Pres0.501	Presence metric for individual (proportion of tracking days in previous 180 detected from management area, excluding proffered feeding observations) at midpoint of third bimonthly LD interval (Jan - Feb)
sPbCa	Pres0.668	Presence metric for individual (proportion of tracking days in previous 180 detected from management area, excluding proffered feeding observations) at midpoint of fourth bimonthly LD interval (Mar - Apr)
sPbCa	Pres0.835	Presence metric for individual (proportion of tracking days in previous 180 detected from management area, excluding proffered feeding observations) at midpoint of fifth bimonthly LD interval (May - Jun)
sPbCa	Pres1.002	Presence metric for individual (proportion of tracking days in previous 180 detected from management area, excluding proffered feeding observations) at midpoint of sixth bimonthly LD interval (Jul - Aug)
sPbCa	Prof0.167	Proffered metric for individual (proportion of tracking days in previous 180 observed proffered feeding) at midpoint of first bimonthly LD interval (Sep - Oct)
sPbCa	Prof0.334	Proffered metric for individual (proportion of tracking days in previous 180 observed proffered feeding) at midpoint of second bimonthly LD interval (Nov - Dec)
sPbCa	Prof0.501	Proffered metric for individual (proportion of tracking days in previous 180 observed proffered feeding) at midpoint of third bimonthly LD interval (Jan - Feb)
sPbCa	Prof0.668	Proffered metric for individual (proportion of tracking days in previous 180 observed proffered feeding) at midpoint of fourth bimonthly LD interval (Mar - Apr)
sPbCa	Prof0.835	Proffered metric for individual (proportion of tracking days in previous 180 observed proffered feeding) at midpoint of fifth bimonthly LD interval (May - Jun)
sPbCa	Prof1.002	Proffered metric for individual (proportion of tracking days in previous 180 observed proffered feeding) at midpoint of sixth bimonthly LD interval (Jul - Aug)
sPbCa	Rlt20.167	Captive-bred individual released <2 year in first bimonthly LD interval (Sep - Oct)
sPbCa	Rlt10.167	Captive-bred individual released <1 year in first bimonthly LD interval (Sep - Oct)
sPbCa	Rlt20.334	Captive-bred individual released <2year in second bimonthly LD interval (Nov - Dec)
sPbCa	Rlt10.334	Captive-bred individual released <1 year in second bimonthly LD interval (Nov - Dec)
sPbCa	Rlt20.501	Captive-bred individual released <2 year in third bimonthly LD interval (Jan - Feb)
sPbCa	Rlt10.501	Captive-bred individual released <1 year in third bimonthly LD interval (Jan - Feb)
sPbCa	Rlt20.668	Captive-bred individual released <2 year in fourth bimonthly LD interval (Mar - Apr)
sPbCa	Rlt10.668	Captive-bred individual released <1 year in fourth bimonthly LD interval (Mar - Apr)
sPbCa	Rlt20.835	Captive-bred individual released <2 year in fifth bimonthly LD interval (May - Jun)
sPbCa	Rlt10.835	Captive-bred individual released <1 year in fifth bimonthly LD interval (May - Jun)
sPbCa	Rlt21.002	Captive-bred individual released <2 year in sixth bimonthly LD interval (Jul - Aug)
sPbCa	Rlt11.002	Captive-bred individual released <1 year in sixth bimonthly LD interval (Jul - Aug)
sPbCa	EPF1	Equivalent to FirstYear. Individuals in their first year after fledging, or age 0.5 (age at fledging) to age 1.5. Individual time-varying covariate. Binary variable.
sPbCa	EPF2	Equivalent to First2Years. Individuals in their first 2 years after fledging, or age 0.5 (age at fledging) to age 2.5. Individual time-varying covariate. Binary variable.
sPbCa	Juv	Equivalent to Juvenile. Individuals 1 to 6 years post-fledge, or age 1.5 to 6.5. Individual time-varying covariate. Binary variable.
sPbCa	YA	YoungAdult. Individuals 6 to 10 years post-fledge, or age 6.5 to age 10.5. Individual time-varying covariate. Binary variable.
sPbCa	OA	OlderAdult. Individuals 10 years post-fledge or older (i.e., ≥ 10.5 years old). Individual time-varying covariate. Binary variable.
sPbCa	Adult	YoungAdult or OlderAdult. Individuals 6 years post-fledge or older (i.e., ≥ 6.5 years old). Individual time-varying covariate. Binary variable.
sPbCa	CECA	Individual is part of Central California (CECA) flock. Binary variable.
sPbCa	SOCA	Individual is part of Southern California (SOCA) flock. Binary variable.
sPbCa	Post08	Equivalent to Yr08on. Time period starting Bioyear 2008, when AB 821, the Ridley-Tree Condor Preservation Act, requiring nonlead ammunition when taking big game and nongame in California condor habitat, was implemented (July 1, 2008). Bioyears 2008 – 2022. Binary variable
sPbCa	Post19	Equivalent to Yr19on. Time period starting Bioyear 2019, when AB 8711, a bill modifying AB821 to apply statewide and to the taking of all wildlife, was fully implemented (July 1, 2019). Bioyears 2019 – 2022. Binary variable
sPbCa	Yr	Age of release site (i.e., flock), in number of years. First year of releases for data set for each flock numbered 1 (1996 is 1 for CECA and SOCA, 2002 is 1 for BAMX)
sPbCa	YrLTE4	Age of release site is ≤ 4 years. Binary variable.
sPbCa	YrLTE5	Age of release site is ≤ 5 years. Binary variable.
sPbCa	YrLTE6	Age of release site is ≤ 6 years. Binary variable.
sPbCa	YrLTE7	Age of release site is ≤ 7 years. Binary variable.
sPbCa	YrLTE8	Age of release site is ≤ 8 years. Binary variable.
sPbCa	YrLTE9	Age of release site is ≤ 9 years. Binary variable.
sPbCa	YrLTE10	Age of release site is ≤ 10 years. Binary variable.
reproAll	Stud	Individual condor ID
reproAll	FledgeOwn	Female condor fledged a chick in current year from an egg she laid
reproAll	Flock	Numeric designation for flocks. 1: Central California flock or CECA, 3: Southern California flock or SOCA, and 5: Baja, Mexico flock or BAMX
reproAll	Age5	Individual of age 5, or 5 years post-fledge, or year starting age 5.5 years. Individual time-varying covariate. Binary variable.
reproAll	Ageto9	Age of individual up to age 9, through the year 9 years post-fledge. All older ages coded as age 9. Individual time-varying covariate. Binary variable.
reproAll	Failed	FailedBreeder. Female breeder that failed to fledge a chick in the previous year.
reproAll	Succ	SuccessfulBreeder. Female breeder that successfully fledged a chick in the previous year
reproAll	FFDays	Proportion of days in the previous 180 days that the bird was free-flying (vs. captive in flight pens or zoo facilities). Individual time-varying covariate.
reproAll	LTE7yrs	Equivalent to EarlyBreedingYrs. First 7 years that breeding age females were present in a flock. Early time period when reproductive rates were lower. Time-varying covariate. Binary variable.
DeerHuntBiMo	FlockLabel	Character designation for flocks, or CECA, SOCA, or BAMX
DeerHuntBiMo	Flock	Numeric designation for flocks. 1: Central California flock or CECA, 3: Southern California flock or SOCA, and 5: Baja, Mexico flock or BAMX
DeerHuntBiMo	Year	Year of sample in calendar year
DeerHuntBiMo	Month	Month of sample
DeerHuntBiMo	DeerHunt	Bimonthly deer hunt, indexed as the sum of successful tags reported to California Department of Fish and Wildlife in the current and previous month, rescaled by dividing by 1000. For each flock, we summed tags in counties with high foraging use, or, specifically, Monterey, San Benito, and San Luis Obispo for Central and Kern and Ventura for Southern. Deer harvest prior to 2015 was corrected for m…
DeerHuntBiMo	Bioyear	Year of sample in Bioyears, which runs Sep - Aug
PigHuntBiMo	FlockLabel	Character designation for flocks, or CECA, SOCA, or BAMX
PigHuntBiMo	Flock	Numeric designation for flocks. 1: Central California flock or CECA, 3: Southern California flock or SOCA, and 5: Baja, Mexico flock or BAMX
PigHuntBiMo	Year	Year of sample in calendar year
PigHuntBiMo	Month	Month of sample
PigHuntBiMo	PigHunt	Bimonthly pig hunt, indexed as the sum of successful tags reported to California Department of Fish and Wildlife in the current and previous month, rescaled by dividing by 100. For each flock, we summed tags in counties with high foraging use, or, specifically, Monterey, San Benito, and San Luis Obispo for Central and Kern and Ventura for Southern. Data were incomplete for Bioyear 2011 and thus w…
PigHuntBiMo	Bioyear	Year of sample in Bioyears, which runs Sep - Aug
PigCullMo	Flock	Numeric designation for flocks. 1: Central California flock or CECA, 3: Southern California flock or SOCA, and 5: Baja, Mexico flock or BAMX
PigCullMo	Year	Year of sample in calendar year
PigCullMo	Month	Month of sample
PigCullMo	PigCull	Monthly pig cull or depredation, indexed as the sum reported to California Department of Fish and Wildlife by month, rescaled by dividing by 100. For each flock, we summed reports in counties with high foraging use, or, specifically, Monterey, San Benito, and San Luis Obispo for Central and Kern and Ventura for Southern. Due to changes in reporting requirements, reliable data were only available …
PigCullMo	PigCull2Mo	Bimonthly pig culling or depredation, indexed as the sum reported to California Department of Fish and Wildlife in current and previous month, rescaled by dividing by 100. For each flock, we summed reports in counties with high foraging use, or, specifically, Monterey, San Benito, and San Luis Obispo for Central and Kern and Ventura for Southern. Due to changes in reporting requirements, reliable…
Nonlead	Year	Year of sample in calendar year
Nonlead	Flock	Numeric designation for flocks. 1: Central California flock or CECA, 3: Southern California flock or SOCA, and 5: Baja, Mexico flock or BAMX
Nonlead	ContactsFlock	Number of people contacted annually in counties heavily used for foraging by condors, a flock-specific metric, through educational outreach activities (in 1000s), and thus the number of people who had received information about nonlead ammunition, excluding those receiving boxes of nonlead ammunition. Contacts occurred over a longer time frame than Boxes (Supplementary Fig. 2), but we limited our…
Nonlead	ContactsCA	Number of people contacted annually statewide through educational outreach activities (in 1000s), and thus the number of people who had received information about nonlead ammunition, excluding those receiving boxes of nonlead ammunition. Contacts occurred over a longer time frame than Boxes (Supplementary Fig. 2), but we limited our analysis to years in which Boxes were also distributed. Contacts…
Nonlead	BoxesFlock	Number of boxes of nonlead ammunition distributed annually (in 100s) in counties heavily used for foraging by condors, a flock-specific metric. Box distribution started in 2012 for counties heavily used by Central and in 2014 for counties heavily used by Southern. Boxes was summarized over calendar year and used to predict BloodLead in the same Bioyear, which begins in Sep of the calendar year.
Nonlead	BoxesCA	Number of boxes of nonlead ammunition distributed annually (in 100s) statewide. Box distribution started in 2012 for counties heavily used by Central and in 2014 for counties heavily used by Southern. Boxes was summarized over calendar year and used to predict BloodLead in the same Bioyear, which begins in Sep of the calendar year.

## Sheet: PbDataCaMx
Stud	Date	Year	Month	Day	Bioyear	Season	Flock	FlockF	PbUse	Targeted
12	730960	2001	4	19	2000	18	3	SOCA	25	0
20	736475	2016	5	25	2015	48	3	SOCA	2.5	0
20	736545	2016	8	3	2015	48	3	SOCA	2.5	0
20	736643	2016	11	9	2016	49	3	SOCA	12	0
20	736854	2017	6	8	2016	50	3	SOCA	10	0
20	737013	2017	11	14	2017	51	3	SOCA	2.5	0
20	737230	2018	6	19	2017	52	3	SOCA	25	0
20	737378	2018	11	14	2018	53	3	SOCA	10	0
20	737734	2019	11	5	2019	55	3	SOCA	6.1	0
20	738104	2020	11	9	2020	57	3	SOCA	20	0
20	738311	2021	6	4	2020	58	3	SOCA	17	0
20	738448	2021	10	19	2021	59	3	SOCA	5.8	0
20	738679	2022	6	7	2021	60	3	SOCA	23	0
20	738756	2022	8	23	2021	60	3	SOCA	60	0
21	731540	2002	11	20	2002	21	3	SOCA	6	0
21	731744	2003	6	12	2002	22	3	SOCA	26	0
21	731952	2004	1	6	2003	23	3	SOCA	21	0
21	732645	2005	11	29	2005	27	3	SOCA	8	0
21	733170	2007	5	8	2006	30	3	SOCA	21	0
21	733546	2008	5	18	2007	32	3	SOCA	32	0
21	733747	2008	12	5	2008	33	3	SOCA	9	0
21	733982	2009	7	28	2008	34	3	SOCA	8	0
21	734087	2009	11	10	2009	35	3	SOCA	6	0
21	734222	2010	3	25	2009	36	3	SOCA	17	1
21	734298	2010	6	9	2009	36	3	SOCA	13	0
21	734472	2010	11	30	2010	37	3	SOCA	8.2	0
21	734495	2010	12	23	2010	37	3	SOCA	150	1
21	734669	2011	6	15	2010	38	3	SOCA	12	0
21	734823	2011	11	16	2011	39	3	SOCA	15	0
21	735040	2012	6	20	2011	40	3	SOCA	10	0
21	735243	2013	1	9	2012	41	3	SOCA	31	0
21	735339	2013	4	15	2012	42	3	SOCA	16	1
21	735417	2013	7	2	2012	42	3	SOCA	11	0
21	735517	2013	10	10	2013	43	3	SOCA	76	1
21	735651	2014	2	21	2013	43	3	SOCA	12	0
21	735789	2014	7	9	2013	44	3	SOCA	17	0
63	734948	2012	3	20	2011	40	3	SOCA	6	0
63	735033	2012	6	13	2011	40	3	SOCA	6	0
63	735124	2012	9	12	2012	41	3	SOCA	6	0
63	735208	2012	12	5	2012	41	3	SOCA	6	0
63	735386	2013	6	1	2012	42	3	SOCA	2.5	0
63	735514	2013	10	7	2013	43	3	SOCA	2.5	1
63	735767	2014	6	17	2013	44	3	SOCA	2.5	0
76	736853	2017	6	7	2016	50	3	SOCA	2.5	0
76	737013	2017	11	14	2017	51	3	SOCA	2.5	0
76	737217	2018	6	6	2017	52	3	SOCA	7.5	0
77	736854	2017	6	8	2016	50	3	SOCA	2.5	0
77	737013	2017	11	14	2017	51	3	SOCA	21	0
77	737230	2018	6	19	2017	52	3	SOCA	170	0
77	737384	2018	11	20	2018	53	3	SOCA	12	0
77	737748	2019	11	19	2019	55	3	SOCA	5.6	0
77	738311	2021	6	4	2020	58	3	SOCA	39	0
77	738455	2021	10	26	2021	59	3	SOCA	32	0
77	738686	2022	6	14	2021	60	3	SOCA	38	0
77	738763	2022	8	30	2021	60	3	SOCA	17	0
79	733122	2007	3	21	2006	30	3	SOCA	2.5	0
79	733275	2007	8	21	2006	30	3	SOCA	18	0
79	733457	2008	2	19	2007	31	3	SOCA	14	0
79	733545	2008	5	17	2007	32	3	SOCA	89	1
79	733737	2008	11	25	2008	33	3	SOCA	17	0
79	733948	2009	6	24	2008	34	3	SOCA	25	0
79	734116	2009	12	9	2009	35	3	SOCA	8.5	0
79	734192	2010	2	23	2009	35	3	SOCA	14.9	0
79	734310	2010	6	21	2009	36	3	SOCA	8	0
79	734482	2010	12	10	2010	37	3	SOCA	110	0
79	734682	2011	6	28	2010	38	3	SOCA	10	0
79	734837	2011	11	30	2011	39	3	SOCA	23	0
79	735096	2012	8	15	2011	40	3	SOCA	16	0
79	735193	2012	11	20	2012	41	3	SOCA	6.7	0
79	735586	2013	12	18	2013	43	3	SOCA	42	0
79	735774	2014	6	24	2013	44	3	SOCA	7.5	0
79	736286	2015	11	18	2015	47	3	SOCA	15	0
79	736470	2016	5	20	2015	48	3	SOCA	25	0
79	736643	2016	11	9	2016	49	3	SOCA	20	0
79	737770	2019	12	11	2019	55	3	SOCA	9.1	0
79	738104	2020	11	9	2020	57	3	SOCA	15	0
79	738498	2021	12	8	2021	59	3	SOCA	56	0
79	738756	2022	8	23	2021	60	3	SOCA	100	0
98	729636	1997	9	3	1997	11	3	SOCA	28.8	0
98	729998	1998	8	31	1997	12	3	SOCA	194.6	0
98	730414	1999	10	21	1999	15	3	SOCA	15	0
98	730706	2000	8	8	1999	16	3	SOCA	49	0
98	730911	2001	3	1	2000	18	3	SOCA	20	0
98	731195	2001	12	10	2001	19	3	SOCA	23	0
98	731448	2002	8	20	2001	20	3	SOCA	20	0
98	731531	2002	11	11	2002	21	3	SOCA	13	0
98	731743	2003	6	11	2002	22	3	SOCA	18	0
98	731903	2003	11	18	2003	23	3	SOCA	11	0
98	732283	2004	12	2	2004	25	3	SOCA	15	0
98	732645	2005	11	29	2005	27	3	SOCA	16	0
98	733086	2007	2	13	2006	29	3	SOCA	10	0
98	733223	2007	6	30	2006	30	3	SOCA	7	0
98	733410	2008	1	3	2007	31	3	SOCA	11	0
98	733611	2008	7	22	2007	32	3	SOCA	54	0
98	733747	2008	12	5	2008	33	3	SOCA	9	0
98	733948	2009	6	24	2008	34	3	SOCA	8	0
98	734087	2009	11	10	2009	35	3	SOCA	6	0
98	734270	2010	5	12	2009	36	3	SOCA	6	0
98	734458	2010	11	16	2010	37	3	SOCA	180	0
98	734515	2011	1	12	2010	37	3	SOCA	22	1
98	734676	2011	6	22	2010	38	3	SOCA	16	0
98	734823	2011	11	16	2011	39	3	SOCA	29	0
98	735040	2012	6	20	2011	40	3	SOCA	9.1	0
98	735193	2012	11	20	2012	41	3	SOCA	44	0
98	735448	2013	8	2	2012	42	3	SOCA	14	0
98	735514	2013	10	7	2013	43	3	SOCA	21	1
98	735642	2014	2	12	2013	43	3	SOCA	10.9	0
98	735774	2014	6	24	2013	44	3	SOCA	32	0
98	735956	2014	12	23	2014	45	3	SOCA	10	0
98	736545	2016	8	3	2015	48	3	SOCA	180	0
98	737209	2018	5	29	2017	52	3	SOCA	16	0
98	737408	2018	12	14	2018	53	3	SOCA	23	0
98	738506	2021	12	16	2021	59	3	SOCA	32	0
100	729551	1997	6	10	1996	10	3	SOCA	2.5	0
100	729636	1997	9	3	1997	11	3	SOCA	13	0
100	730706	2000	8	8	1999	16	3	SOCA	17	0
100	730911	2001	3	1	2000	18	3	SOCA	20	0
100	731195	2001	12	10	2001	19	3	SOCA	13	0
101	729552	1997	6	11	1996	10	3	SOCA	2.5	0
101	729647	1997	9	14	1997	11	3	SOCA	9.6	1
101	729998	1998	8	31	1997	12	3	SOCA	25.7	0
101	730286	1999	6	15	1998	14	3	SOCA	9	0
101	730707	2000	8	9	1999	16	3	SOCA	30	0
102	729649	1997	9	16	1997	11	3	SOCA	2.5	0
102	729998	1998	8	31	1997	12	3	SOCA	44.8	0
102	730286	1999	6	15	1998	14	3	SOCA	5.7	0
102	730414	1999	10	21	1999	15	3	SOCA	8	0
102	730707	2000	8	9	1999	16	3	SOCA	68	0
105	729551	1997	6	10	1996	10	3	SOCA	18	0
105	729636	1997	9	3	1997	11	3	SOCA	157.3	0
105	729876	1998	5	1	1997	12	3	SOCA	291.4	1
106	729552	1997	6	11	1996	10	3	SOCA	6	0
106	729636	1997	9	3	1997	11	3	SOCA	27.2	0
106	729998	1998	8	31	1997	12	3	SOCA	37.6	0
106	730335	1999	8	3	1998	14	3	SOCA	64.1	0
107	729640	1997	9	7	1997	11	3	SOCA	7.8	0
107	729998	1998	8	31	1997	12	3	SOCA	46.4	0
107	730286	1999	6	15	1998	14	3	SOCA	25.4	0
107	730911	2001	3	1	2000	18	3	SOCA	15	0
107	731093	2001	8	30	2000	18	3	SOCA	27	0
107	731190	2001	12	5	2001	19	3	SOCA	51	0
107	731448	2002	8	20	2001	20	3	SOCA	17	0
107	731531	2002	11	11	2002	21	3	SOCA	22	0
107	731630	2003	2	18	2002	21	3	SOCA	11	0
107	731743	2003	6	11	2002	22	3	SOCA	65	0
107	731953	2004	1	7	2003	23	3	SOCA	17	0
107	732114	2004	6	16	2003	24	3	SOCA	6	0
107	732666	2005	12	20	2005	27	3	SOCA	12	0
107	732835	2006	6	7	2005	28	3	SOCA	2.5	0
107	733094	2007	2	21	2006	29	3	SOCA	17	0
107	733185	2007	5	23	2006	30	3	SOCA	11	0
107	733380	2007	12	4	2007	31	3	SOCA	11	0
107	733760	2008	12	18	2008	33	3	SOCA	47	0
107	733964	2009	7	10	2008	34	3	SOCA	12	0
107	734110	2009	12	3	2009	35	3	SOCA	8	0
107	734270	2010	5	12	2009	36	3	SOCA	47	0
107	734333	2010	7	14	2009	36	3	SOCA	16.6	0
107	734510	2011	1	7	2010	37	3	SOCA	14	0
107	734676	2011	6	22	2010	38	3	SOCA	11	0
107	734823	2011	11	16	2011	39	3	SOCA	19	0
107	734922	2012	2	23	2011	39	3	SOCA	13	1
107	735040	2012	6	20	2011	40	3	SOCA	12	0
107	735234	2012	12	31	2012	41	3	SOCA	12	0
107	735423	2013	7	8	2012	42	3	SOCA	8.2	0
107	735514	2013	10	7	2013	43	3	SOCA	6.1	1
107	735761	2014	6	11	2013	44	3	SOCA	13	0
107	735972	2015	1	8	2014	45	3	SOCA	84	0
107	736286	2015	11	18	2015	47	3	SOCA	10	0
107	736470	2016	5	20	2015	48	3	SOCA	8.7	0
107	736517	2016	7	6	2015	48	3	SOCA	39	0
107	736671	2016	12	7	2016	49	3	SOCA	18	0
107	736853	2017	6	7	2016	50	3	SOCA	10	0
107	737013	2017	11	14	2017	51	3	SOCA	77	0
108	729551	1997	6	10	1996	10	3	SOCA	16	0
108	729651	1997	9	18	1997	11	3	SOCA	6.7	0
108	730706	2000	8	8	1999	16	3	SOCA	14	0
108	730911	2001	3	1	2000	18	3	SOCA	19	0
108	731190	2001	12	5	2001	19	3	SOCA	58	0
108	731448	2002	8	20	2001	20	3	SOCA	10	0
108	731534	2002	11	14	2002	21	3	SOCA	61	0
108	731743	2003	6	11	2002	22	3	SOCA	25	0
108	731952	2004	1	6	2003	23	3	SOCA	12	0
108	732114	2004	6	16	2003	24	3	SOCA	16	0
108	733102	2007	3	1	2006	30	3	SOCA	6	0
108	733203	2007	6	10	2006	30	3	SOCA	6	0
108	733479	2008	3	12	2007	32	3	SOCA	2.5	0
108	738104	2020	11	9	2020	57	3	SOCA	6.7	0
108	738506	2021	12	16	2021	59	3	SOCA	2.5	0
108	738854	2022	11	29	2022	61	3	SOCA	22	0
111	729552	1997	6	11	1996	10	3	SOCA	6	0
111	729647	1997	9	14	1997	11	3	SOCA	9.6	1
111	729998	1998	8	31	1997	12	3	SOCA	186.2	0
111	730414	1999	10	21	1999	15	3	SOCA	45	0
111	730737	2000	9	8	2000	17	3	SOCA	32	0
111	731195	2001	12	10	2001	19	3	SOCA	15	0
111	731448	2002	8	20	2001	20	3	SOCA	8	0
111	731522	2002	11	2	2002	21	3	SOCA	40	0
111	731743	2003	6	11	2002	22	3	SOCA	31	0
111	731903	2003	11	18	2003	23	3	SOCA	11	0
111	732113	2004	6	15	2003	24	3	SOCA	11	0
111	733398	2007	12	22	2007	31	3	SOCA	39	0
111	733479	2008	3	12	2007	32	3	SOCA	10	0
111	733733	2008	11	21	2008	33	3	SOCA	11	0
111	733958	2009	7	4	2008	34	3	SOCA	24	0
111	734097	2009	11	20	2009	35	3	SOCA	9.2	0
111	734310	2010	6	21	2009	36	3	SOCA	20	0
111	734510	2011	1	7	2010	37	3	SOCA	89	0
111	734721	2011	8	6	2010	38	3	SOCA	13	0
111	734816	2011	11	9	2011	39	3	SOCA	11	0
111	735040	2012	6	20	2011	40	3	SOCA	16	0
111	735200	2012	11	27	2012	41	3	SOCA	6.7	0
111	735448	2013	8	2	2012	42	3	SOCA	28	0
111	735651	2014	2	21	2013	43	3	SOCA	29	0
111	735956	2014	12	23	2014	45	3	SOCA	22	0
111	736125	2015	6	10	2014	46	3	SOCA	20	0
111	736517	2016	7	6	2015	48	3	SOCA	52	0
111	736671	2016	12	7	2016	49	3	SOCA	160	0
111	736902	2017	7	26	2016	50	3	SOCA	31	0
111	737063	2018	1	3	2017	51	3	SOCA	23	0
111	737191	2018	5	11	2017	52	3	SOCA	20	0
111	737371	2018	11	7	2018	53	3	SOCA	48	0
111	737770	2019	12	11	2019	55	3	SOCA	29	0
111	738155	2020	12	30	2020	57	3	SOCA	28	0
111	738498	2021	12	8	2021	59	3	SOCA	71	0
112	729551	1997	6	10	1996	10	3	SOCA	15	0
112	729636	1997	9	3	1997	11	3	SOCA	9.5	1
112	729998	1998	8	31	1997	12	3	SOCA	45.2	0
112	730335	1999	8	3	1998	14	3	SOCA	85.1	0
112	730707	2000	8	9	1999	16	3	SOCA	34	0
112	730911	2001	3	1	2000	18	3	SOCA	17	0
112	731190	2001	12	5	2001	19	3	SOCA	25	0
112	731448	2002	8	20	2001	20	3	SOCA	10	0
112	731531	2002	11	11	2002	21	3	SOCA	51	0
112	731743	2003	6	11	2002	22	3	SOCA	66	0
112	731903	2003	11	18	2003	23	3	SOCA	12	0
112	732113	2004	6	15	2003	24	3	SOCA	32	0
112	732645	2005	11	29	2005	27	3	SOCA	19	0
112	732837	2006	6	9	2005	28	3	SOCA	7	0
112	733254	2007	7	31	2006	30	3	SOCA	10	0
112	733457	2008	2	19	2007	31	3	SOCA	10	0
112	733875	2009	4	12	2008	34	1	CECA	18	0
112	733985	2009	7	31	2008	34	1	CECA	22	0
112	734017	2009	9	1	2009	35	1	CECA	190	0
112	734089	2009	11	12	2009	35	1	CECA	46	1
112	734361	2010	8	11	2009	36	3	SOCA	5.9	0
112	734465	2010	11	23	2010	37	3	SOCA	12	0
112	734507	2011	1	4	2010	37	3	SOCA	36	1
112	734619	2011	4	26	2010	38	3	SOCA	190	0
113	729551	1997	6	10	1996	10	3	SOCA	59	0
113	729642	1997	9	9	1997	11	3	SOCA	75.6	1
113	729998	1998	8	31	1997	12	3	SOCA	38	0
113	730286	1999	6	15	1998	14	3	SOCA	13.2	0
125	729552	1997	6	11	1996	10	3	SOCA	11	0
125	729647	1997	9	14	1997	11	3	SOCA	12.4	1
125	730286	1999	6	15	1998	14	3	SOCA	93.4	0
125	730414	1999	10	21	1999	15	3	SOCA	27	0
125	730707	2000	8	9	1999	16	3	SOCA	23	0
125	731448	2002	8	20	2001	20	3	SOCA	17	0
125	731522	2002	11	2	2002	21	3	SOCA	46	0
125	731743	2003	6	11	2002	22	3	SOCA	52	0
125	731903	2003	11	18	2003	23	3	SOCA	12	0
125	732113	2004	6	15	2003	24	3	SOCA	12	0
125	733094	2007	2	21	2006	29	3	SOCA	6	0
125	733398	2007	12	22	2007	31	3	SOCA	9	0
125	733750	2008	12	8	2008	33	3	SOCA	52	1
125	733954	2009	6	30	2008	34	3	SOCA	7	0
125	734097	2009	11	20	2009	35	3	SOCA	6	0
125	734313	2010	6	24	2009	36	3	SOCA	5.6	0
125	734480	2010	12	8	2010	37	3	SOCA	91	0
125	734693	2011	7	9	2010	38	3	SOCA	23	0
125	734816	2011	11	9	2011	39	3	SOCA	58	0
125	735050	2012	6	30	2011	40	3	SOCA	34	0
125	735193	2012	11	20	2012	41	3	SOCA	150	0
125	735423	2013	7	8	2012	42	3	SOCA	29	0
125	735551	2013	11	13	2013	43	3	SOCA	34	0
125	735634	2014	2	4	2013	43	3	SOCA	17	0
129	729552	1997	6	11	1996	10	3	SOCA	10	0
130	729640	1997	9	7	1997	11	3	SOCA	56.2	1
130	729998	1998	8	31	1997	12	3	SOCA	38.6	0
130	730286	1999	6	15	1998	14	3	SOCA	19.8	0
132	729414	1997	1	24	1996	9	3	SOCA	2.5	1
132	729552	1997	6	11	1996	10	3	SOCA	6	0
132	729647	1997	9	14	1997	11	3	SOCA	38.7	1
132	729998	1998	8	31	1997	12	3	SOCA	54	0
132	730335	1999	8	3	1998	14	3	SOCA	88.2	0
132	730706	2000	8	8	1999	16	3	SOCA	31	0
137	734905	2012	2	6	2011	39	3	SOCA	6	0
143	729392	1997	1	2	1996	9	3	SOCA	6	1
143	729552	1997	6	11	1996	10	3	SOCA	6	0
143	729647	1997	9	14	1997	11	3	SOCA	26	1
147	735033	2012	6	13	2011	40	3	SOCA	6	0
147	735200	2012	11	27	2012	41	3	SOCA	6	0
147	735404	2013	6	19	2012	42	3	SOCA	2.5	0
147	735514	2013	10	7	2013	43	3	SOCA	2.5	1
147	735767	2014	6	17	2013	44	3	SOCA	2.5	0
147	735951	2014	12	18	2014	45	3	SOCA	2.5	0
147	736124	2015	6	9	2014	46	3	SOCA	25	0
147	736286	2015	11	18	2015	47	3	SOCA	32	0
155	730706	2000	8	8	1999	16	3	SOCA	70	0
155	730911	2001	3	1	2000	18	3	SOCA	19	0
155	731195	2001	12	10	2001	19	3	SOCA	21	0
155	731448	2002	8	20	2001	20	3	SOCA	11	0
155	731490	2002	10	1	2002	21	3	SOCA	61	0
155	731630	2003	2	18	2002	21	3	SOCA	13	0
155	731743	2003	6	11	2002	22	3	SOCA	22	0
155	731952	2004	1	6	2003	23	3	SOCA	19	0
155	732113	2004	6	15	2003	24	3	SOCA	17	0
155	732283	2004	12	2	2004	25	3	SOCA	37	0
156	729998	1998	8	31	1997	12	3	SOCA	11.2	0
156	730286	1999	6	15	1998	14	3	SOCA	13.5	0
156	730706	2000	8	8	1999	16	3	SOCA	38	0
156	731190	2001	12	5	2001	19	3	SOCA	28	0
156	731448	2002	8	20	2001	20	3	SOCA	30	0
156	731531	2002	11	11	2002	21	3	SOCA	24	0
156	731743	2003	6	11	2002	22	3	SOCA	27	0
156	731903	2003	11	18	2003	23	3	SOCA	13.8	0
156	732283	2004	12	2	2004	25	3	SOCA	15	0
156	732666	2005	12	20	2005	27	3	SOCA	15	0
156	733164	2007	5	2	2006	30	3	SOCA	96	0
156	733391	2007	12	15	2007	31	3	SOCA	117	0
156	733577	2008	6	18	2007	32	3	SOCA	24.9	0
156	733666	2008	9	15	2008	33	3	SOCA	16	0
156	733750	2008	12	8	2008	33	3	SOCA	9.1	0
156	733978	2009	7	24	2008	34	3	SOCA	45	0
156	734523	2011	1	20	2010	37	3	SOCA	100	0
156	734693	2011	7	9	2010	38	3	SOCA	51	0
156	734837	2011	11	30	2011	39	3	SOCA	350	0
156	734922	2012	2	23	2011	39	3	SOCA	24	1
156	735033	2012	6	13	2011	40	3	SOCA	31	0
156	735210	2012	12	7	2012	41	3	SOCA	16	0
156	735510	2013	10	3	2013	43	3	SOCA	240	1
156	735761	2014	6	11	2013	44	3	SOCA	64	0
156	736470	2016	5	20	2015	48	3	SOCA	63	0
156	736671	2016	12	7	2016	49	3	SOCA	32	0
156	737777	2019	12	18	2019	55	3	SOCA	38	0
156	738506	2021	12	16	2021	59	3	SOCA	260	0
156	738854	2022	11	29	2022	61	3	SOCA	560	0
161	729918	1998	6	12	1997	12	1	CECA	2.5	0
161	730307	1999	7	6	1998	14	1	CECA	6	0
161	730739	2000	9	10	2000	17	1	CECA	53	0
161	731195	2001	12	10	2001	19	3	SOCA	27	0
161	731448	2002	8	20	2001	20	3	SOCA	10	0
161	731531	2002	11	11	2002	21	3	SOCA	11	0
161	731744	2003	6	12	2002	22	3	SOCA	19	0
161	731903	2003	11	18	2003	23	3	SOCA	9	0
161	732113	2004	6	15	2003	24	3	SOCA	25	0
161	732666	2005	12	20	2005	27	3	SOCA	12	0
161	732838	2006	6	10	2005	28	3	SOCA	6	0
161	733203	2007	6	10	2006	30	3	SOCA	7	0
161	733270	2007	8	16	2006	30	3	SOCA	6	0
161	733471	2008	3	4	2007	32	3	SOCA	9	0
161	733611	2008	7	22	2007	32	3	SOCA	7.6	0
161	733747	2008	12	5	2008	33	3	SOCA	6	0
161	733955	2009	7	1	2008	34	3	SOCA	6	0
161	734095	2009	11	18	2009	35	3	SOCA	6	0
161	734297	2010	6	8	2009	36	3	SOCA	100	0
161	734416	2010	10	5	2010	37	3	SOCA	5.5	0
161	734515	2011	1	12	2010	37	3	SOCA	5.6	1
161	734669	2011	6	15	2010	38	3	SOCA	14	0
161	734830	2011	11	23	2011	39	3	SOCA	5.7	0
161	734922	2012	2	23	2011	39	3	SOCA	6	1
161	735096	2012	8	15	2011	40	3	SOCA	7.6	0
161	735215	2012	12	12	2012	41	3	SOCA	6	0
161	735461	2013	8	15	2012	42	3	SOCA	13	0
161	735774	2014	6	24	2013	44	3	SOCA	16	0
161	736470	2016	5	20	2015	48	3	SOCA	76	0
161	736671	2016	12	7	2016	49	3	SOCA	32	0
161	737063	2018	1	3	2017	51	3	SOCA	18	0
161	737199	2018	5	19	2017	52	3	SOCA	72	0
161	737770	2019	12	11	2019	55	3	SOCA	100	0
161	738155	2020	12	30	2020	57	3	SOCA	130	0
161	738498	2021	12	8	2021	59	3	SOCA	240	0
161	738854	2022	11	29	2022	61	3	SOCA	39	0
164	729918	1998	6	12	1997	12	1	CECA	2.5	0
164	730307	1999	7	6	1998	14	1	CECA	17	0
164	730739	2000	9	10	2000	17	1	CECA	62	0
164	731020	2001	6	18	2000	18	1	CECA	12	0
164	731195	2001	12	10	2001	19	1	CECA	9	0
164	731308	2002	4	2	2001	20	1	CECA	6	0
164	731526	2002	11	6	2002	21	1	CECA	11	0
164	731724	2003	5	23	2002	22	1	CECA	18	0
167	729918	1998	6	12	1997	12	1	CECA	2.5	0
167	730739	2000	9	10	2000	17	1	CECA	18	0
167	731049	2001	7	17	2000	18	1	CECA	6	0
167	731195	2001	12	10	2001	19	1	CECA	11	0
167	731308	2002	4	2	2001	20	1	CECA	2.5	0
167	731448	2002	8	20	2001	20	1	CECA	9	0
167	731516	2002	10	27	2002	21	1	CECA	2.5	0
167	731744	2003	6	12	2002	22	1	CECA	12	0
167	732071	2004	5	4	2003	24	1	CECA	7	0
167	732597	2005	10	12	2005	27	1	CECA	76	0
167	732896	2006	8	7	2005	28	1	CECA	14	0
167	733803	2009	1	30	2008	33	1	CECA	63	0
167	734017	2009	9	1	2009	35	1	CECA	11	0
167	734310	2010	6	21	2009	36	1	CECA	6	0
167	734436	2010	10	25	2010	37	1	CECA	21	0
167	734622	2011	4	29	2010	38	1	CECA	2.5	0
167	734769	2011	9	23	2011	39	1	CECA	7.7	0
167	735755	2014	6	5	2013	44	1	CECA	2.5	0
167	736126	2015	6	11	2014	46	1	CECA	15	0
167	736530	2016	7	19	2015	48	1	CECA	17	0
167	737343	2018	10	10	2018	53	1	CECA	30	0
167	737981	2020	7	9	2019	56	1	CECA	44	0
168	730730	2000	9	1	2000	17	1	CECA	2.5	0
168	731308	2002	4	2	2001	20	1	CECA	14	0
168	731516	2002	10	27	2002	21	1	CECA	17	0
168	731743	2003	6	11	2002	22	1	CECA	13	0
168	732113	2004	6	15	2003	24	1	CECA	6	0
168	732645	2005	11	29	2005	27	1	CECA	2.5	0
168	733016	2006	12	5	2006	29	1	CECA	13	0
168	733502	2008	4	4	2007	32	1	CECA	2.5	0
168	733803	2009	1	30	2008	33	1	CECA	2.5	0
168	734029	2009	9	13	2009	35	1	CECA	11	0
168	734324	2010	7	5	2009	36	1	CECA	15	0
168	734402	2010	9	21	2010	37	1	CECA	13	0
168	734654	2011	5	31	2010	38	1	CECA	5.5	0
168	734769	2011	9	23	2011	39	1	CECA	6.3	0
168	734993	2012	5	4	2011	40	1	CECA	6.8	0
168	735111	2012	8	30	2011	40	1	CECA	6.8	0
168	735370	2013	5	16	2012	42	1	CECA	2.5	0
168	735788	2014	7	8	2013	44	1	CECA	32	0
168	735886	2014	10	14	2014	45	1	CECA	32	0
168	736263	2015	10	26	2015	47	1	CECA	2.5	0
168	736629	2016	10	26	2016	49	1	CECA	8.4	0
168	737218	2018	6	7	2017	52	1	CECA	2.5	0
168	737785	2019	12	26	2019	55	1	CECA	2.5	0
168	738974	2023	3	29	2022	62	1	CECA	6	0
170	729918	1998	6	12	1997	12	1	CECA	6	0
170	730307	1999	7	6	1998	14	1	CECA	15	0
170	730739	2000	9	10	2000	17	1	CECA	23	0
170	731020	2001	6	18	2000	18	1	CECA	2.5	0
170	731308	2002	4	2	2001	20	1	CECA	17	0
170	731516	2002	10	27	2002	21	1	CECA	34	0
170	731744	2003	6	12	2002	22	1	CECA	102	0
171	730307	1999	7	6	1998	14	1	CECA	2.5	0
171	730707	2000	8	9	1999	16	1	CECA	22	0
171	731020	2001	6	18	2000	18	1	CECA	37	0
171	731308	2002	4	2	2001	20	1	CECA	22	0
171	731448	2002	8	20	2001	20	1	CECA	2.5	0
171	731526	2002	11	6	2002	21	1	CECA	12	0
171	731724	2003	5	23	2002	22	1	CECA	7	0
171	731859	2003	10	5	2003	23	1	CECA	9.8	0
171	732301	2004	12	20	2004	25	1	CECA	8	0
171	732716	2006	2	8	2005	27	1	CECA	2.5	0
171	733009	2006	11	28	2006	29	1	CECA	36	0
171	733666	2008	9	15	2008	33	1	CECA	8	0
171	733743	2008	12	1	2008	33	1	CECA	8	0
171	733803	2009	1	30	2008	33	1	CECA	2.5	0
171	733897	2009	5	4	2008	34	1	CECA	19	0
171	734053	2009	10	7	2009	35	1	CECA	10	0
171	734310	2010	6	21	2009	36	1	CECA	28	0
171	734402	2010	9	21	2010	37	1	CECA	23	0
171	734542	2011	2	8	2010	37	1	CECA	10	0
171	734622	2011	4	29	2010	38	1	CECA	11	0
171	734754	2011	9	8	2011	39	1	CECA	16	0
171	735165	2012	10	23	2012	41	1	CECA	31	0
171	735403	2013	6	18	2012	42	1	CECA	160	0
171	735515	2013	10	8	2013	43	1	CECA	36	0
171	735727	2014	5	8	2013	44	1	CECA	22	0
171	736266	2015	10	29	2015	47	1	CECA	22	0
171	736623	2016	10	20	2016	49	1	CECA	36	0
171	736700	2017	1	5	2016	49	1	CECA	20	0
171	737439	2019	1	14	2018	53	1	CECA	15	0
171	737988	2020	7	16	2019	56	1	CECA	46	0
171	738697	2022	6	25	2021	60	1	CECA	420	1
175	730335	1999	8	3	1998	14	3	SOCA	2.5	0
179	731738	2003	6	6	2002	22	1	CECA	46	0
180	733948	2009	6	24	2008	34	3	SOCA	30	0
180	734095	2009	11	18	2009	35	3	SOCA	6	0
180	734222	2010	3	25	2009	36	3	SOCA	6.5	1
180	734333	2010	7	14	2009	36	3	SOCA	2.5	0
180	734458	2010	11	16	2010	37	3	SOCA	5.7	0
180	734538	2011	2	4	2010	37	3	SOCA	6	0
180	734693	2011	7	9	2010	38	3	SOCA	6	0
180	734816	2011	11	9	2011	39	3	SOCA	40	0
180	735056	2012	7	6	2011	40	3	SOCA	2.5	0
180	735193	2012	11	20	2012	41	3	SOCA	15	0
180	735761	2014	6	11	2013	44	3	SOCA	18	0
180	736125	2015	6	10	2014	46	3	SOCA	26	0
181	730335	1999	8	3	1998	14	3	SOCA	5.9	0
181	730706	2000	8	8	1999	16	3	SOCA	214	0
185	730335	1999	8	3	1998	14	3	SOCA	6.2	0
185	730414	1999	10	21	1999	15	3	SOCA	22	0
188	730335	1999	8	3	1998	14	3	SOCA	7.9	0
190	730713	2000	8	15	1999	16	1	CECA	38	0
190	731020	2001	6	18	2000	18	1	CECA	14	0
190	731308	2002	4	2	2001	20	1	CECA	10	0
190	731743	2003	6	11	2002	22	1	CECA	61	0
190	732113	2004	6	15	2003	24	1	CECA	12	0
190	732676	2005	12	30	2005	27	1	CECA	25	0
190	732896	2006	8	7	2005	28	1	CECA	10	0
190	733016	2006	12	5	2006	29	1	CECA	13	0
190	733470	2008	3	3	2007	32	1	CECA	7	0
190	733803	2009	1	30	2008	33	1	CECA	2.5	0
190	733964	2009	7	10	2008	34	1	CECA	7	0
190	734024	2009	9	8	2009	35	1	CECA	7	0
190	734331	2010	7	12	2009	36	1	CECA	2.5	0
190	734419	2010	10	8	2010	37	1	CECA	27	0
190	734664	2011	6	10	2010	38	1	CECA	9.2	0
190	734788	2011	10	12	2011	39	1	CECA	6.8	0
190	735193	2012	11	20	2012	41	1	CECA	42	0
190	735523	2013	10	16	2013	43	1	CECA	38	0
190	735760	2014	6	10	2013	44	1	CECA	120	0
190	736246	2015	10	9	2015	47	1	CECA	9.3	0
190	736854	2017	6	8	2016	50	1	CECA	86	0
190	737336	2018	10	3	2018	53	1	CECA	150	0
190	738323	2021	6	16	2020	58	1	CECA	16	0
192	730730	2000	9	1	2000	17	1	CECA	34	0
192	731448	2002	8	20	2001	20	3	SOCA	56	0
192	731531	2002	11	11	2002	21	3	SOCA	12	0
192	731743	2003	6	11	2002	22	3	SOCA	33	0
192	731903	2003	11	18	2003	23	3	SOCA	15	0
192	732113	2004	6	15	2003	24	3	SOCA	21	0
192	732645	2005	11	29	2005	27	3	SOCA	14	0
192	733496	2008	3	29	2007	32	3	SOCA	6.9	1
192	733546	2008	5	18	2007	32	3	SOCA	17	0
192	733754	2008	12	12	2008	33	3	SOCA	12	0
192	733955	2009	7	1	2008	34	3	SOCA	7	0
192	734087	2009	11	10	2009	35	3	SOCA	9	0
192	734215	2010	3	18	2009	36	3	SOCA	9.9	1
192	734315	2010	6	26	2009	36	3	SOCA	53	0
192	734410	2010	9	29	2010	37	3	SOCA	9.9	1
192	734522	2011	1	19	2010	37	3	SOCA	51	0
192	734669	2011	6	15	2010	38	3	SOCA	56	0
192	734718	2011	8	3	2010	38	3	SOCA	100	0
192	734823	2011	11	16	2011	39	3	SOCA	110	0
192	735081	2012	7	31	2011	40	3	SOCA	20	0
192	735193	2012	11	20	2012	41	3	SOCA	18	0
192	735448	2013	8	2	2012	42	3	SOCA	26	0
192	735766	2014	6	16	2013	44	3	SOCA	39	0
194	730730	2000	9	1	2000	17	1	CECA	24	0
194	731049	2001	7	17	2000	18	1	CECA	18	0
194	731308	2002	4	2	2001	20	1	CECA	11	0
194	731743	2003	6	11	2002	22	1	CECA	19	0
194	732301	2004	12	20	2004	25	1	CECA	12	0
194	732597	2005	10	12	2005	27	1	CECA	42	0
194	732982	2006	11	1	2006	29	1	CECA	45	0
194	733122	2007	3	21	2006	30	1	CECA	9	0
194	733348	2007	11	2	2007	31	1	CECA	64	0
194	733801	2009	1	28	2008	33	1	CECA	10	0
194	734030	2009	9	14	2009	35	1	CECA	14	0
194	734324	2010	7	5	2009	36	1	CECA	8.7	0
194	734390	2010	9	9	2010	37	1	CECA	8.1	0
194	734622	2011	4	29	2010	38	1	CECA	7.9	0
194	734754	2011	9	8	2011	39	1	CECA	11	0
194	735033	2012	6	13	2011	40	1	CECA	5.7	0
194	735111	2012	8	30	2011	40	1	CECA	11	0
194	735251	2013	1	17	2012	41	1	CECA	8.3	0
194	735363	2013	5	9	2012	42	1	CECA	7.3	0
199	730713	2000	8	15	1999	16	1	CECA	2.5	0
199	731049	2001	7	17	2000	18	1	CECA	2.5	0
199	731195	2001	12	10	2001	19	1	CECA	7	0
199	731516	2002	10	27	2002	21	1	CECA	80	0
199	731729	2003	5	28	2002	22	1	CECA	100	0
199	732114	2004	6	16	2003	24	1	CECA	20	0
199	732301	2004	12	20	2004	25	1	CECA	29	0
199	732716	2006	2	8	2005	27	1	CECA	15	0
199	733009	2006	11	28	2006	29	1	CECA	11	0
199	733487	2008	3	20	2007	32	1	CECA	9	0
199	733614	2008	7	25	2007	32	1	CECA	7	0
199	733801	2009	1	28	2008	33	1	CECA	230	0
199	734030	2009	9	14	2009	35	1	CECA	16	0
199	734320	2010	7	1	2009	36	1	CECA	6.3	0
199	734410	2010	9	29	2010	37	1	CECA	9.2	0
199	734664	2011	6	10	2010	38	1	CECA	5.4	0
199	734796	2011	10	20	2011	39	1	CECA	6.5	0
199	735006	2012	5	17	2011	40	1	CECA	2.5	0
199	735137	2012	9	25	2012	41	1	CECA	620	0
199	735525	2013	10	18	2013	43	1	CECA	9.4	0
199	736118	2015	6	3	2014	46	1	CECA	9	0
199	736623	2016	10	20	2016	49	1	CECA	5.1	0
199	737000	2017	11	1	2017	51	1	CECA	2.5	0
199	737218	2018	6	7	2017	52	1	CECA	9.7	0
202	730706	2000	8	8	1999	16	3	SOCA	40	0
202	731093	2001	8	30	2000	18	3	SOCA	19	0
202	731448	2002	8	20	2001	20	3	SOCA	26	0
202	731743	2003	6	11	2002	22	3	SOCA	20	0
204	730713	2000	8	15	1999	16	1	CECA	14	0
204	731049	2001	7	17	2000	18	1	CECA	10	0
204	731195	2001	12	10	2001	19	1	CECA	19	0
204	731516	2002	10	27	2002	21	1	CECA	27	0
204	731859	2003	10	5	2003	23	1	CECA	65	0
204	732113	2004	6	15	2003	24	1	CECA	30	0
204	732301	2004	12	20	2004	25	1	CECA	11	0
204	732583	2005	9	28	2005	27	1	CECA	8	0
204	732982	2006	11	1	2006	29	1	CECA	50	0
204	733348	2007	11	2	2007	31	1	CECA	17	0
204	733806	2009	2	2	2008	33	1	CECA	11	0
204	733964	2009	7	10	2008	34	1	CECA	9	0
204	734053	2009	10	7	2009	35	1	CECA	54	0
204	734383	2010	9	2	2010	37	1	CECA	23	0
204	734654	2011	5	31	2010	38	1	CECA	10	0
204	735006	2012	5	17	2011	40	1	CECA	11	0
204	735526	2013	10	19	2013	43	1	CECA	8.2	0
204	736118	2015	6	3	2014	46	1	CECA	8.4	0
204	736616	2016	10	13	2016	49	1	CECA	9.7	0
204	737000	2017	11	1	2017	51	1	CECA	2.5	0
204	737448	2019	1	23	2018	53	1	CECA	10	0
204	738283	2021	5	7	2020	58	1	CECA	160	0
206	731049	2001	7	17	2000	18	3	SOCA	9	1
206	731190	2001	12	5	2001	19	3	SOCA	6	0
206	731448	2002	8	20	2001	20	3	SOCA	48	0
206	731522	2002	11	2	2002	21	3	SOCA	38	0
206	731630	2003	2	18	2002	21	3	SOCA	20	0
206	731743	2003	6	11	2002	22	3	SOCA	20	0
206	731903	2003	11	18	2003	23	3	SOCA	12	0
206	732114	2004	6	16	2003	24	3	SOCA	6	0
206	732282	2004	12	1	2004	25	3	SOCA	7	0
206	732431	2005	4	29	2004	26	3	SOCA	17	0
206	732645	2005	11	29	2005	27	3	SOCA	17	0
206	733086	2007	2	13	2006	29	3	SOCA	2.5	0
206	733270	2007	8	16	2006	30	3	SOCA	6	0
206	733377	2007	12	1	2007	31	3	SOCA	10	0
206	733472	2008	3	5	2007	32	3	SOCA	21	0
206	733611	2008	7	22	2007	32	3	SOCA	22	0
206	733747	2008	12	5	2008	33	3	SOCA	43	0
206	733954	2009	6	30	2008	34	3	SOCA	9	0
206	734129	2009	12	22	2009	35	3	SOCA	14	0
206	734294	2010	6	5	2009	36	3	SOCA	13	0
206	734333	2010	7	14	2009	36	3	SOCA	240	0
206	734416	2010	10	5	2010	37	3	SOCA	9.3	0
206	734536	2011	2	2	2010	37	3	SOCA	7.5	0
206	734669	2011	6	15	2010	38	3	SOCA	12	0
206	734735	2011	8	20	2010	38	3	SOCA	7.8	0
206	734838	2011	12	1	2011	39	3	SOCA	11	0
206	735040	2012	6	20	2011	40	3	SOCA	17	0
206	735208	2012	12	5	2012	41	3	SOCA	2.5	0
206	735405	2013	6	20	2012	42	3	SOCA	11	0
206	735517	2013	10	10	2013	43	3	SOCA	92	1
206	735994	2015	1	30	2014	45	3	SOCA	49	0
206	736517	2016	7	6	2015	48	3	SOCA	14	0
206	736656	2016	11	22	2016	49	3	SOCA	14	0
206	736873	2017	6	27	2016	50	3	SOCA	41	0
206	737217	2018	6	6	2017	52	3	SOCA	98	0
206	738143	2020	12	18	2020	57	3	SOCA	270	0
206	738490	2021	11	30	2021	59	3	SOCA	120	0
206	738877	2022	12	22	2022	61	3	SOCA	19	0
208	730713	2000	8	15	1999	16	1	CECA	2.5	0
208	730848	2000	12	28	2000	17	1	CECA	2.5	0
208	731195	2001	12	10	2001	19	1	CECA	6	0
208	731743	2003	6	11	2002	22	1	CECA	26	0
208	732645	2005	11	29	2005	27	1	CECA	170	0
208	733059	2007	1	17	2006	29	1	CECA	2.5	0
208	733803	2009	1	30	2008	33	1	CECA	7	0
208	734053	2009	10	7	2009	35	1	CECA	16	0
208	734331	2010	7	12	2009	36	1	CECA	12	0
208	734419	2010	10	8	2010	37	1	CECA	14	0
208	734654	2011	5	31	2010	38	1	CECA	53	0
208	734754	2011	9	8	2011	39	1	CECA	26	0
208	735187	2012	11	14	2012	41	1	CECA	2.5	0
208	735895	2014	10	23	2014	45	1	CECA	6.8	0
208	736263	2015	10	26	2015	47	1	CECA	5.4	0
208	737553	2019	5	8	2018	54	1	CECA	10	0
208	738344	2021	7	7	2020	58	1	CECA	62	0
209	730713	2000	8	15	1999	16	1	CECA	2.5	0
209	731020	2001	6	18	2000	18	1	CECA	8	0
209	731516	2002	10	27	2002	21	1	CECA	39	0
209	731743	2003	6	11	2002	22	1	CECA	19	0
209	732113	2004	6	15	2003	24	1	CECA	14	0
209	732597	2005	10	12	2005	27	1	CECA	50	0
209	732716	2006	2	8	2005	27	1	CECA	2.5	0
209	733009	2006	11	28	2006	29	1	CECA	8	0
209	733470	2008	3	3	2007	32	1	CECA	22	0
209	733547	2008	5	19	2007	32	1	CECA	10	0
209	733803	2009	1	30	2008	33	1	CECA	16	0
209	733897	2009	5	4	2008	34	1	CECA	7	0
209	733964	2009	7	10	2008	34	1	CECA	14	0
209	734024	2009	9	8	2009	35	1	CECA	22	0
209	734271	2010	5	13	2009	36	1	CECA	2.5	0
209	734331	2010	7	12	2009	36	1	CECA	2.5	0
209	734388	2010	9	7	2010	37	1	CECA	7.5	0
209	734654	2011	5	31	2010	38	1	CECA	2.5	0
209	734762	2011	9	16	2011	39	1	CECA	5.7	0
209	735165	2012	10	23	2012	41	1	CECA	60	0
209	735440	2013	7	25	2012	42	1	CECA	180	0
209	735888	2014	10	16	2014	45	1	CECA	9.2	0
209	736266	2015	10	29	2015	47	1	CECA	22	0
209	736609	2016	10	6	2016	49	1	CECA	10	0
209	737000	2017	11	1	2017	51	1	CECA	36	0
209	737439	2019	1	14	2018	53	1	CECA	13	0
212	730713	2000	8	15	1999	16	1	CECA	2.5	0
212	731049	2001	7	17	2000	18	1	CECA	2.5	0
212	731195	2001	12	10	2001	19	1	CECA	11	0
212	731308	2002	4	2	2001	20	1	CECA	2.5	0
212	731516	2002	10	27	2002	21	1	CECA	37	0
213	731448	2002	8	20	2001	20	3	SOCA	23	0
213	731540	2002	11	20	2002	21	3	SOCA	21	0
213	731630	2003	2	18	2002	21	3	SOCA	24	0
213	731744	2003	6	12	2002	22	3	SOCA	27	0
213	731903	2003	11	18	2003	23	3	SOCA	9	0
213	732282	2004	12	1	2004	25	3	SOCA	2.5	0
213	732645	2005	11	29	2005	27	3	SOCA	22	0
213	733101	2007	2	28	2006	29	3	SOCA	2.5	0
213	733240	2007	7	17	2006	30	3	SOCA	39	0
213	733391	2007	12	15	2007	31	3	SOCA	7	0
213	733559	2008	5	31	2007	32	3	SOCA	19	0
213	733747	2008	12	5	2008	33	3	SOCA	7	0
213	733824	2009	2	20	2008	33	3	SOCA	6	0
213	733948	2009	6	24	2008	34	3	SOCA	8	0
213	734108	2009	12	1	2009	35	3	SOCA	6	0
213	734298	2010	6	9	2009	36	3	SOCA	230	0
213	734368	2010	8	18	2009	36	3	SOCA	16	0
213	734472	2010	11	30	2010	37	3	SOCA	9.3	0
214	731195	2001	12	10	2001	19	3	SOCA	21	0
214	731448	2002	8	20	2001	20	3	SOCA	2.5	0
214	731744	2003	6	12	2002	22	3	SOCA	9	0
214	731903	2003	11	18	2003	23	3	SOCA	9	0
214	732113	2004	6	15	2003	24	3	SOCA	6	0
214	732282	2004	12	1	2004	25	3	SOCA	26	0
214	732645	2005	11	29	2005	27	3	SOCA	20	0
214	733086	2007	2	13	2006	29	3	SOCA	270	0
214	733207	2007	6	14	2006	30	3	SOCA	15	0
214	733275	2007	8	21	2006	30	3	SOCA	13	0
214	733429	2008	1	22	2007	31	3	SOCA	8	0
214	733611	2008	7	22	2007	32	3	SOCA	15	0
214	733737	2008	11	25	2008	33	3	SOCA	6	0
214	733955	2009	7	1	2008	34	3	SOCA	19	0
214	734124	2009	12	17	2009	35	3	SOCA	6	0
214	734310	2010	6	21	2009	36	3	SOCA	82	0
214	734458	2010	11	16	2010	37	3	SOCA	14	0
214	734507	2011	1	4	2010	37	3	SOCA	370	1
216	731190	2001	12	5	2001	19	3	SOCA	2.5	0
216	731490	2002	10	1	2002	21	3	SOCA	2.5	0
216	731743	2003	6	11	2002	22	3	SOCA	8	0
216	731903	2003	11	18	2003	23	3	SOCA	8	0
216	732113	2004	6	15	2003	24	3	SOCA	21	0
216	732282	2004	12	1	2004	25	3	SOCA	2.5	0
216	732645	2005	11	29	2005	27	3	SOCA	26	0
216	733094	2007	2	21	2006	29	3	SOCA	49	1
216	733275	2007	8	21	2006	30	3	SOCA	21	0
216	733346	2007	10	31	2007	31	3	SOCA	16	0
216	733534	2008	5	6	2007	32	3	SOCA	88	1
216	733731	2008	11	19	2008	33	3	SOCA	21	0
216	733948	2009	6	24	2008	34	3	SOCA	20	0
216	734087	2009	11	10	2009	35	3	SOCA	8	0
216	734292	2010	6	3	2009	36	3	SOCA	8.9	0
216	734458	2010	11	16	2010	37	3	SOCA	8	0
216	734521	2011	1	18	2010	37	3	SOCA	6.8	0
216	734669	2011	6	15	2010	38	3	SOCA	14	0
216	734816	2011	11	9	2011	39	3	SOCA	6.2	0
216	735048	2012	6	28	2011	40	3	SOCA	6	0
216	735200	2012	11	27	2012	41	3	SOCA	6	0
216	735350	2013	4	26	2012	42	3	SOCA	11	1
216	735510	2013	10	3	2013	43	3	SOCA	7.3	1
216	735767	2014	6	17	2013	44	3	SOCA	29	0
216	736124	2015	6	9	2014	46	3	SOCA	23	0
216	736286	2015	11	18	2015	47	3	SOCA	23	0
216	736481	2016	5	31	2015	48	3	SOCA	7.4	0
216	736643	2016	11	9	2016	49	3	SOCA	19	0
216	736853	2017	6	7	2016	50	3	SOCA	6.3	0
216	737013	2017	11	14	2017	51	3	SOCA	8.1	0
216	737217	2018	6	6	2017	52	3	SOCA	180	0
216	737371	2018	11	7	2018	53	3	SOCA	12	0
216	737764	2019	12	5	2019	55	3	SOCA	5.4	0
216	738303	2021	5	27	2020	58	3	SOCA	26	0
216	738455	2021	10	26	2021	59	3	SOCA	12	0
216	738679	2022	6	7	2021	60	3	SOCA	89	0
216	738756	2022	8	23	2021	60	3	SOCA	22	0
217	732020	2004	3	14	2003	24	5	BAMX	2.5	0
217	733007	2006	11	26	2006	29	5	BAMX	2.5	0
217	733371	2007	11	25	2007	31	5	BAMX	600	0
217	733735	2008	11	23	2008	33	5	BAMX	25	0
217	734081	2009	11	4	2009	35	5	BAMX	5.3	0
217	734456	2010	11	14	2010	37	5	BAMX	7.8	0
217	735135	2012	9	23	2012	41	5	BAMX	2.5	0
217	735284	2013	2	19	2012	41	5	BAMX	17	0
217	735509	2013	10	2	2013	43	5	BAMX	2.5	0
217	735662	2014	3	4	2013	44	5	BAMX	10.9	0
218	732020	2004	3	14	2003	24	5	BAMX	14.2	0
218	733364	2007	11	18	2007	31	5	BAMX	220	0
218	733749	2008	12	7	2008	33	5	BAMX	8.5	0
218	734081	2009	11	4	2009	35	5	BAMX	9.5	0
218	734456	2010	11	14	2010	37	5	BAMX	6.5	0
218	735130	2012	9	18	2012	41	5	BAMX	2.5	0
218	735282	2013	2	17	2012	41	5	BAMX	10.3	0
218	735534	2013	10	27	2013	43	5	BAMX	10.2	0
218	735661	2014	3	3	2013	44	5	BAMX	14.5	0
218	736079	2015	4	25	2014	46	5	BAMX	2.5	0
218	736253	2015	10	16	2015	47	5	BAMX	8.8	0
218	736412	2016	3	23	2015	48	5	BAMX	58.7	0
218	737114	2018	2	23	2017	51	5	BAMX	57.9	0
218	737985	2020	7	13	2019	56	5	BAMX	12.7	0
218	738369	2021	8	1	2020	58	5	BAMX	9.2	0
218	738750	2022	8	17	2021	60	5	BAMX	2.5	0
218	739001	2023	4	25	2022	62	5	BAMX	7	0
219	731516	2002	10	27	2002	21	1	CECA	38	0
219	731725	2003	5	24	2002	22	1	CECA	15	0
219	731859	2003	10	5	2003	23	1	CECA	7	0
219	732301	2004	12	20	2004	25	1	CECA	22	0
219	732597	2005	10	12	2005	27	1	CECA	15	0
219	733348	2007	11	2	2007	31	1	CECA	20	0
219	733801	2009	1	28	2008	33	1	CECA	24	0
219	733920	2009	5	27	2008	34	1	CECA	7	0
219	734017	2009	9	1	2009	35	1	CECA	7	0
219	734082	2009	11	5	2009	35	1	CECA	260	1
219	734286	2010	5	28	2009	36	1	CECA	6.9	0
219	734402	2010	9	21	2010	37	1	CECA	230	0
219	734478	2010	12	6	2010	37	1	CECA	100	0
219	734635	2011	5	12	2010	38	1	CECA	76	0
219	734796	2011	10	20	2011	39	1	CECA	45	0
219	735006	2012	5	17	2011	40	1	CECA	120	0
219	735137	2012	9	25	2012	41	1	CECA	33	0
219	735391	2013	6	6	2012	42	1	CECA	28	0
219	735497	2013	9	20	2013	43	1	CECA	58	0
219	735727	2014	5	8	2013	44	1	CECA	350	0
219	736126	2015	6	11	2014	46	1	CECA	25	0
219	736263	2015	10	26	2015	47	1	CECA	170	0
219	737020	2017	11	21	2017	51	1	CECA	38	0
219	737441	2019	1	16	2018	53	1	CECA	37	0
220	732020	2004	3	14	2003	24	5	BAMX	5.4	0
220	733371	2007	11	25	2007	31	5	BAMX	16	0
220	733749	2008	12	7	2008	33	5	BAMX	14	0
220	734081	2009	11	4	2009	35	5	BAMX	6.7	0
220	734456	2010	11	14	2010	37	5	BAMX	2.5	0
220	735135	2012	9	23	2012	41	5	BAMX	2.5	0
220	735284	2013	2	19	2012	41	5	BAMX	2.5	0
220	735509	2013	10	2	2013	43	5	BAMX	7.3	0
220	735661	2014	3	3	2013	44	5	BAMX	27.5	0
220	736411	2016	3	22	2015	48	5	BAMX	2.5	0
220	736767	2017	3	13	2016	50	5	BAMX	15	0
220	737102	2018	2	11	2017	51	5	BAMX	25.5	0
220	738390	2021	8	22	2020	58	5	BAMX	2.5	0
220	738663	2022	5	22	2021	60	5	BAMX	8	0
220	739007	2023	5	1	2022	62	5	BAMX	6.7	0
222	731008	2001	6	6	2000	18	1	CECA	2.5	0
222	731448	2002	8	20	2001	20	1	CECA	19	0
222	731534	2002	11	14	2002	21	1	CECA	48	0
222	731743	2003	6	11	2002	22	1	CECA	9	0
222	731859	2003	10	5	2003	23	1	CECA	7.3	0
222	732069	2004	5	2	2003	24	1	CECA	17	0
222	732283	2004	12	2	2004	25	1	CECA	6	0
222	732645	2005	11	29	2005	27	1	CECA	2.5	0
222	732798	2006	5	1	2005	28	1	CECA	2.5	0
222	732989	2006	11	8	2006	29	1	CECA	9	0
222	733059	2007	1	17	2006	29	1	CECA	9	0
222	733801	2009	1	28	2008	33	1	CECA	21	0
222	734030	2009	9	14	2009	35	1	CECA	20	0
222	734306	2010	6	17	2009	36	1	CECA	15	0
222	734419	2010	10	8	2010	37	1	CECA	12	0
222	734654	2011	5	31	2010	38	1	CECA	7.3	0
222	734775	2011	9	29	2011	39	1	CECA	7.9	0
222	735166	2012	10	24	2012	41	1	CECA	67	0
222	735370	2013	5	16	2012	42	1	CECA	260	0
222	735772	2014	6	22	2013	44	1	CECA	20	0
222	736518	2016	7	7	2015	48	1	CECA	12	0
222	737204	2018	5	24	2017	52	1	CECA	33	0
222	737756	2019	11	27	2019	55	1	CECA	34	0
231	731308	2002	4	2	2001	20	1	CECA	8	0
231	731516	2002	10	27	2002	21	1	CECA	22	0
231	731743	2003	6	11	2002	22	1	CECA	13	0
231	733009	2006	11	28	2006	29	1	CECA	6	0
231	733498	2008	3	31	2007	32	1	CECA	7	0
231	733803	2009	1	30	2008	33	1	CECA	15	0
231	734029	2009	9	13	2009	35	1	CECA	15	0
231	734177	2010	2	8	2009	35	1	CECA	2.5	0
231	734306	2010	6	17	2009	36	1	CECA	8	0
231	734419	2010	10	8	2010	37	1	CECA	32	0
231	734654	2011	5	31	2010	38	1	CECA	19	0
231	734796	2011	10	20	2011	39	1	CECA	6.1	0
231	735033	2012	6	13	2011	40	1	CECA	18	0
231	735137	2012	9	25	2012	41	1	CECA	58	0
231	735888	2014	10	16	2014	45	1	CECA	53	0
231	736266	2015	10	29	2015	47	1	CECA	73	0
231	736518	2016	7	7	2015	48	1	CECA	23	0
231	737020	2017	11	21	2017	51	1	CECA	62	0
233	731195	2001	12	10	2001	19	1	CECA	2.5	0
236	731725	2003	5	24	2002	22	1	CECA	2.5	0
236	731859	2003	10	5	2003	23	1	CECA	2.5	0
236	732071	2004	5	4	2003	24	1	CECA	2.5	0
236	732989	2006	11	8	2006	29	1	CECA	13	0
236	733334	2007	10	19	2007	31	1	CECA	2.5	0
236	733803	2009	1	30	2008	33	1	CECA	6	0
236	733884	2009	4	21	2008	34	1	CECA	20	0
236	733985	2009	7	31	2008	34	1	CECA	37	0
236	734082	2009	11	5	2009	35	1	CECA	300	1
236	734271	2010	5	13	2009	36	1	CECA	7	0
236	734331	2010	7	12	2009	36	1	CECA	2.5	0
236	734419	2010	10	8	2010	37	1	CECA	17	0
236	734639	2011	5	16	2010	38	1	CECA	5.5	0
236	734731	2011	8	16	2010	38	1	CECA	2.5	0
236	734993	2012	5	4	2011	40	1	CECA	27	0
236	735152	2012	10	10	2012	41	1	CECA	17	0
236	735390	2013	6	5	2012	42	1	CECA	42	0
236	735762	2014	6	12	2013	44	1	CECA	55	0
236	735901	2014	10	29	2014	45	1	CECA	43	0
236	736251	2015	10	14	2015	47	1	CECA	29	0
236	736607	2016	10	4	2016	49	1	CECA	30	0
236	736923	2017	8	16	2016	50	1	CECA	54	0
236	737434	2019	1	9	2018	53	1	CECA	25	0
236	737987	2020	7	15	2019	56	1	CECA	24	0
236	738512	2021	12	22	2021	59	1	CECA	76	0
237	731743	2003	6	11	2002	22	3	SOCA	11	0
237	731903	2003	11	18	2003	23	3	SOCA	8	0
237	732113	2004	6	15	2003	24	3	SOCA	6	0
237	732645	2005	11	29	2005	27	3	SOCA	8	0
237	733088	2007	2	15	2006	29	3	SOCA	56	1
237	733275	2007	8	21	2006	30	3	SOCA	10	0
237	733345	2007	10	30	2007	31	3	SOCA	7	0
237	733472	2008	3	5	2007	32	3	SOCA	53	0
237	733611	2008	7	22	2007	32	3	SOCA	17	0
237	733733	2008	11	21	2008	33	3	SOCA	9	0
237	733948	2009	6	24	2008	34	3	SOCA	10	0
237	734097	2009	11	20	2009	35	3	SOCA	6	0
237	734310	2010	6	21	2009	36	3	SOCA	7.4	0
237	734416	2010	10	5	2010	37	3	SOCA	20	0
237	734515	2011	1	12	2010	37	3	SOCA	9.6	0
237	734683	2011	6	29	2010	38	3	SOCA	10	0
237	734830	2011	11	23	2011	39	3	SOCA	10	0
237	735033	2012	6	13	2011	40	3	SOCA	5.5	0
237	735200	2012	11	27	2012	41	3	SOCA	6	0
237	735411	2013	6	26	2012	42	3	SOCA	15	0
237	735642	2014	2	12	2013	43	3	SOCA	5.6	0
237	735761	2014	6	11	2013	44	3	SOCA	32	0
237	735956	2014	12	23	2014	45	3	SOCA	13	0
237	736471	2016	5	21	2015	48	3	SOCA	15	0
237	736677	2016	12	13	2016	49	3	SOCA	8.9	0
238	731522	2002	11	2	2002	21	3	SOCA	42	0
238	731630	2003	2	18	2002	21	3	SOCA	11	0
238	733102	2007	3	1	2006	30	3	SOCA	9	0
238	733178	2007	5	16	2006	30	3	SOCA	2.5	0
238	733290	2007	9	5	2007	31	3	SOCA	6	0
238	733471	2008	3	4	2007	32	3	SOCA	12	0
238	733534	2008	5	6	2007	32	3	SOCA	80	1
239	731630	2003	2	18	2002	21	3	SOCA	8	0
239	731743	2003	6	11	2002	22	3	SOCA	29	0
239	731903	2003	11	18	2003	23	3	SOCA	7	0
239	732114	2004	6	16	2003	24	3	SOCA	11	0
239	732666	2005	12	20	2005	27	3	SOCA	12	0
239	733088	2007	2	15	2006	29	3	SOCA	14	0
239	733203	2007	6	10	2006	30	3	SOCA	8	0
239	733270	2007	8	16	2006	30	3	SOCA	6	0
239	733617	2008	7	28	2007	32	3	SOCA	29	0
239	733731	2008	11	19	2008	33	3	SOCA	16	0
239	733824	2009	2	20	2008	33	3	SOCA	8.8	0
239	733964	2009	7	10	2008	34	3	SOCA	26	0
239	734121	2009	12	14	2009	35	3	SOCA	6	0
239	734488	2010	12	16	2010	37	3	SOCA	20	0
239	734693	2011	7	9	2010	38	3	SOCA	11	0
239	734788	2011	10	12	2011	39	3	SOCA	6.9	0
239	735070	2012	7	20	2011	40	3	SOCA	2.5	0
239	735215	2012	12	12	2012	41	3	SOCA	6	0
242	731725	2003	5	24	2002	22	1	CECA	2.5	0
242	731859	2003	10	5	2003	23	1	CECA	2.5	0
242	732071	2004	5	4	2003	24	1	CECA	2.5	0
242	732386	2005	3	15	2004	26	1	CECA	2.5	0
242	732597	2005	10	12	2005	27	1	CECA	6	0
242	732798	2006	5	1	2005	28	1	CECA	2.5	0
242	732989	2006	11	8	2006	29	1	CECA	2.5	0
242	733240	2007	7	17	2006	30	1	CECA	610	0
242	733495	2008	3	28	2007	32	1	CECA	2.5	0
242	733803	2009	1	30	2008	33	1	CECA	18	0
242	734029	2009	9	13	2009	35	1	CECA	22	0
242	734222	2010	3	25	2009	36	1	CECA	6	0
242	734383	2010	9	2	2010	37	1	CECA	9.8	0
242	734622	2011	4	29	2010	38	1	CECA	6.5	0
242	734769	2011	9	23	2011	39	1	CECA	110	0
242	734993	2012	5	4	2011	40	1	CECA	7.1	0
242	735137	2012	9	25	2012	41	1	CECA	9.9	0
242	735515	2013	10	8	2013	43	1	CECA	340	0
242	735740	2014	5	21	2013	44	1	CECA	11	0
242	735881	2014	10	9	2014	45	1	CECA	22	0
245	733101	2007	2	28	2006	29	3	SOCA	17	0
245	733254	2007	7	31	2006	30	3	SOCA	523	0
247	731531	2002	11	11	2002	21	3	SOCA	11	0
247	731743	2003	6	11	2002	22	3	SOCA	2.5	0
247	731903	2003	11	18	2003	23	3	SOCA	2.5	0
247	732282	2004	12	1	2004	25	3	SOCA	14	0
247	732645	2005	11	29	2005	27	3	SOCA	10	0
247	733252	2007	7	29	2006	30	3	SOCA	23	0
247	733429	2008	1	22	2007	31	3	SOCA	2.5	0
247	733743	2008	12	1	2008	33	3	SOCA	9	0
247	733821	2009	2	17	2008	33	3	SOCA	6	0
247	733975	2009	7	21	2008	34	3	SOCA	37	0
247	734116	2009	12	9	2009	35	3	SOCA	14	0
247	734297	2010	6	8	2009	36	3	SOCA	6	0
247	734488	2010	12	16	2010	37	3	SOCA	130	0
247	734692	2011	7	8	2010	38	3	SOCA	8.7	0
247	734775	2011	9	29	2011	39	3	SOCA	13	0
247	735040	2012	6	20	2011	40	3	SOCA	20	0
247	735193	2012	11	20	2012	41	3	SOCA	10	0
247	735423	2013	7	8	2012	42	3	SOCA	64	0
247	735586	2013	12	18	2013	43	3	SOCA	21	0
247	735761	2014	6	11	2013	44	3	SOCA	10	0
247	735993	2015	1	29	2014	45	3	SOCA	30	0
247	736470	2016	5	20	2015	48	3	SOCA	49	0
247	736656	2016	11	22	2016	49	3	SOCA	17	0
247	736902	2017	7	26	2016	50	3	SOCA	56	0
247	737273	2018	8	1	2017	52	3	SOCA	51	0
247	738511	2021	12	21	2021	59	3	SOCA	12	0
251	731725	2003	5	24	2002	22	1	CECA	2.5	0
251	731859	2003	10	5	2003	23	1	CECA	2.5	0
251	732071	2004	5	4	2003	24	1	CECA	2.5	0
251	732597	2005	10	12	2005	27	1	CECA	44	0
251	732989	2006	11	8	2006	29	1	CECA	11	0
251	733502	2008	4	4	2007	32	1	CECA	6	0
251	734044	2009	9	28	2009	35	1	CECA	6	0
251	734222	2010	3	25	2009	36	1	CECA	2.5	0
251	734331	2010	7	12	2009	36	1	CECA	2.5	0
251	734388	2010	9	7	2010	37	1	CECA	6.5	0
251	734622	2011	4	29	2010	38	1	CECA	2.5	0
251	734775	2011	9	29	2011	39	1	CECA	68	0
251	735111	2012	8	30	2011	40	1	CECA	24	0
251	735727	2014	5	8	2013	44	1	CECA	65	0
251	736462	2016	5	12	2015	48	1	CECA	7.2	0
255	731531	2002	11	11	2002	21	3	SOCA	6	0
255	731743	2003	6	11	2002	22	3	SOCA	2.5	0
255	731903	2003	11	18	2003	23	3	SOCA	2.5	0
255	732113	2004	6	15	2003	24	3	SOCA	10	0
255	732282	2004	12	1	2004	25	3	SOCA	20	0
255	732645	2005	11	29	2005	27	3	SOCA	14	0
255	733088	2007	2	15	2006	29	3	SOCA	8	0
255	733410	2008	1	3	2007	31	3	SOCA	11	0
255	733472	2008	3	5	2007	32	3	SOCA	6	0
255	733731	2008	11	19	2008	33	3	SOCA	320	0
255	733864	2009	4	1	2008	34	3	SOCA	32	0
255	733964	2009	7	10	2008	34	3	SOCA	8.1	0
255	734124	2009	12	17	2009	35	3	SOCA	10	0
255	734297	2010	6	8	2009	36	3	SOCA	41	0
255	734458	2010	11	16	2010	37	3	SOCA	8.5	0
255	734515	2011	1	12	2010	37	3	SOCA	43	1
255	734683	2011	6	29	2010	38	3	SOCA	17	0
255	734823	2011	11	16	2011	39	3	SOCA	20	0
255	735033	2012	6	13	2011	40	3	SOCA	24	0
255	735200	2012	11	27	2012	41	3	SOCA	7.8	0
255	735423	2013	7	8	2012	42	3	SOCA	9.3	0
255	735607	2014	1	8	2013	43	3	SOCA	6.5	0
255	735761	2014	6	11	2013	44	3	SOCA	85	0
255	735956	2014	12	23	2014	45	3	SOCA	19	0
256	731729	2003	5	28	2002	22	1	CECA	2.5	0
256	731859	2003	10	5	2003	23	1	CECA	5.8	0
259	732020	2004	3	14	2003	24	5	BAMX	5.3	0
259	732650	2005	12	4	2005	27	5	BAMX	2.5	0
261	733364	2007	11	18	2007	31	5	BAMX	640	0
261	733735	2008	11	23	2008	33	5	BAMX	11.9	0
261	734081	2009	11	4	2009	35	5	BAMX	2.5	0
261	734442	2010	10	31	2010	37	5	BAMX	2.5	0
261	734904	2012	2	5	2011	39	5	BAMX	65	0
261	735130	2012	9	18	2012	41	5	BAMX	5.1	0
261	735336	2013	4	12	2012	42	5	BAMX	2.5	0
261	735523	2013	10	16	2013	43	5	BAMX	8.5	0
261	736102	2015	5	18	2014	46	5	BAMX	8.2	0
261	736253	2015	10	16	2015	47	5	BAMX	6.2	0
261	736412	2016	3	23	2015	48	5	BAMX	2.5	0
261	736682	2016	12	18	2016	49	5	BAMX	7.1	0
261	737102	2018	2	11	2017	51	5	BAMX	2.5	0
261	737336	2018	10	3	2018	53	5	BAMX	8.6	0
261	737987	2020	7	15	2019	56	5	BAMX	38.8	0
261	738353	2021	7	16	2020	58	5	BAMX	2.5	0
261	738748	2022	8	15	2021	60	5	BAMX	2.5	0
262	731448	2002	8	20	2001	20	3	SOCA	15	0
262	731522	2002	11	2	2002	21	3	SOCA	8	0
262	731744	2003	6	12	2002	22	3	SOCA	11	0
262	731903	2003	11	18	2003	23	3	SOCA	8	0
262	732282	2004	12	1	2004	25	3	SOCA	8	0
262	732645	2005	11	29	2005	27	3	SOCA	8	0
262	733086	2007	2	13	2006	29	3	SOCA	2.5	0
262	733270	2007	8	16	2006	30	3	SOCA	6	0
262	733380	2007	12	4	2007	31	3	SOCA	10	0
262	733562	2008	6	3	2007	32	3	SOCA	26	1
262	733737	2008	11	25	2008	33	3	SOCA	6	0
262	733827	2009	2	23	2008	33	3	SOCA	6	0
262	733948	2009	6	24	2008	34	3	SOCA	18	0
262	734097	2009	11	20	2009	35	3	SOCA	6	0
262	734186	2010	2	17	2009	35	3	SOCA	2.5	0
262	734298	2010	6	9	2009	36	3	SOCA	8.2	0
262	734472	2010	11	30	2010	37	3	SOCA	6	0
262	734676	2011	6	22	2010	38	3	SOCA	10	0
262	734816	2011	11	9	2011	39	3	SOCA	7.5	0
262	735033	2012	6	13	2011	40	3	SOCA	9	0
262	735200	2012	11	27	2012	41	3	SOCA	26	0
262	735410	2013	6	25	2012	42	3	SOCA	6.7	0
262	735571	2013	12	3	2013	43	3	SOCA	140	0
262	735789	2014	7	9	2013	44	3	SOCA	25	0
262	735972	2015	1	8	2014	45	3	SOCA	62	0
262	736538	2016	7	27	2015	48	3	SOCA	29	0
262	736677	2016	12	13	2016	49	3	SOCA	8	0
262	736902	2017	7	26	2016	50	3	SOCA	250	0
262	737191	2018	5	11	2017	52	3	SOCA	160	0
262	737777	2019	12	18	2019	55	3	SOCA	13	0
266	732131	2004	7	3	2003	24	1	CECA	18	1
269	732231	2004	10	11	2004	25	5	BAMX	2.5	0
269	732650	2005	12	4	2005	27	5	BAMX	5.6	0
269	733371	2007	11	25	2007	31	5	BAMX	16	0
269	734081	2009	11	4	2009	35	5	BAMX	2.5	0
269	734456	2010	11	14	2010	37	5	BAMX	2.5	0
269	734840	2011	12	3	2011	39	5	BAMX	40	0
269	735140	2012	9	28	2012	41	5	BAMX	2.5	0
269	735403	2013	6	18	2012	42	5	BAMX	2.5	0
269	736412	2016	3	23	2015	48	5	BAMX	5.4	0
269	736818	2017	5	3	2016	50	5	BAMX	6.4	0
269	737102	2018	2	11	2017	51	5	BAMX	2.5	0
269	737984	2020	7	12	2019	56	5	BAMX	2.5	0
269	738367	2021	7	30	2020	58	5	BAMX	2.5	0
269	738747	2022	8	14	2021	60	5	BAMX	2.5	0
270	732131	2004	7	3	2003	24	1	CECA	38	1
277	731903	2003	11	18	2003	23	3	SOCA	7	0
277	732113	2004	6	15	2003	24	3	SOCA	17	0
277	732282	2004	12	1	2004	25	3	SOCA	19	0
277	732645	2005	11	29	2005	27	3	SOCA	14	0
278	732583	2005	9	28	2005	27	1	CECA	26	0
278	732896	2006	8	7	2005	28	1	CECA	2.5	0
278	733240	2007	7	17	2006	30	1	CECA	10	0
278	733495	2008	3	28	2007	32	1	CECA	2.5	0
284	732650	2005	12	4	2005	27	5	BAMX	5.1	0
284	733364	2007	11	18	2007	31	5	BAMX	13.2	0
284	734081	2009	11	4	2009	35	5	BAMX	2.5	0
284	734456	2010	11	14	2010	37	5	BAMX	6	0
284	734840	2011	12	3	2011	39	5	BAMX	37.9	0
284	735141	2012	9	29	2012	41	5	BAMX	2.5	0
284	735284	2013	2	19	2012	41	5	BAMX	6.6	0
284	735571	2013	12	3	2013	43	5	BAMX	2.5	0
284	736102	2015	5	18	2014	46	5	BAMX	5.1	0
284	736859	2017	6	13	2016	50	5	BAMX	39.6	0
284	737114	2018	2	23	2017	51	5	BAMX	30.9	0
284	738351	2021	7	14	2020	58	5	BAMX	9.4	0
284	738747	2022	8	14	2021	60	5	BAMX	6.6	0
286	732131	2004	7	3	2003	24	1	CECA	2.5	1
286	732583	2005	9	28	2005	27	1	CECA	37	0
286	732982	2006	11	1	2006	29	1	CECA	2.5	0
286	733348	2007	11	2	2007	31	1	CECA	2.5	0
286	733836	2009	3	4	2008	34	1	CECA	180	1
289	731903	2003	11	18	2003	23	3	SOCA	8	0
289	732113	2004	6	15	2003	24	3	SOCA	22	0
289	733102	2007	3	1	2006	30	3	SOCA	42	0
289	733170	2007	5	8	2006	30	3	SOCA	19	0
289	733290	2007	9	5	2007	31	3	SOCA	7	0
289	733380	2007	12	4	2007	31	3	SOCA	14	0
289	733410	2008	1	3	2007	31	3	SOCA	46	0
289	733479	2008	3	12	2007	32	3	SOCA	46	0
289	733611	2008	7	22	2007	32	3	SOCA	19	0
289	733747	2008	12	5	2008	33	3	SOCA	26	0
289	733948	2009	6	24	2008	34	3	SOCA	8	0
289	734130	2009	12	23	2009	35	3	SOCA	9.6	0
289	734215	2010	3	18	2009	36	3	SOCA	14	1
289	734306	2010	6	17	2009	36	3	SOCA	8.8	0
289	734416	2010	10	5	2010	37	3	SOCA	8.6	0
289	734488	2010	12	16	2010	37	3	SOCA	160	1
289	734676	2011	6	22	2010	38	3	SOCA	11	0
289	735040	2012	6	20	2011	40	3	SOCA	70	0
289	735215	2012	12	12	2012	41	3	SOCA	67	0
289	735410	2013	6	25	2012	42	3	SOCA	30	0
289	736461	2016	5	11	2015	48	3	SOCA	39	0
289	736664	2016	11	30	2016	49	3	SOCA	130	0
289	736873	2017	6	27	2016	50	3	SOCA	200	0
289	737777	2019	12	18	2019	55	3	SOCA	46	0
294	732583	2005	9	28	2005	27	1	CECA	24	0
294	732896	2006	8	7	2005	28	1	CECA	7	0
294	733256	2007	8	2	2006	30	1	CECA	24	0
294	733487	2008	3	20	2007	32	1	CECA	8	0
294	733801	2009	1	28	2008	33	1	CECA	27	0
294	733964	2009	7	10	2008	34	1	CECA	9	0
294	734030	2009	9	14	2009	35	1	CECA	8	0
294	734068	2009	10	22	2009	35	1	CECA	33	1
294	734306	2010	6	17	2009	36	1	CECA	7.1	0
294	734419	2010	10	8	2010	37	1	CECA	7	0
294	734447	2010	11	5	2010	37	1	CECA	43	0
294	734647	2011	5	24	2010	38	1	CECA	7.2	0
298	732583	2005	9	28	2005	27	1	CECA	16	0
298	732896	2006	8	7	2005	28	1	CECA	2.5	0
298	732982	2006	11	1	2006	29	1	CECA	2.5	0
298	733470	2008	3	3	2007	32	1	CECA	2.5	0
298	733803	2009	1	30	2008	33	1	CECA	51	0
298	734027	2009	9	11	2009	35	1	CECA	9	0
298	734089	2009	11	12	2009	35	1	CECA	16	1
298	734269	2010	5	11	2009	36	1	CECA	2.5	0
298	734419	2010	10	8	2010	37	1	CECA	28	0
298	734527	2011	1	24	2010	37	1	CECA	7.1	0
298	734647	2011	5	24	2010	38	1	CECA	11	0
298	734789	2011	10	13	2011	39	1	CECA	9	0
301	732597	2005	10	12	2005	27	1	CECA	2.5	0
301	732896	2006	8	7	2005	28	1	CECA	11	0
301	732989	2006	11	8	2006	29	1	CECA	67	0
303	732583	2005	9	28	2005	27	1	CECA	35	0
303	732896	2006	8	7	2005	28	1	CECA	2.5	0
303	733240	2007	7	17	2006	30	1	CECA	2.5	0
303	733470	2008	3	3	2007	32	1	CECA	2.5	0
303	733547	2008	5	19	2007	32	1	CECA	7	0
303	733879	2009	4	16	2008	34	1	CECA	140	0
303	734024	2009	9	8	2009	35	1	CECA	41	0
303	734054	2009	10	8	2009	35	1	CECA	260	1
306	732638	2005	11	22	2005	27	1	CECA	37	0
306	732855	2006	6	27	2005	28	1	CECA	27	1
306	732989	2006	11	8	2006	29	1	CECA	6	0
306	733225	2007	7	2	2006	30	1	CECA	164	0
306	733579	2008	6	20	2007	32	1	CECA	16	0
306	733803	2009	1	30	2008	33	1	CECA	2.5	0
306	733871	2009	4	8	2008	34	1	CECA	2.5	0
306	734017	2009	9	1	2009	35	1	CECA	2.5	0
306	734072	2009	10	26	2009	35	1	CECA	25	1
306	734222	2010	3	25	2009	36	1	CECA	16	0
306	734306	2010	6	17	2009	36	1	CECA	2.5	0
306	734419	2010	10	8	2010	37	1	CECA	43	0
306	734725	2011	8	10	2010	38	1	CECA	5.4	0
306	734993	2012	5	4	2011	40	1	CECA	12	0
306	735137	2012	9	25	2012	41	1	CECA	5.1	0
307	732644	2005	11	28	2005	27	1	CECA	38.8	0
307	732861	2006	7	3	2005	28	1	CECA	63	1
307	733025	2006	12	14	2006	29	1	CECA	130	0
307	733108	2007	3	7	2006	30	1	CECA	20	0
310	732638	2005	11	22	2005	27	1	CECA	45	0
310	732982	2006	11	1	2006	29	1	CECA	11	0
310	733225	2007	7	2	2006	30	1	CECA	2.5	0
310	733610	2008	7	21	2007	32	1	CECA	8	0
310	733803	2009	1	30	2008	33	1	CECA	2.5	0
310	733888	2009	4	25	2008	34	1	CECA	11	0
310	734027	2009	9	11	2009	35	1	CECA	10	0
310	734076	2009	10	30	2009	35	1	CECA	24	1
310	734264	2010	5	6	2009	36	1	CECA	11	0
310	734370	2010	8	20	2009	36	1	CECA	2.5	0
310	734650	2011	5	27	2010	38	1	CECA	2.5	0
310	734754	2011	9	8	2011	39	1	CECA	19	0
310	734789	2011	10	13	2011	39	1	CECA	440	0
310	734983	2012	4	24	2011	40	1	CECA	100	0
310	735187	2012	11	14	2012	41	1	CECA	15	0
310	735391	2013	6	6	2012	42	1	CECA	540	0
310	735772	2014	6	22	2013	44	1	CECA	54	0
310	736263	2015	10	26	2015	47	1	CECA	22	0
310	737020	2017	11	21	2017	51	1	CECA	13	0
310	737988	2020	7	16	2019	56	1	CECA	860	0
311	732597	2005	10	12	2005	27	1	CECA	25	0
311	732896	2006	8	7	2005	28	1	CECA	19	0
311	732982	2006	11	1	2006	29	1	CECA	28	0
311	733240	2007	7	17	2006	30	1	CECA	23	0
311	733801	2009	1	28	2008	33	1	CECA	34	0
311	734024	2009	9	8	2009	35	1	CECA	24	0
311	734324	2010	7	5	2009	36	1	CECA	12	0
311	734419	2010	10	8	2010	37	1	CECA	9	0
311	734654	2011	5	31	2010	38	1	CECA	7.5	0
311	734746	2011	8	31	2010	38	1	CECA	12	0
311	735130	2012	9	18	2012	41	1	CECA	7	0
311	735193	2012	11	20	2012	41	1	CECA	85	0
311	735251	2013	1	17	2012	41	1	CECA	6.5	0
311	735370	2013	5	16	2012	42	1	CECA	6.8	0
311	735535	2013	10	28	2013	43	1	CECA	16	0
311	735888	2014	10	16	2014	45	1	CECA	75	0
311	736147	2015	7	2	2014	46	1	CECA	26	0
311	736462	2016	5	12	2015	48	1	CECA	7.3	0
311	737002	2017	11	3	2017	51	1	CECA	24	0
311	737742	2019	11	13	2019	55	1	CECA	23	0
312	732644	2005	11	28	2005	27	1	CECA	38.2	0
312	732861	2006	7	3	2005	28	1	CECA	15	0
312	733009	2006	11	28	2006	29	1	CECA	44	0
312	733240	2007	7	17	2006	30	1	CECA	13	0
312	733348	2007	11	2	2007	31	1	CECA	13	0
312	733610	2008	7	21	2007	32	1	CECA	10	0
312	733803	2009	1	30	2008	33	1	CECA	8	0
312	733875	2009	4	12	2008	34	1	CECA	6	0
312	734044	2009	9	28	2009	35	1	CECA	6	0
312	734072	2009	10	26	2009	35	1	CECA	24	1
312	734222	2010	3	25	2009	36	1	CECA	9	0
312	734331	2010	7	12	2009	36	1	CECA	7.3	0
312	734436	2010	10	25	2010	37	1	CECA	19	0
312	734664	2011	6	10	2010	38	1	CECA	250	0
312	734760	2011	9	14	2011	39	1	CECA	12	0
312	735020	2012	5	31	2011	40	1	CECA	14	0
313	732644	2005	11	28	2005	27	1	CECA	15.5	0
313	732855	2006	6	27	2005	28	1	CECA	21	0
313	732996	2006	11	15	2006	29	1	CECA	22	1
313	733225	2007	7	2	2006	30	1	CECA	30	1
313	733547	2008	5	19	2007	32	1	CECA	21	0
313	733610	2008	7	21	2007	32	1	CECA	14	0
313	733947	2009	6	23	2008	34	1	CECA	39	0
313	734094	2009	11	17	2009	35	1	CECA	81	0
313	734277	2010	5	19	2009	36	1	CECA	17	0
313	734410	2010	9	29	2010	37	1	CECA	43	0
313	734664	2011	6	10	2010	38	1	CECA	31	0
313	734746	2011	8	31	2010	38	1	CECA	24	0
315	732650	2005	12	4	2005	27	5	BAMX	2.5	0
317	732638	2005	11	22	2005	27	1	CECA	15	0
317	732855	2006	6	27	2005	28	1	CECA	15	1
317	732989	2006	11	8	2006	29	1	CECA	13	0
317	733240	2007	7	17	2006	30	1	CECA	16	0
317	733552	2008	5	24	2007	32	1	CECA	200	0
317	733610	2008	7	21	2007	32	1	CECA	16	0
317	733828	2009	2	24	2008	33	1	CECA	10	0
317	733985	2009	7	31	2008	34	1	CECA	8	0
317	734017	2009	9	1	2009	35	1	CECA	38	0
317	734068	2009	10	22	2009	35	1	CECA	56	1
317	734277	2010	5	19	2009	36	1	CECA	33	0
317	734435	2010	10	24	2010	37	1	CECA	62	0
317	734622	2011	4	29	2010	38	1	CECA	10	0
317	734797	2011	10	21	2011	39	1	CECA	9.2	0
317	734991	2012	5	2	2011	40	1	CECA	12	0
317	735045	2012	6	25	2011	40	1	CECA	39	0
317	735166	2012	10	24	2012	41	1	CECA	21	0
317	735363	2013	5	9	2012	42	1	CECA	17	0
317	735515	2013	10	8	2013	43	1	CECA	24	0
317	735775	2014	6	25	2013	44	1	CECA	22	0
317	736126	2015	6	11	2014	46	1	CECA	25	0
317	736530	2016	7	19	2015	48	1	CECA	55	0
317	737190	2018	5	10	2017	52	1	CECA	51	0
317	738372	2021	8	4	2020	58	1	CECA	80	0
318	732583	2005	9	28	2005	27	1	CECA	17	0
318	732798	2006	5	1	2005	28	1	CECA	2.5	0
318	732982	2006	11	1	2006	29	1	CECA	57	0
318	733225	2007	7	2	2006	30	1	CECA	93	0
318	733487	2008	3	20	2007	32	1	CECA	6	0
318	733610	2008	7	21	2007	32	1	CECA	13	0
318	733875	2009	4	12	2008	34	1	CECA	17	0
318	734024	2009	9	8	2009	35	1	CECA	35	0
318	734089	2009	11	12	2009	35	1	CECA	370	1
318	734262	2010	5	4	2009	36	1	CECA	120	0
318	734419	2010	10	8	2010	37	1	CECA	87	0
318	734478	2010	12	6	2010	37	1	CECA	17	0
318	734552	2011	2	18	2010	37	1	CECA	14	0
318	734638	2011	5	15	2010	38	1	CECA	110	0
318	734739	2011	8	24	2010	38	1	CECA	39	0
318	734802	2011	10	26	2011	39	1	CECA	36	0
318	734983	2012	4	24	2011	40	1	CECA	16	0
318	735130	2012	9	18	2012	41	1	CECA	29	0
318	735186	2012	11	13	2012	41	1	CECA	760	0
320	732650	2005	12	4	2005	27	5	BAMX	2.5	0
320	733007	2006	11	26	2006	29	5	BAMX	5.7	0
320	733371	2007	11	25	2007	31	5	BAMX	220	0
320	733735	2008	11	23	2008	33	5	BAMX	5.1	0
320	734456	2010	11	14	2010	37	5	BAMX	2.5	0
320	734840	2011	12	3	2011	39	5	BAMX	32.7	0
320	735130	2012	9	18	2012	41	5	BAMX	2.5	0
320	735282	2013	2	17	2012	41	5	BAMX	5.3	0
320	735510	2013	10	3	2013	43	5	BAMX	2.5	0
320	736917	2017	8	10	2016	50	5	BAMX	2.5	0
320	737184	2018	5	4	2017	52	5	BAMX	2.5	0
320	737336	2018	10	3	2018	53	5	BAMX	7.1	0
320	738663	2022	5	22	2021	60	5	BAMX	8.1	0
320	738744	2022	8	11	2021	60	5	BAMX	2.5	0
320	738997	2023	4	21	2022	62	5	BAMX	7.5	0
321	732650	2005	12	4	2005	27	5	BAMX	2.5	0
321	733007	2006	11	26	2006	29	5	BAMX	2.5	0
321	733371	2007	11	25	2007	31	5	BAMX	590	0
322	732650	2005	12	4	2005	27	5	BAMX	2.5	0
322	733007	2006	11	26	2006	29	5	BAMX	7.5	0
322	733371	2007	11	25	2007	31	5	BAMX	16	0
322	733749	2008	12	7	2008	33	5	BAMX	14.3	0
322	734081	2009	11	4	2009	35	5	BAMX	10.7	0
322	734456	2010	11	14	2010	37	5	BAMX	9.1	0
325	732650	2005	12	4	2005	27	5	BAMX	2.5	0
326	732569	2005	9	14	2005	27	3	SOCA	23	0
326	732645	2005	11	29	2005	27	3	SOCA	2.5	0
326	733086	2007	2	13	2006	29	3	SOCA	6	0
326	733203	2007	6	10	2006	30	3	SOCA	7	0
326	733472	2008	3	5	2007	32	3	SOCA	14	0
326	733760	2008	12	18	2008	33	3	SOCA	32	0
326	733827	2009	2	23	2008	33	3	SOCA	12	0
326	733948	2009	6	24	2008	34	3	SOCA	13	0
326	734087	2009	11	10	2009	35	3	SOCA	6	0
326	734219	2010	3	22	2009	36	3	SOCA	9.1	1
326	734298	2010	6	9	2009	36	3	SOCA	27	0
326	734410	2010	9	29	2010	37	3	SOCA	16	0
326	734495	2010	12	23	2010	37	3	SOCA	16	0
326	734676	2011	6	22	2010	38	3	SOCA	26	0
326	734823	2011	11	16	2011	39	3	SOCA	14	0
326	735081	2012	7	31	2011	40	3	SOCA	14	0
326	735215	2012	12	12	2012	41	3	SOCA	7.2	0
326	735433	2013	7	18	2012	42	3	SOCA	11	0
326	735634	2014	2	4	2013	43	3	SOCA	11	0
326	735761	2014	6	11	2013	44	3	SOCA	28	0
326	735994	2015	1	30	2014	45	3	SOCA	36	0
326	736538	2016	7	27	2015	48	3	SOCA	18	0
326	736671	2016	12	7	2016	49	3	SOCA	9.3	0
326	737063	2018	1	3	2017	51	3	SOCA	17	0
326	737770	2019	12	11	2019	55	3	SOCA	38	0
328	733737	2008	11	25	2008	33	3	SOCA	7	0
328	733948	2009	6	24	2008	34	3	SOCA	12	0
328	734087	2009	11	10	2009	35	3	SOCA	6	0
328	734298	2010	6	9	2009	36	3	SOCA	44	0
328	734410	2010	9	29	2010	37	3	SOCA	5.9	0
328	734480	2010	12	8	2010	37	3	SOCA	6	0
328	734676	2011	6	22	2010	38	3	SOCA	6.2	0
328	734816	2011	11	9	2011	39	3	SOCA	8.1	0
328	735048	2012	6	28	2011	40	3	SOCA	6	0
328	735200	2012	11	27	2012	41	3	SOCA	6	0
328	735411	2013	6	26	2012	42	3	SOCA	7	0
328	735610	2014	1	11	2013	43	3	SOCA	23	0
328	735767	2014	6	17	2013	44	3	SOCA	5.8	0
328	735978	2015	1	14	2014	45	3	SOCA	14	0
328	736124	2015	6	9	2014	46	3	SOCA	31	0
328	736286	2015	11	18	2015	47	3	SOCA	8.4	0
328	736503	2016	6	22	2015	48	3	SOCA	9.4	0
328	736643	2016	11	9	2016	49	3	SOCA	35	0
328	736854	2017	6	8	2016	50	3	SOCA	91	0
328	737013	2017	11	14	2017	51	3	SOCA	20	0
328	737217	2018	6	6	2017	52	3	SOCA	67	0
328	737371	2018	11	7	2018	53	3	SOCA	9.3	0
328	737748	2019	11	19	2019	55	3	SOCA	13	0
328	738325	2021	6	18	2020	58	3	SOCA	7.9	0
328	738448	2021	10	19	2021	59	3	SOCA	31	0
328	738679	2022	6	7	2021	60	3	SOCA	26	0
328	738756	2022	8	23	2021	60	3	SOCA	15	0
330	732638	2005	11	22	2005	27	1	CECA	2.5	0
330	732855	2006	6	27	2005	28	1	CECA	22	1
330	733024	2006	12	13	2006	29	1	CECA	16	0
330	733108	2007	3	7	2006	30	1	CECA	11	0
330	733240	2007	7	17	2006	30	1	CECA	51	1
330	733563	2008	6	4	2007	32	1	CECA	10	0
330	733830	2009	2	26	2008	33	1	CECA	9	0
330	734030	2009	9	14	2009	35	1	CECA	35	0
330	734076	2009	10	30	2009	35	1	CECA	82	1
330	734271	2010	5	13	2009	36	1	CECA	13	0
330	734410	2010	9	29	2010	37	1	CECA	24	0
330	736426	2016	4	6	2015	48	1	CECA	160	0
330	738372	2021	8	4	2020	58	1	CECA	61	0
332	732638	2005	11	22	2005	27	1	CECA	8	0
332	732855	2006	6	27	2005	28	1	CECA	15	0
332	733025	2006	12	14	2006	29	1	CECA	26	0
332	733148	2007	4	16	2006	30	1	CECA	12	0
332	733547	2008	5	19	2007	32	1	CECA	13	0
332	733876	2009	4	13	2008	34	1	CECA	12	0
332	734017	2009	9	1	2009	35	1	CECA	20	0
332	734072	2009	10	26	2009	35	1	CECA	59	1
332	734271	2010	5	13	2009	36	1	CECA	18	0
332	734635	2011	5	12	2010	38	1	CECA	28	0
332	734802	2011	10	26	2011	39	1	CECA	43	0
335	732644	2005	11	28	2005	27	1	CECA	2.5	0
335	732855	2006	6	27	2005	28	1	CECA	23	1
335	732989	2006	11	8	2006	29	1	CECA	22	0
335	733256	2007	8	2	2006	30	1	CECA	9	1
335	733595	2008	7	6	2007	32	1	CECA	16	0
335	733932	2009	6	8	2008	34	1	CECA	10	0
335	734027	2009	9	11	2009	35	1	CECA	12	0
335	734068	2009	10	22	2009	35	1	CECA	30	1
335	734177	2010	2	8	2009	35	1	CECA	12	0
335	734271	2010	5	13	2009	36	1	CECA	12	0
335	734410	2010	9	29	2010	37	1	CECA	40	0
335	734647	2011	5	24	2010	38	1	CECA	8.2	0
335	734768	2011	9	22	2011	39	1	CECA	16	0
335	735165	2012	10	23	2012	41	1	CECA	25	0
336	732675	2005	12	29	2005	27	1	CECA	2.5	0
336	732851	2006	6	23	2005	28	1	CECA	45	1
336	733025	2006	12	14	2006	29	1	CECA	16	0
336	733225	2007	7	2	2006	30	1	CECA	14	1
336	733552	2008	5	24	2007	32	1	CECA	34	0
336	733656	2008	9	5	2008	33	1	CECA	110	1
340	732675	2005	12	29	2005	27	1	CECA	2.5	0
340	732855	2006	6	27	2005	28	1	CECA	42	1
340	733025	2006	12	14	2006	29	1	CECA	26	0
340	733148	2007	4	16	2006	30	1	CECA	9	0
340	733257	2007	8	3	2006	30	1	CECA	52	1
340	733498	2008	3	31	2007	32	1	CECA	6	0
340	733547	2008	5	19	2007	32	1	CECA	32	0
340	733875	2009	4	12	2008	34	1	CECA	120	0
340	733985	2009	7	31	2008	34	1	CECA	37	0
340	734081	2009	11	4	2009	35	1	CECA	310	0
340	734222	2010	3	25	2009	36	1	CECA	14	0
340	734286	2010	5	28	2009	36	1	CECA	80	0
340	734388	2010	9	7	2010	37	1	CECA	120	0
340	734671	2011	6	17	2010	38	1	CECA	40	0
340	734754	2011	9	8	2011	39	1	CECA	15	0
340	734997	2012	5	8	2011	40	1	CECA	28	0
340	735165	2012	10	23	2012	41	1	CECA	190	0
340	735362	2013	5	8	2012	42	1	CECA	180	0
340	735507	2013	9	30	2013	43	1	CECA	74	0
340	735579	2013	12	11	2013	43	1	CECA	53	0
340	735740	2014	5	21	2013	44	1	CECA	130	0
340	735901	2014	10	29	2014	45	1	CECA	52	0
340	736132	2015	6	17	2014	46	1	CECA	19	0
340	736251	2015	10	14	2015	47	1	CECA	37	0
340	736636	2016	11	2	2016	49	1	CECA	340	0
340	736804	2017	4	19	2016	50	1	CECA	73	0
340	736979	2017	10	11	2017	51	1	CECA	410	0
340	737434	2019	1	9	2018	53	1	CECA	25	0
340	737553	2019	5	8	2018	54	1	CECA	17	0
340	737721	2019	10	23	2019	55	1	CECA	25	0
340	738449	2021	10	20	2021	59	1	CECA	42	0
340	738498	2021	12	8	2021	59	1	CECA	290	0
340	738728	2022	7	26	2021	60	1	CECA	92	0
344	733371	2007	11	25	2007	31	5	BAMX	7	0
345	732855	2006	6	27	2005	28	1	CECA	21	1
345	733240	2007	7	17	2006	30	1	CECA	35	0
345	733578	2008	6	19	2007	32	1	CECA	36	0
345	733964	2009	7	10	2008	34	1	CECA	11	0
345	734045	2009	9	29	2009	35	1	CECA	51	1
345	734258	2010	4	30	2009	36	1	CECA	12	0
345	734402	2010	9	21	2010	37	1	CECA	35	0
345	734647	2011	5	24	2010	38	1	CECA	13	0
345	734760	2011	9	14	2011	39	1	CECA	64	0
345	734962	2012	4	3	2011	40	1	CECA	18	0
345	735045	2012	6	25	2011	40	1	CECA	32	0
345	735165	2012	10	23	2012	41	1	CECA	18	0
345	735251	2013	1	17	2012	41	1	CECA	13	0
351	732638	2005	11	22	2005	27	1	CECA	60	0
351	732851	2006	6	23	2005	28	1	CECA	50	1
351	733025	2006	12	14	2006	29	1	CECA	13	0
351	733252	2007	7	29	2006	30	1	CECA	23.5	0
351	733348	2007	11	2	2007	31	1	CECA	2.5	0
351	733595	2008	7	6	2007	32	1	CECA	10	0
351	733871	2009	4	8	2008	34	1	CECA	9	0
351	733964	2009	7	10	2008	34	1	CECA	13	0
351	734027	2009	9	11	2009	35	1	CECA	14	0
351	734068	2009	10	22	2009	35	1	CECA	36	1
351	734324	2010	7	5	2009	36	1	CECA	11	0
351	734647	2011	5	24	2010	38	1	CECA	7	0
351	734766	2011	9	20	2011	39	1	CECA	25	0
351	734930	2012	3	2	2011	40	1	CECA	2.5	0
351	734991	2012	5	2	2011	40	1	CECA	5.4	0
351	735187	2012	11	14	2012	41	1	CECA	35	0
351	735888	2014	10	16	2014	45	1	CECA	7.8	0
351	735999	2015	2	4	2014	45	1	CECA	18	0
351	736125	2015	6	10	2014	46	1	CECA	15	0
351	736623	2016	10	20	2016	49	1	CECA	11	0
351	737190	2018	5	10	2017	52	1	CECA	70	0
356	733009	2006	11	28	2006	29	1	CECA	2.5	0
356	733225	2007	7	2	2006	30	1	CECA	6	0
358	733102	2007	3	1	2006	30	3	SOCA	7	0
358	733252	2007	7	29	2006	30	3	SOCA	33	0
358	733410	2008	1	3	2007	31	3	SOCA	25	0
358	733549	2008	5	21	2007	32	3	SOCA	170	0
358	733617	2008	7	28	2007	32	3	SOCA	17	0
358	733747	2008	12	5	2008	33	3	SOCA	31	0
358	733828	2009	2	24	2008	33	3	SOCA	12	0
359	733378	2007	12	2	2007	31	5	BAMX	65	0
359	733735	2008	11	23	2008	33	5	BAMX	13.8	0
359	734081	2009	11	4	2009	35	5	BAMX	6.5	0
359	734442	2010	10	31	2010	37	5	BAMX	65	0
360	733102	2007	3	1	2006	30	3	SOCA	2.5	0
360	733240	2007	7	17	2006	30	3	SOCA	2.5	0
360	733410	2008	1	3	2007	31	3	SOCA	8	0
360	733479	2008	3	12	2007	32	3	SOCA	2.5	0
360	733617	2008	7	28	2007	32	3	SOCA	29	0
360	733737	2008	11	25	2008	33	3	SOCA	16	0
360	733827	2009	2	23	2008	33	3	SOCA	6	0
360	733948	2009	6	24	2008	34	3	SOCA	6	0
360	734095	2009	11	18	2009	35	3	SOCA	6	0
360	734319	2010	6	30	2009	36	3	SOCA	170	0
360	734507	2011	1	4	2010	37	3	SOCA	40	0
360	734669	2011	6	15	2010	38	3	SOCA	26	0
360	734775	2011	9	29	2011	39	3	SOCA	20	0
360	734837	2011	11	30	2011	39	3	SOCA	38	0
360	735040	2012	6	20	2011	40	3	SOCA	56	0
360	735208	2012	12	5	2012	41	3	SOCA	12	0
360	735971	2015	1	7	2014	45	3	SOCA	800	0
360	736538	2016	7	27	2015	48	3	SOCA	51	0
360	736700	2017	1	5	2016	49	3	SOCA	15	0
361	733749	2008	12	7	2008	33	5	BAMX	15.7	0
361	734456	2010	11	14	2010	37	5	BAMX	8.8	0
361	735140	2012	9	28	2012	41	5	BAMX	2.5	0
361	735336	2013	4	12	2012	42	5	BAMX	2.5	0
361	735509	2013	10	2	2013	43	5	BAMX	8.2	0
361	735661	2014	3	3	2013	44	5	BAMX	5.9	0
361	736200	2015	8	24	2014	46	5	BAMX	8.1	0
361	736412	2016	3	23	2015	48	5	BAMX	2.5	0
361	736890	2017	7	14	2016	50	5	BAMX	2.5	0
361	738350	2021	7	13	2020	58	5	BAMX	2.5	0
361	738841	2022	11	16	2022	61	5	BAMX	10.8	0
361	739008	2023	5	2	2022	62	5	BAMX	8.4	0
362	733364	2007	11	18	2007	31	5	BAMX	7.4	0
362	733749	2008	12	7	2008	33	5	BAMX	6.2	0
362	734085	2009	11	8	2009	35	5	BAMX	11.8	0
362	734442	2010	10	31	2010	37	5	BAMX	10.1	0
362	735130	2012	9	18	2012	41	5	BAMX	2.5	0
362	735282	2013	2	17	2012	41	5	BAMX	2.5	0
362	735509	2013	10	2	2013	43	5	BAMX	2.5	0
362	736254	2015	10	17	2015	47	5	BAMX	5.4	0
362	736412	2016	3	23	2015	48	5	BAMX	2.5	0
362	736890	2017	7	14	2016	50	5	BAMX	2.5	0
362	737318	2018	9	15	2018	53	5	BAMX	2.5	0
362	737985	2020	7	13	2019	56	5	BAMX	5.6	0
362	738663	2022	5	22	2021	60	5	BAMX	2.5	0
362	738750	2022	8	17	2021	60	5	BAMX	2.5	0
362	739008	2023	5	2	2022	62	5	BAMX	2.5	0
364	733122	2007	3	21	2006	30	3	SOCA	2.5	0
364	733252	2007	7	29	2006	30	3	SOCA	12	0
364	733346	2007	10	31	2007	31	3	SOCA	2.5	0
364	733471	2008	3	4	2007	32	3	SOCA	13	0
364	733617	2008	7	28	2007	32	3	SOCA	18	0
364	733737	2008	11	25	2008	33	3	SOCA	11	0
364	733827	2009	2	23	2008	33	3	SOCA	7.8	0
364	733948	2009	6	24	2008	34	3	SOCA	17	0
364	734110	2009	12	3	2009	35	3	SOCA	6	0
364	734186	2010	2	17	2009	35	3	SOCA	2.5	0
364	734298	2010	6	9	2009	36	3	SOCA	14	0
364	734416	2010	10	5	2010	37	3	SOCA	2.5	0
364	734495	2010	12	23	2010	37	3	SOCA	7.1	0
365	733123	2007	3	22	2006	30	3	SOCA	2.5	0
365	733183	2007	5	21	2006	30	3	SOCA	2.5	0
365	733252	2007	7	29	2006	30	3	SOCA	13	0
365	733380	2007	12	4	2007	31	3	SOCA	8	0
365	733472	2008	3	5	2007	32	3	SOCA	7	0
365	733549	2008	5	21	2007	32	3	SOCA	9	0
365	733617	2008	7	28	2007	32	3	SOCA	13	0
365	733731	2008	11	19	2008	33	3	SOCA	25	0
365	733948	2009	6	24	2008	34	3	SOCA	26	0
365	734108	2009	12	1	2009	35	3	SOCA	6	0
365	734270	2010	5	12	2009	36	3	SOCA	7	0
365	734298	2010	6	9	2009	36	3	SOCA	25	0
365	734410	2010	9	29	2010	37	3	SOCA	6.4	0
365	734510	2011	1	7	2010	37	3	SOCA	250	0
365	734676	2011	6	22	2010	38	3	SOCA	86	0
365	734823	2011	11	16	2011	39	3	SOCA	13	0
365	735081	2012	7	31	2011	40	3	SOCA	20	0
365	735193	2012	11	20	2012	41	3	SOCA	10	0
365	735448	2013	8	2	2012	42	3	SOCA	13	0
365	735634	2014	2	4	2013	43	3	SOCA	24	0
365	735761	2014	6	11	2013	44	3	SOCA	13	0
365	735974	2015	1	10	2014	45	3	SOCA	37	0
369	733164	2007	5	2	2006	30	3	SOCA	2.5	0
369	733275	2007	8	21	2006	30	3	SOCA	10	0
369	733410	2008	1	3	2007	31	3	SOCA	18	0
369	733471	2008	3	4	2007	32	3	SOCA	16	0
369	733549	2008	5	21	2007	32	3	SOCA	25	0
369	733737	2008	11	25	2008	33	3	SOCA	6	0
369	733827	2009	2	23	2008	33	3	SOCA	6	0
369	733948	2009	6	24	2008	34	3	SOCA	13	0
369	734112	2009	12	5	2009	35	3	SOCA	7.4	0
369	734319	2010	6	30	2009	36	3	SOCA	23	0
369	734410	2010	9	29	2010	37	3	SOCA	8.2	0
369	734521	2011	1	18	2010	37	3	SOCA	11	0
369	734661	2011	6	7	2010	38	3	SOCA	17	0
369	734823	2011	11	16	2011	39	3	SOCA	5.2	0
369	735061	2012	7	11	2011	40	3	SOCA	56	0
369	735200	2012	11	27	2012	41	3	SOCA	5.7	0
369	735417	2013	7	2	2012	42	3	SOCA	13	0
369	735514	2013	10	7	2013	43	3	SOCA	75	1
369	735802	2014	7	22	2013	44	3	SOCA	21	0
369	736538	2016	7	27	2015	48	3	SOCA	38	0
369	736677	2016	12	13	2016	49	3	SOCA	7.3	0
369	736895	2017	7	19	2016	50	3	SOCA	51	0
370	733376	2007	11	30	2007	31	3	SOCA	6	0
370	733471	2008	3	4	2007	32	3	SOCA	13	0
370	733534	2008	5	6	2007	32	3	SOCA	20	1
370	733731	2008	11	19	2008	33	3	SOCA	19	0
370	733864	2009	4	1	2008	34	3	SOCA	6	0
370	733948	2009	6	24	2008	34	3	SOCA	120	0
370	734087	2009	11	10	2009	35	3	SOCA	13	0
370	734310	2010	6	21	2009	36	3	SOCA	31	0
370	734410	2010	9	29	2010	37	3	SOCA	19	0
370	734508	2011	1	5	2010	37	3	SOCA	8.5	1
370	734669	2011	6	15	2010	38	3	SOCA	9.6	0
370	734823	2011	11	16	2011	39	3	SOCA	8.6	0
370	735040	2012	6	20	2011	40	3	SOCA	32	0
370	735215	2012	12	12	2012	41	3	SOCA	36	0
370	735405	2013	6	20	2012	42	3	SOCA	38	0
370	735538	2013	10	31	2013	43	3	SOCA	60	1
370	735761	2014	6	11	2013	44	3	SOCA	100	0
373	733364	2007	11	18	2007	31	5	BAMX	9.8	0
373	733749	2008	12	7	2008	33	5	BAMX	23.1	0
373	734085	2009	11	8	2009	35	5	BAMX	2.5	0
373	734463	2010	11	21	2010	37	5	BAMX	43.5	0
373	735130	2012	9	18	2012	41	5	BAMX	2.5	0
373	735284	2013	2	19	2012	41	5	BAMX	5.9	0
373	735571	2013	12	3	2013	43	5	BAMX	6.4	0
373	736199	2015	8	23	2014	46	5	BAMX	5.5	0
373	737114	2018	2	23	2017	51	5	BAMX	2.5	0
373	738351	2021	7	14	2020	58	5	BAMX	2.5	0
373	738750	2022	8	17	2021	60	5	BAMX	2.5	0
373	739007	2023	5	1	2022	62	5	BAMX	8.7	0
374	733559	2008	5	31	2007	32	3	SOCA	10	0
374	733617	2008	7	28	2007	32	3	SOCA	19	0
374	733737	2008	11	25	2008	33	3	SOCA	6	0
374	733827	2009	2	23	2008	33	3	SOCA	6	0
374	733948	2009	6	24	2008	34	3	SOCA	49	0
374	734087	2009	11	10	2009	35	3	SOCA	6	0
374	734186	2010	2	17	2009	35	3	SOCA	2.5	0
374	734270	2010	5	12	2009	36	3	SOCA	5.2	0
374	734410	2010	9	29	2010	37	3	SOCA	7.7	0
374	734458	2010	11	16	2010	37	3	SOCA	110	0
374	734676	2011	6	22	2010	38	3	SOCA	14	0
374	734823	2011	11	16	2011	39	3	SOCA	13	0
374	735033	2012	6	13	2011	40	3	SOCA	6.8	0
374	735200	2012	11	27	2012	41	3	SOCA	24	0
374	735417	2013	7	2	2012	42	3	SOCA	9.4	0
374	735623	2014	1	24	2013	43	3	SOCA	19.2	0
374	735798	2014	7	18	2013	44	3	SOCA	8.2	0
374	735944	2014	12	11	2014	45	3	SOCA	15	0
374	736503	2016	6	22	2015	48	3	SOCA	16	0
374	736650	2016	11	16	2016	49	3	SOCA	81	0
374	736873	2017	6	27	2016	50	3	SOCA	87	0
374	737191	2018	5	11	2017	52	3	SOCA	89	0
374	737408	2018	12	14	2018	53	3	SOCA	42	0
374	737777	2019	12	18	2019	55	3	SOCA	23	0
375	732982	2006	11	1	2006	29	1	CECA	2.5	0
375	733495	2008	3	28	2007	32	1	CECA	15	0
375	733857	2009	3	25	2008	34	1	CECA	190	0
375	734024	2009	9	8	2009	35	1	CECA	17	0
375	734068	2009	10	22	2009	35	1	CECA	29	1
375	734269	2010	5	11	2009	36	1	CECA	110	1
375	734410	2010	9	29	2010	37	1	CECA	64	0
375	734569	2011	3	7	2010	38	1	CECA	120	0
375	734788	2011	10	12	2011	39	1	CECA	26	0
375	734983	2012	4	24	2011	40	1	CECA	38	0
375	735208	2012	12	5	2012	41	1	CECA	50	0
375	735391	2013	6	6	2012	42	1	CECA	28	0
375	735766	2014	6	16	2013	44	1	CECA	290	0
375	736133	2015	6	18	2014	46	1	CECA	61	0
375	736530	2016	7	19	2015	48	1	CECA	42	0
375	737553	2019	5	8	2018	54	1	CECA	81	0
375	737988	2020	7	16	2019	56	1	CECA	77	0
377	733225	2007	7	2	2006	30	1	CECA	2.5	0
377	733495	2008	3	28	2007	32	1	CECA	2.5	0
395	733735	2008	11	23	2008	33	5	BAMX	2.5	0
395	734085	2009	11	8	2009	35	5	BAMX	2.5	0
395	734442	2010	10	31	2010	37	5	BAMX	13.1	0
395	735105	2012	8	24	2011	40	5	BAMX	2.5	0
395	735399	2013	6	14	2012	42	5	BAMX	2.5	0
395	735523	2013	10	16	2013	43	5	BAMX	2.5	0
395	736254	2015	10	17	2015	47	5	BAMX	6.3	0
395	736521	2016	7	10	2015	48	5	BAMX	2.5	0
395	737336	2018	10	3	2018	53	5	BAMX	7.2	0
395	738369	2021	8	1	2020	58	5	BAMX	2.5	0
395	738745	2022	8	12	2021	60	5	BAMX	2.5	0
395	738998	2023	4	22	2022	62	5	BAMX	11.1	0
397	733534	2008	5	6	2007	32	3	SOCA	35	1
397	733737	2008	11	25	2008	33	3	SOCA	10	0
397	733828	2009	2	24	2008	33	3	SOCA	6	0
397	733948	2009	6	24	2008	34	3	SOCA	8	0
397	734121	2009	12	14	2009	35	3	SOCA	6	0
397	734298	2010	6	9	2009	36	3	SOCA	6	0
397	734416	2010	10	5	2010	37	3	SOCA	49	0
397	734488	2010	12	16	2010	37	3	SOCA	120	0
400	733225	2007	7	2	2006	30	1	CECA	2.5	0
400	733579	2008	6	20	2007	32	1	CECA	42	0
400	733964	2009	7	10	2008	34	1	CECA	20	0
400	734072	2009	10	26	2009	35	1	CECA	35	1
400	734277	2010	5	19	2009	36	1	CECA	9.9	0
400	734410	2010	9	29	2010	37	1	CECA	560	0
400	734638	2011	5	15	2010	38	1	CECA	18	0
400	734759	2011	9	13	2011	39	1	CECA	43	0
400	734962	2012	4	3	2011	40	1	CECA	13	0
400	735214	2012	12	11	2012	41	1	CECA	140	0
400	735440	2013	7	25	2012	42	1	CECA	110	0
400	735705	2014	4	16	2013	44	1	CECA	700	0
401	733256	2007	8	2	2006	30	1	CECA	21	0
401	733547	2008	5	19	2007	32	1	CECA	13	0
401	733875	2009	4	12	2008	34	1	CECA	20	0
401	733985	2009	7	31	2008	34	1	CECA	20	0
401	734076	2009	10	30	2009	35	1	CECA	86	1
401	734269	2010	5	11	2009	36	1	CECA	25	0
401	734310	2010	6	21	2009	36	1	CECA	570	0
401	734641	2011	5	18	2010	38	1	CECA	79	0
401	734746	2011	8	31	2010	38	1	CECA	24	0
401	734880	2012	1	12	2011	39	1	CECA	23	0
401	735006	2012	5	17	2011	40	1	CECA	26	0
401	735187	2012	11	14	2012	41	1	CECA	39	0
401	735370	2013	5	16	2012	42	1	CECA	210	0
403	733735	2008	11	23	2008	33	5	BAMX	2.5	0
403	734085	2009	11	8	2009	35	5	BAMX	2.5	0
403	734456	2010	11	14	2010	37	5	BAMX	10.2	0
403	735105	2012	8	24	2011	40	5	BAMX	6.5	0
403	735284	2013	2	19	2012	41	5	BAMX	2.5	0
403	735534	2013	10	27	2013	43	5	BAMX	2.5	0
403	735661	2014	3	3	2013	44	5	BAMX	2.5	0
403	736199	2015	8	23	2014	46	5	BAMX	6.3	0
403	737987	2020	7	15	2019	56	5	BAMX	5.9	0
403	738750	2022	8	17	2021	60	5	BAMX	2.5	0
405	733498	2008	3	31	2007	32	1	CECA	2.5	0
405	733871	2009	4	8	2008	34	1	CECA	6	0
405	733985	2009	7	31	2008	34	1	CECA	19	0
405	734053	2009	10	7	2009	35	1	CECA	160	0
405	734276	2010	5	18	2009	36	1	CECA	25	0
405	734450	2010	11	8	2010	37	1	CECA	39	0
405	735762	2014	6	12	2013	44	1	CECA	79	0
405	736043	2015	3	20	2014	46	1	CECA	39	0
405	736132	2015	6	17	2014	46	1	CECA	60	0
405	736396	2016	3	7	2015	48	1	CECA	16	0
405	737568	2019	5	23	2018	54	1	CECA	26	0
406	733749	2008	12	7	2008	33	5	BAMX	2.5	0
406	734463	2010	11	21	2010	37	5	BAMX	2.5	0
406	734840	2011	12	3	2011	39	5	BAMX	36.6	0
406	735105	2012	8	24	2011	40	5	BAMX	6	0
406	735399	2013	6	14	2012	42	5	BAMX	2.5	0
406	735510	2013	10	3	2013	43	5	BAMX	5.2	0
406	736079	2015	4	25	2014	46	5	BAMX	2.5	0
406	736206	2015	8	30	2014	46	5	BAMX	7.1	0
406	736412	2016	3	23	2015	48	5	BAMX	2.5	0
406	736890	2017	7	14	2016	50	5	BAMX	6.7	0
407	733735	2008	11	23	2008	33	5	BAMX	7.3	0
408	733496	2008	3	29	2007	32	3	SOCA	29	0
408	733546	2008	5	18	2007	32	3	SOCA	48	0
408	733617	2008	7	28	2007	32	3	SOCA	40	0
408	733731	2008	11	19	2008	33	3	SOCA	24	0
408	733958	2009	7	4	2008	34	3	SOCA	13	0
408	734110	2009	12	3	2009	35	3	SOCA	8	0
408	734298	2010	6	9	2009	36	3	SOCA	11	0
408	734361	2010	8	11	2009	36	3	SOCA	7.9	0
408	734458	2010	11	16	2010	37	3	SOCA	23	0
411	733547	2008	5	19	2007	32	1	CECA	8	0
411	733578	2008	6	19	2007	32	1	CECA	180	0
411	733871	2009	4	8	2008	34	1	CECA	10	0
411	734029	2009	9	13	2009	35	1	CECA	18	0
411	734089	2009	11	12	2009	35	1	CECA	72	1
411	734269	2010	5	11	2009	36	1	CECA	11	0
411	734425	2010	10	14	2010	37	1	CECA	58	0
411	734552	2011	2	18	2010	37	1	CECA	30	0
411	734627	2011	5	4	2010	38	1	CECA	76	0
411	734782	2011	10	6	2011	39	1	CECA	120	0
411	735155	2012	10	13	2012	41	1	CECA	200	0
411	735221	2012	12	18	2012	41	1	CECA	19	0
411	735374	2013	5	20	2012	42	1	CECA	74	0
411	735901	2014	10	29	2014	45	1	CECA	100	0
412	733102	2007	3	1	2006	30	3	SOCA	49	1
412	733252	2007	7	29	2006	30	3	SOCA	22	0
412	733380	2007	12	4	2007	31	3	SOCA	16	0
412	733471	2008	3	4	2007	32	3	SOCA	20	0
412	733546	2008	5	18	2007	32	3	SOCA	23	0
412	733617	2008	7	28	2007	32	3	SOCA	25	0
412	733731	2008	11	19	2008	33	3	SOCA	10	0
412	733824	2009	2	20	2008	33	3	SOCA	7.5	0
412	733948	2009	6	24	2008	34	3	SOCA	32	0
412	734095	2009	11	18	2009	35	3	SOCA	8.4	0
412	734186	2010	2	17	2009	35	3	SOCA	26.75	0
412	734297	2010	6	8	2009	36	3	SOCA	220	0
412	734368	2010	8	18	2009	36	3	SOCA	21	0
412	734488	2010	12	16	2010	37	3	SOCA	32	0
418	733892	2009	4	29	2008	34	1	CECA	2.5	0
418	733985	2009	7	31	2008	34	1	CECA	23	0
418	734027	2009	9	11	2009	35	1	CECA	67	0
418	734094	2009	11	17	2009	35	1	CECA	160	1
418	734276	2010	5	18	2009	36	1	CECA	63	0
418	734402	2010	9	21	2010	37	1	CECA	38	0
418	734622	2011	4	29	2010	38	1	CECA	12	0
418	734766	2011	9	20	2011	39	1	CECA	28	0
418	735221	2012	12	18	2012	41	1	CECA	11	0
418	735440	2013	7	25	2012	42	1	CECA	2.5	0
418	735727	2014	5	8	2013	44	1	CECA	70	0
418	736609	2016	10	6	2016	49	1	CECA	27	0
418	737218	2018	6	7	2017	52	1	CECA	51	0
418	737439	2019	1	14	2018	53	1	CECA	17	0
418	737575	2019	5	30	2018	54	1	CECA	180	0
421	733875	2009	4	12	2008	34	1	CECA	2.5	0
421	734017	2009	9	1	2009	35	1	CECA	2.5	0
421	734258	2010	4	30	2009	36	1	CECA	2.5	0
421	734383	2010	9	2	2010	37	1	CECA	2.5	0
422	733871	2009	4	8	2008	34	1	CECA	44	0
428	733562	2008	6	3	2007	32	3	SOCA	33	0
428	733731	2008	11	19	2008	33	3	SOCA	36	0
428	733864	2009	4	1	2008	34	3	SOCA	12	0
428	733948	2009	6	24	2008	34	3	SOCA	52	0
428	734095	2009	11	18	2009	35	3	SOCA	10	0
428	734219	2010	3	22	2009	36	3	SOCA	30	0
428	734315	2010	6	26	2009	36	3	SOCA	31	0
428	734465	2010	11	23	2010	37	3	SOCA	65	0
428	734661	2011	6	7	2010	38	3	SOCA	12	0
428	734683	2011	6	29	2010	38	3	SOCA	28	0
428	734823	2011	11	16	2011	39	3	SOCA	58	0
428	735061	2012	7	11	2011	40	3	SOCA	59	0
428	735200	2012	11	27	2012	41	3	SOCA	33	0
428	735476	2013	8	30	2012	42	3	SOCA	240	0
430	734085	2009	11	8	2009	35	5	BAMX	2.5	0
430	734442	2010	10	31	2010	37	5	BAMX	38.7	0
431	733875	2009	4	12	2008	34	1	CECA	2.5	0
431	734029	2009	9	13	2009	35	1	CECA	26	0
431	734089	2009	11	12	2009	35	1	CECA	230	1
431	734269	2010	5	11	2009	36	1	CECA	19	0
431	734402	2010	9	21	2010	37	1	CECA	36	0
431	734660	2011	6	6	2010	38	1	CECA	32	0
431	734754	2011	9	8	2011	39	1	CECA	48	0
431	735165	2012	10	23	2012	41	1	CECA	32	0
431	735754	2014	6	4	2013	44	1	CECA	260	0
431	735888	2014	10	16	2014	45	1	CECA	37	0
431	736008	2015	2	13	2014	45	1	CECA	14	0
431	736285	2015	11	17	2015	47	1	CECA	380	0
431	736825	2017	5	10	2016	50	1	CECA	17	0
431	737020	2017	11	21	2017	51	1	CECA	94	0
431	737084	2018	1	24	2017	51	1	CECA	44	0
431	737448	2019	1	23	2018	53	1	CECA	24	0
431	737987	2020	7	15	2019	56	1	CECA	150	0
431	738275	2021	4	29	2020	58	1	CECA	320	1
436	734085	2009	11	8	2009	35	5	BAMX	2.5	0
438	734030	2009	9	14	2009	35	1	CECA	2.5	0
438	734222	2010	3	25	2009	36	1	CECA	2.5	0
438	734402	2010	9	21	2010	37	1	CECA	15	0
438	734622	2011	4	29	2010	38	1	CECA	2.5	0
438	734760	2011	9	14	2011	39	1	CECA	2.5	0
438	735020	2012	5	31	2011	40	1	CECA	17	0
438	735391	2013	6	6	2012	42	1	CECA	32	0
438	735727	2014	5	8	2013	44	1	CECA	860	0
438	735880	2014	10	8	2014	45	1	CECA	28	0
438	736126	2015	6	11	2014	46	1	CECA	6.5	0
438	736483	2016	6	2	2015	48	1	CECA	8	0
438	737204	2018	5	24	2017	52	1	CECA	62	0
438	737364	2018	10	31	2018	53	1	CECA	17	0
438	738262	2021	4	16	2020	58	1	CECA	25	0
444	733595	2008	7	6	2007	32	1	CECA	34	0
444	733814	2009	2	10	2008	33	1	CECA	10	0
444	733932	2009	6	8	2008	34	1	CECA	10	0
444	734029	2009	9	13	2009	35	1	CECA	15	0
444	734077	2009	10	31	2009	35	1	CECA	110	1
444	734286	2010	5	28	2009	36	1	CECA	7.9	0
444	734410	2010	9	29	2010	37	1	CECA	190	0
444	734654	2011	5	31	2010	38	1	CECA	11	0
444	734991	2012	5	2	2011	40	1	CECA	29	0
444	735130	2012	9	18	2012	41	1	CECA	22	0
444	735550	2013	11	12	2013	43	1	CECA	180	0
444	735719	2014	4	30	2013	44	1	CECA	170	0
444	735827	2014	8	16	2013	44	1	CECA	200	1
446	734085	2009	11	8	2009	35	5	BAMX	2.5	0
446	734442	2010	10	31	2010	37	5	BAMX	12	0
446	735130	2012	9	18	2012	41	5	BAMX	2.5	0
446	735282	2013	2	17	2012	41	5	BAMX	2.5	0
446	735510	2013	10	3	2013	43	5	BAMX	8	0
446	735571	2013	12	3	2013	43	5	BAMX	7.4	0
446	735661	2014	3	3	2013	44	5	BAMX	10.3	0
448	733876	2009	4	13	2008	34	1	CECA	15	0
448	734069	2009	10	23	2009	35	1	CECA	87	0
448	734276	2010	5	18	2009	36	1	CECA	17	0
448	734454	2010	11	12	2010	37	1	CECA	23	0
448	734650	2011	5	27	2010	38	1	CECA	9.7	0
448	734789	2011	10	13	2011	39	1	CECA	84	0
448	735440	2013	7	25	2012	42	1	CECA	110	0
448	735766	2014	6	16	2013	44	1	CECA	92	0
448	736133	2015	6	18	2014	46	1	CECA	24	0
448	736518	2016	7	7	2015	48	1	CECA	42	0
448	737020	2017	11	21	2017	51	1	CECA	92	0
448	737441	2019	1	16	2018	53	1	CECA	25	0
448	737988	2020	7	16	2019	56	1	CECA	62	0
449	733617	2008	7	28	2007	32	3	SOCA	12	0
449	733948	2009	6	24	2008	34	3	SOCA	54	0
449	734130	2009	12	23	2009	35	3	SOCA	13	0
449	734222	2010	3	25	2009	36	3	SOCA	8.9	1
449	734322	2010	7	3	2009	36	3	SOCA	29	0
449	734472	2010	11	30	2010	37	3	SOCA	120	0
449	734661	2011	6	7	2010	38	3	SOCA	20	0
449	734823	2011	11	16	2011	39	3	SOCA	2.5	0
449	734838	2011	12	1	2011	39	3	SOCA	35	0
449	735033	2012	6	13	2011	40	3	SOCA	55	0
449	735193	2012	11	20	2012	41	3	SOCA	8.9	0
449	735417	2013	7	2	2012	42	3	SOCA	38	0
449	735514	2013	10	7	2013	43	3	SOCA	200	1
449	735774	2014	6	24	2013	44	3	SOCA	26	0
449	736286	2015	11	18	2015	47	3	SOCA	19	0
449	736470	2016	5	20	2015	48	3	SOCA	70	0
449	736538	2016	7	27	2015	48	3	SOCA	120	0
449	736664	2016	11	30	2016	49	3	SOCA	24	0
449	736873	2017	6	27	2016	50	3	SOCA	280	0
450	733534	2008	5	6	2007	32	3	SOCA	16	0
450	733731	2008	11	19	2008	33	3	SOCA	25	0
451	733871	2009	4	8	2008	34	1	CECA	2.5	0
451	733932	2009	6	8	2008	34	1	CECA	15	0
451	734024	2009	9	8	2009	35	1	CECA	15	0
451	734072	2009	10	26	2009	35	1	CECA	210	1
451	734258	2010	4	30	2009	36	1	CECA	9	0
451	734430	2010	10	19	2010	37	1	CECA	52	0
451	734647	2011	5	24	2010	38	1	CECA	11	0
451	734760	2011	9	14	2011	39	1	CECA	20	0
451	734920	2012	2	21	2011	39	1	CECA	13	0
451	735033	2012	6	13	2011	40	1	CECA	18	0
451	735165	2012	10	23	2012	41	1	CECA	31	0
451	735362	2013	5	8	2012	42	1	CECA	17	0
452	733748	2008	12	6	2008	33	3	SOCA	6	0
452	733864	2009	4	1	2008	34	3	SOCA	6	0
452	733964	2009	7	10	2008	34	3	SOCA	17	0
452	734095	2009	11	18	2009	35	3	SOCA	6.9	0
452	734298	2010	6	9	2009	36	3	SOCA	120	0
452	734458	2010	11	16	2010	37	3	SOCA	7.9	0
452	734536	2011	2	2	2010	37	3	SOCA	46	0
452	734661	2011	6	7	2010	38	3	SOCA	16	0
452	734816	2011	11	9	2011	39	3	SOCA	15	0
452	735033	2012	6	13	2011	40	3	SOCA	35	0
452	735210	2012	12	7	2012	41	3	SOCA	12	0
452	735634	2014	2	4	2013	43	3	SOCA	13	0
452	735761	2014	6	11	2013	44	3	SOCA	16	0
457	733737	2008	11	25	2008	33	3	SOCA	6	0
457	733827	2009	2	23	2008	33	3	SOCA	6	0
457	733948	2009	6	24	2008	34	3	SOCA	6	0
457	734108	2009	12	1	2009	35	3	SOCA	12	0
457	734217	2010	3	20	2009	36	3	SOCA	6	1
457	734270	2010	5	12	2009	36	3	SOCA	25	0
457	734328	2010	7	9	2009	36	3	SOCA	2.5	0
457	734472	2010	11	30	2010	37	3	SOCA	6	0
457	734508	2011	1	5	2010	37	3	SOCA	65	0
457	734669	2011	6	15	2010	38	3	SOCA	7.6	0
457	734823	2011	11	16	2011	39	3	SOCA	7	0
457	735081	2012	7	31	2011	40	3	SOCA	14	0
457	735208	2012	12	5	2012	41	3	SOCA	5.7	0
457	736545	2016	8	3	2015	48	3	SOCA	220	0
457	736902	2017	7	26	2016	50	3	SOCA	28	0
458	733737	2008	11	25	2008	33	3	SOCA	6	0
458	733948	2009	6	24	2008	34	3	SOCA	17	0
458	734087	2009	11	10	2009	35	3	SOCA	6	0
460	734300	2010	6	11	2009	36	1	CECA	18	0
460	734436	2010	10	25	2010	37	1	CECA	230	0
460	734650	2011	5	27	2010	38	1	CECA	9.7	0
460	734789	2011	10	13	2011	39	1	CECA	2.5	0
460	735006	2012	5	17	2011	40	1	CECA	29	0
460	735130	2012	9	18	2012	41	1	CECA	18	0
460	735440	2013	7	25	2012	42	1	CECA	71	0
460	735727	2014	5	8	2013	44	1	CECA	30	0
460	735881	2014	10	9	2014	45	1	CECA	14	0
460	736000	2015	2	5	2014	45	1	CECA	5.2	0
460	736147	2015	7	2	2014	46	1	CECA	30	0
462	733948	2009	6	24	2008	34	3	SOCA	11	0
462	734087	2009	11	10	2009	35	3	SOCA	6	0
462	734298	2010	6	9	2009	36	3	SOCA	52	0
462	734382	2010	9	1	2010	37	3	SOCA	9	0
462	734458	2010	11	16	2010	37	3	SOCA	14	0
462	734488	2010	12	16	2010	37	3	SOCA	360	0
462	734661	2011	6	7	2010	38	3	SOCA	48	0
462	734816	2011	11	9	2011	39	3	SOCA	6.4	0
462	735081	2012	7	31	2011	40	3	SOCA	32	0
462	735193	2012	11	20	2012	41	3	SOCA	50	0
462	735411	2013	6	26	2012	42	3	SOCA	23	0
462	735517	2013	10	10	2013	43	3	SOCA	57	1
462	735774	2014	6	24	2013	44	3	SOCA	31	0
462	735991	2015	1	27	2014	45	3	SOCA	23	0
462	736292	2015	11	24	2015	47	3	SOCA	27	0
462	736471	2016	5	21	2015	48	3	SOCA	19	0
462	736538	2016	7	27	2015	48	3	SOCA	100	0
462	736677	2016	12	13	2016	49	3	SOCA	16	0
462	737028	2017	11	29	2017	51	3	SOCA	30	0
462	737777	2019	12	18	2019	55	3	SOCA	36	0
[truncated: 1,626 more rows]

## Sheet: PbFeatherDataCaMx
Stud	Flock	FlockF	Pb
259	5	BAMX	32.1
261	5	BAMX	3.33471
269	5	BAMX	2.92106
284	5	BAMX	12.257
325	5	BAMX	57.9
344	5	BAMX	11.1
344	5	BAMX	20.4
359	5	BAMX	163
361	5	BAMX	1.98386
373	5	BAMX	1.65095
390	5	BAMX	16.6
406	5	BAMX	8.09235
436	5	BAMX	13.1
505	5	BAMX	1.51628
508	5	BAMX	2.61352
549	5	BAMX	2.42593
551	5	BAMX	22.4198
562	5	BAMX	20.6933
573	5	BAMX	4.42704
651	5	BAMX	6.72979
656	5	BAMX	1.56162
661	5	BAMX	2.26349
662	5	BAMX	1.0138
667	5	BAMX	3.78083
682	5	BAMX	4.17957
781	5	BAMX	4.70047
902	5	BAMX	7.48864
1008	5	BAMX	8.86487
1069	5	BAMX	0.90001
6	3	SOCA	120.135
102	3	SOCA	202.585
102	3	SOCA	479.27
107	3	SOCA	144.964
112	3	SOCA	13.7589
131	3	SOCA	125.595
156	3	SOCA	19.4189
156	3	SOCA	98.7327
204	1	CECA	48.6019
204	1	CECA	86.5553
209	1	CECA	27.5483
209	1	CECA	28.206
237	3	SOCA	16.1319
242	1	CECA	3.71805
245	3	SOCA	60.4007
245	3	SOCA	589.76
303	1	CECA	13.0233
306	1	CECA	4.50376
306	1	CECA	1209.91
312	1	CECA	2.79141
313	1	CECA	4.74437
313	1	CECA	215.001
330	1	CECA	38.894
330	1	CECA	366.522
332	1	CECA	4.19241
332	1	CECA	29.5491
332	1	CECA	55.0037
335	1	CECA	14.915
336	1	CECA	145.6
340	1	CECA	201.545
345	1	CECA	56.7652
351	1	CECA	3.73085
351	1	CECA	28
351	1	CECA	49.0074
370	3	SOCA	37.0134
397	3	SOCA	76.9018
405	1	CECA	226.232
408	3	SOCA	20.4791
411	1	CECA	2.63017
411	1	CECA	70.2411
438	1	CECA	456.918
460	1	CECA	564.379
536	3	SOCA	73.5974
769	1	CECA	26.3991
825	1	CECA	1399.03
906	1	CECA	4.46946

## Sheet: PbDataCa
Stud	lnPb	Pb	Targeted	DeathDateR	Flock	Year	Bioyear	Month	Day	DateR	Season	FW	SS	Age	AgeClass	FY	Juv	YA	OA	RelLT2	FreeFly	Coastal	Proff	Presence	Yr08on	Yr19on	VaryYr08onOnly	DeerHunt	PigHunt	DeerHuntYr08on	DeerHuntYr19on	PigHuntYr08on	PigHuntYr19on	ContactsFlock	ContactsCA	BoxesFlock	BoxesCA
161	0.916291	2.5	0	NA	CECA	1998	1997	6	12	1998-06-12	12	0	1	1.17454	FirstYear	1	0	0	0	1	1	0.671352	0.370588	0.605882	0	0	2007	0	5.08	0	0	0	0	NA	NA	NA	NA
167	0.916291	2.5	0	2020-09-16	CECA	1998	1997	6	12	1998-06-12	12	0	1	1.10335	FirstYear	1	0	0	0	1	1	0.699799	0.388235	0.588235	0	0	2007	0	5.08	0	0	0	0	NA	NA	NA	NA
170	1.79176	6	0	2003-06-15	CECA	1998	1997	6	12	1998-06-12	12	0	1	1.05681	FirstYear	1	0	0	0	1	0.927778	0.682041	0.3375	0.65625	0	0	2007	0	5.08	0	0	0	0	NA	NA	NA	NA
164	0.916291	2.5	0	2005-09-30	CECA	1998	1997	6	12	1998-06-12	12	0	1	1.1499	FirstYear	1	0	0	0	1	1	0.744108	0.352941	0.617647	0	0	2007	0	5.08	0	0	0	0	NA	NA	NA	NA
171	0.916291	2.5	0	NA	CECA	1999	1998	7	6	1999-07-06	14	0	1	2.11362	Juvenile	0	1	0	0	1	1	0.689459	0.352273	0.534091	0	0	2007	0.0030525	5.3	0	0	0	0	NA	NA	NA	NA
170	2.70805	15	0	2003-06-15	CECA	1999	1998	7	6	1999-07-06	14	0	1	2.12183	Juvenile	0	1	0	0	1	1	0.630824	0.306818	0.573864	0	0	2007	0.0030525	5.3	0	0	0	0	NA	NA	NA	NA
161	1.79176	6	0	NA	CECA	1999	1998	7	6	1999-07-06	14	0	1	2.23956	Juvenile	0	1	0	0	1	1	0.728132	0.369318	0.431818	0	0	2007	0.0030525	5.3	0	0	0	0	NA	NA	NA	NA
164	2.83321	17	0	2005-09-30	CECA	1999	1998	7	6	1999-07-06	14	0	1	2.21492	Juvenile	0	1	0	0	1	1	0.702778	0.363636	0.545455	0	0	2007	0.0030525	5.3	0	0	0	0	NA	NA	NA	NA
212	0.916291	2.5	0	2002-11-30	CECA	2000	1999	8	15	2000-08-15	16	0	1	1.2293	FirstYear	1	0	0	0	1	0.905556	0.639735	0.254658	0.68323	0	0	2007	0.767704	5.68	0	0	0	0	NA	NA	NA	NA
190	3.63759	38	0	NA	CECA	2000	1999	8	15	2000-08-15	16	0	1	2.26694	Juvenile	0	1	0	0	1	0.994444	0.680769	0.259887	0.548023	0	0	2007	0.767704	5.68	0	0	0	0	NA	NA	NA	NA
204	2.63906	14	0	NA	CECA	2000	1999	8	15	2000-08-15	16	0	1	1.30322	FirstYear	1	0	0	0	1	0.905556	0.621465	0.267081	0.689441	0	0	2007	0.767704	5.68	0	0	0	0	NA	NA	NA	NA
199	0.916291	2.5	0	2020-01-16	CECA	2000	1999	8	15	2000-08-15	16	0	1	1.35797	FirstYear	1	0	0	0	1	0.905556	0.639698	0.279503	0.701863	0	0	2007	0.767704	5.68	0	0	0	0	NA	NA	NA	NA
208	0.916291	2.5	0	NA	CECA	2000	1999	8	15	2000-08-15	16	0	1	1.25941	FirstYear	1	0	0	0	1	0.905556	0.623757	0.310559	0.63354	0	0	2007	0.767704	5.68	0	0	0	0	NA	NA	NA	NA
171	3.09104	22	0	NA	CECA	2000	1999	8	9	2000-08-09	16	0	1	3.20876	Juvenile	0	1	0	0	0	0.994444	0.371192	0.225989	0.627119	0	0	2007	0.767704	5.68	0	0	0	0	NA	NA	NA	NA
209	0.916291	2.5	0	NA	CECA	2000	1999	8	15	2000-08-15	16	0	1	1.25667	FirstYear	1	0	0	0	1	0.9	0.643875	0.29375	0.68125	0	0	2007	0.767704	5.68	0	0	0	0	NA	NA	NA	NA
161	3.97029	53	0	NA	CECA	2000	2000	9	10	2000-09-10	17	1	0	3.42231	Juvenile	0	1	0	0	0	0.983333	0.504321	0.290698	0.546512	0	0	2007	1.88034	5.01	0	0	0	0	NA	NA	NA	NA
167	2.89037	18	0	2020-09-16	CECA	2000	2000	9	10	2000-09-10	17	1	0	3.35113	Juvenile	0	1	0	0	0	0.994444	0.522	0.252874	0.609195	0	0	2007	1.88034	5.01	0	0	0	0	NA	NA	NA	NA
192	3.52636	34	0	2015-09-16	CECA	2000	2000	9	1	2000-09-01	17	1	0	2.26968	Juvenile	0	1	0	0	1	0.95	0.530676	0.248521	0.568047	0	0	2007	1.88034	5.01	0	0	0	0	NA	NA	NA	NA
194	3.17805	24	0	2013-07-11	CECA	2000	2000	9	1	2000-09-01	17	1	0	2.17933	Juvenile	0	1	0	0	1	0.916667	0.48607	0.202454	0.631902	0	0	2007	1.88034	5.01	0	0	0	0	NA	NA	NA	NA
170	3.13549	23	0	2003-06-15	CECA	2000	2000	9	10	2000-09-10	17	1	0	3.30459	Juvenile	0	1	0	0	0	0.983333	0.399239	0.215116	0.633721	0	0	2007	1.88034	5.01	0	0	0	0	NA	NA	NA	NA
168	0.916291	2.5	0	NA	CECA	2000	2000	9	1	2000-09-01	17	1	0	3.31828	Juvenile	0	1	0	0	1	0.922222	0.489552	0.189024	0.628049	0	0	2007	1.88034	5.01	0	0	0	0	NA	NA	NA	NA
164	4.12713	62	0	2005-09-30	CECA	2000	2000	9	10	2000-09-10	17	1	0	3.39767	Juvenile	0	1	0	0	0	0.977778	0.468493	0.263158	0.590643	0	0	2007	1.88034	5.01	0	0	0	0	NA	NA	NA	NA
208	0.916291	2.5	0	NA	CECA	2000	2000	12	28	2000-12-28	17	1	0	1.62902	Juvenile	0	1	0	0	1	0.822222	0.690515	0.210884	0.62585	0	0	2007	0.0137362	3.5	0	0	0	0	NA	NA	NA	NA
190	2.63906	14	0	NA	CECA	2001	2000	6	18	2001-06-18	18	0	1	3.10746	Juvenile	0	1	0	0	0	0.916667	0.479581	0.242424	0.672727	0	0	2007	0	6.73	0	0	0	0	NA	NA	NA	NA
171	3.61092	37	0	NA	CECA	2001	2000	6	18	2001-06-18	18	0	1	4.06571	Juvenile	0	1	0	0	0	0.877778	0.565348	0.202532	0.544304	0	0	2007	0	6.73	0	0	0	0	NA	NA	NA	NA
164	2.48491	12	0	2005-09-30	CECA	2001	2000	6	18	2001-06-18	18	0	1	4.16701	Juvenile	0	1	0	0	0	0.883333	0.510094	0.232704	0.660377	0	0	2007	0	6.73	0	0	0	0	NA	NA	NA	NA
170	0.916291	2.5	0	2003-06-15	CECA	2001	2000	6	18	2001-06-18	18	0	1	4.07392	Juvenile	0	1	0	0	0	0.916667	0.597826	0.260606	0.575758	0	0	2007	0	6.73	0	0	0	0	NA	NA	NA	NA
222	0.916291	2.5	0	2020-01-22	CECA	2001	2000	6	6	2001-06-06	18	0	1	1.13895	FirstYear	1	0	0	0	1	0.327778	0.169742	0.288136	0.661017	0	0	2007	0	6.73	0	0	0	0	NA	NA	NA	NA
209	2.07944	8	0	NA	CECA	2001	2000	6	18	2001-06-18	18	0	1	2.09719	Juvenile	0	1	0	0	1	0.916667	0.479866	0.224242	0.678788	0	0	2007	0	6.73	0	0	0	0	NA	NA	NA	NA
194	2.89037	18	0	2013-07-11	CECA	2001	2000	7	17	2001-07-17	18	0	1	3.0527	Juvenile	0	1	0	0	0	0.988889	0.513962	0.258427	0.595506	0	0	2007	0.0030525	6.21	0	0	0	0	NA	NA	NA	NA
199	0.916291	2.5	0	2020-01-16	CECA	2001	2000	7	17	2001-07-17	18	0	1	2.27789	Juvenile	0	1	0	0	1	0.994444	0.54908	0.290503	0.620112	0	0	2007	0.0030525	6.21	0	0	0	0	NA	NA	NA	NA
212	0.916291	2.5	0	2002-11-30	CECA	2001	2000	7	17	2001-07-17	18	0	1	2.14921	Juvenile	0	1	0	0	1	0.994444	0.534053	0.312849	0.592179	0	0	2007	0.0030525	6.21	0	0	0	0	NA	NA	NA	NA
167	1.79176	6	0	2020-09-16	CECA	2001	2000	7	17	2001-07-17	18	0	1	4.19986	Juvenile	0	1	0	0	0	0.983333	0.676533	0.248588	0.457627	0	0	2007	0.0030525	6.21	0	0	0	0	NA	NA	NA	NA
204	2.30259	10	0	NA	CECA	2001	2000	7	17	2001-07-17	18	0	1	2.22313	Juvenile	0	1	0	0	1	1	0.518987	0.277778	0.6	0	0	2007	0.0030525	6.21	0	0	0	0	NA	NA	NA	NA
208	1.79176	6	0	NA	CECA	2001	2001	12	10	2001-12-10	19	1	0	2.57906	Juvenile	0	1	0	0	1	0.994444	0.611449	0.318436	0.50838	0	0	2007	0.0030525	4.62	0	0	0	0	NA	NA	NA	NA
167	2.3979	11	0	2020-09-16	CECA	2001	2001	12	10	2001-12-10	19	1	0	4.59959	Juvenile	0	1	0	0	0	0.988889	0.316175	0.275281	0.550562	0	0	2007	0.0030525	4.62	0	0	0	0	NA	NA	NA	NA
233	0.916291	2.5	0	2002-05-17	CECA	2001	2001	12	10	2001-12-10	19	1	0	1.59069	Juvenile	0	1	0	0	1	0.938889	0.484115	0.189349	0.568047	0	0	2007	0.0030525	4.62	0	0	0	0	NA	NA	NA	NA
199	1.94591	7	0	2020-01-16	CECA	2001	2001	12	10	2001-12-10	19	1	0	2.67762	Juvenile	0	1	0	0	1	0.988889	0.581699	0.297753	0.561798	0	0	2007	0.0030525	4.62	0	0	0	0	NA	NA	NA	NA
204	2.94444	19	0	NA	CECA	2001	2001	12	10	2001-12-10	19	1	0	2.62286	Juvenile	0	1	0	0	1	0.988889	0.567055	0.275281	0.52809	0	0	2007	0.0030525	4.62	0	0	0	0	NA	NA	NA	NA
212	2.3979	11	0	2002-11-30	CECA	2001	2001	12	10	2001-12-10	19	1	0	2.54894	Juvenile	0	1	0	0	1	0.988889	0.608547	0.308989	0.494382	0	0	2007	0.0030525	4.62	0	0	0	0	NA	NA	NA	NA
164	2.19722	9	0	2005-09-30	CECA	2001	2001	12	10	2001-12-10	19	1	0	4.64613	Juvenile	0	1	0	0	0	0.972222	0.384838	0.314286	0.508571	0	0	2007	0.0030525	4.62	0	0	0	0	NA	NA	NA	NA
212	0.916291	2.5	0	2002-11-30	CECA	2002	2001	4	2	2002-04-02	20	0	1	2.85832	Juvenile	0	1	0	0	0	1	0.726531	0.280899	0.544944	0	0	2007	0	4.98	0	0	0	0	NA	NA	NA	NA
170	2.83321	17	0	2003-06-15	CECA	2002	2001	4	2	2002-04-02	20	0	1	4.86242	Juvenile	0	1	0	0	0	1	0.436094	0.269663	0.634831	0	0	2007	0	4.98	0	0	0	0	NA	NA	NA	NA
168	2.63906	14	0	NA	CECA	2002	2001	4	2	2002-04-02	20	0	1	4.90075	Juvenile	0	1	0	0	0	1	0.448296	0.224719	0.617978	0	0	2007	0	4.98	0	0	0	0	NA	NA	NA	NA
171	3.09104	22	0	NA	CECA	2002	2001	4	2	2002-04-02	20	0	1	4.85421	Juvenile	0	1	0	0	0	1	0.452975	0.224719	0.646067	0	0	2007	0	4.98	0	0	0	0	NA	NA	NA	NA
231	2.07944	8	0	2020-05-21	CECA	2002	2001	4	2	2002-04-02	20	0	1	1.92471	Juvenile	0	1	0	0	1	1	0.647487	0.297753	0.646067	0	0	2007	0	4.98	0	0	0	0	NA	NA	NA	NA
167	0.916291	2.5	0	2020-09-16	CECA	2002	2001	4	2	2002-04-02	20	0	1	4.90897	Juvenile	0	1	0	0	0	1	0.510191	0.275281	0.606742	0	0	2007	0	4.98	0	0	0	0	NA	NA	NA	NA
164	1.79176	6	0	2005-09-30	CECA	2002	2001	4	2	2002-04-02	20	0	1	4.95551	Juvenile	0	1	0	0	0	1	0.574194	0.258427	0.61236	0	0	2007	0	4.98	0	0	0	0	NA	NA	NA	NA
194	2.3979	11	0	2013-07-11	CECA	2002	2001	4	2	2002-04-02	20	0	1	3.76181	Juvenile	0	1	0	0	0	1	0.448857	0.264045	0.52809	0	0	2007	0	4.98	0	0	0	0	NA	NA	NA	NA
190	2.30259	10	0	NA	CECA	2002	2001	4	2	2002-04-02	20	0	1	3.89596	Juvenile	0	1	0	0	0	1	0.425772	0.230337	0.578652	0	0	2007	0	4.98	0	0	0	0	NA	NA	NA	NA
222	2.94444	19	0	2020-01-22	CECA	2002	2001	8	20	2002-08-20	20	0	1	2.3436	Juvenile	0	1	0	0	1	0.994444	0.186404	0.158824	0.735294	0	0	2007	0.871488	4.02	0	0	0	0	NA	NA	NA	NA
167	2.19722	9	0	2020-09-16	CECA	2002	2001	8	20	2002-08-20	20	0	1	5.29227	Juvenile	0	1	0	0	0	0.994444	0.330266	0.235294	0.723529	0	0	2007	0.871488	4.02	0	0	0	0	NA	NA	NA	NA
171	0.916291	2.5	0	NA	CECA	2002	2001	8	20	2002-08-20	20	0	1	5.23751	Juvenile	0	1	0	0	0	0.994444	0.174897	0.188235	0.764706	0	0	2007	0.871488	4.02	0	0	0	0	NA	NA	NA	NA
168	2.83321	17	0	NA	CECA	2002	2002	10	27	2002-10-27	21	1	0	5.47023	Juvenile	0	1	0	0	0	0.994444	0.308244	0.209302	0.69186	0	0	2007	0.932538	2.6	0	0	0	0	NA	NA	NA	NA
209	3.66356	39	0	NA	CECA	2002	2002	10	27	2002-10-27	21	1	0	3.45517	Juvenile	0	1	0	0	0	0.994444	0.405596	0.209302	0.598837	0	0	2007	0.932538	2.6	0	0	0	0	NA	NA	NA	NA
170	3.52636	34	0	2003-06-15	CECA	2002	2002	10	27	2002-10-27	21	1	0	5.4319	Juvenile	0	1	0	0	0	0.994444	0.218046	0.156977	0.709302	0	0	2007	0.932538	2.6	0	0	0	0	NA	NA	NA	NA
212	3.61092	37	0	2002-11-30	CECA	2002	2002	10	27	2002-10-27	21	1	0	3.42779	Juvenile	0	1	0	0	0	0.994444	0.33411	0.156977	0.674419	0	0	2007	0.932538	2.6	0	0	0	0	NA	NA	NA	NA
167	0.916291	2.5	0	2020-09-16	CECA	2002	2002	10	27	2002-10-27	21	1	0	5.47844	Juvenile	0	1	0	0	0	0.988889	0.368125	0.251462	0.684211	0	0	2007	0.932538	2.6	0	0	0	0	NA	NA	NA	NA
219	3.63759	38	0	NA	CECA	2002	2002	10	27	2002-10-27	21	1	0	2.55441	Juvenile	0	1	0	0	1	0.994444	0.34688	0.203488	0.645349	0	0	2007	0.932538	2.6	0	0	0	0	NA	NA	NA	NA
199	4.38203	80	0	2020-01-16	CECA	2002	2002	10	27	2002-10-27	21	1	0	3.55647	Juvenile	0	1	0	0	0	0.994444	0.583951	0.197674	0.639535	0	0	2007	0.932538	2.6	0	0	0	0	NA	NA	NA	NA
204	3.29584	27	0	NA	CECA	2002	2002	10	27	2002-10-27	21	1	0	3.50171	Juvenile	0	1	0	0	0	0.994444	0.512178	0.162791	0.563953	0	0	2007	0.932538	2.6	0	0	0	0	NA	NA	NA	NA
231	3.09104	22	0	2020-05-21	CECA	2002	2002	10	27	2002-10-27	21	1	0	2.49418	Juvenile	0	1	0	0	1	0.994444	0.567361	0.156977	0.587209	0	0	2007	0.932538	2.6	0	0	0	0	NA	NA	NA	NA
222	3.8712	48	0	2020-01-22	CECA	2002	2002	11	14	2002-11-14	21	1	0	2.57906	Juvenile	0	1	0	0	1	0.972222	0.198425	0.154762	0.60119	0	0	2007	0.0778387	2.11	0	0	0	0	NA	NA	NA	NA
171	2.48491	12	0	NA	CECA	2002	2002	11	6	2002-11-06	21	1	0	5.45106	Juvenile	0	1	0	0	0	0.988889	0.240667	0.19883	0.678363	0	0	2007	0.0778387	2.11	0	0	0	0	NA	NA	NA	NA
164	2.3979	11	0	2005-09-30	CECA	2002	2002	11	6	2002-11-06	21	1	0	5.55236	Juvenile	0	1	0	0	0	0.994444	0.445053	0.203488	0.645349	0	0	2007	0.0778387	2.11	0	0	0	0	NA	NA	NA	NA
256	0.916291	2.5	0	2003-10-17	CECA	2003	2002	5	28	2003-05-28	22	0	1	2.04244	Juvenile	0	1	0	0	1	0.916667	0.425134	0.296053	0.657895	0	0	2007	0	4.3	0	0	0	0	NA	NA	NA	NA
219	2.70805	15	0	NA	CECA	2003	2002	5	24	2003-05-24	22	0	1	3.12663	Juvenile	0	1	0	0	0	0.988889	0.386574	0.299401	0.634731	0	0	2007	0	4.3	0	0	0	0	NA	NA	NA	NA
171	1.94591	7	0	NA	CECA	2003	2002	5	23	2003-05-23	22	0	1	5.99316	Juvenile	0	1	0	0	0	1	0.536508	0.366864	0.585799	0	0	2007	0	4.3	0	0	0	0	NA	NA	NA	NA
236	0.916291	2.5	0	NA	CECA	2003	2002	5	24	2003-05-24	22	0	1	2.17385	Juvenile	0	1	0	0	1	0.894444	0.410798	0.3	0.646667	0	0	2007	0	4.3	0	0	0	0	NA	NA	NA	NA
199	4.60517	100	0	2020-01-16	CECA	2003	2002	5	28	2003-05-28	22	0	1	4.13963	Juvenile	0	1	0	0	0	0.966667	0.35291	0.310559	0.602484	0	0	2007	0	4.3	0	0	0	0	NA	NA	NA	NA
164	2.89037	18	0	2005-09-30	CECA	2003	2002	5	23	2003-05-23	22	0	1	6.09446	Juvenile	0	1	0	0	0	1	0.478085	0.301775	0.662722	0	0	2007	0	4.3	0	0	0	0	NA	NA	NA	NA
251	0.916291	2.5	0	2016-07-11	CECA	2003	2002	5	24	2003-05-24	22	0	1	2.0397	Juvenile	0	1	0	0	1	0.694444	0.247421	0.189655	0.775862	0	0	2007	0	4.3	0	0	0	0	NA	NA	NA	NA
242	0.916291	2.5	0	2015-07-30	CECA	2003	2002	5	24	2003-05-24	22	0	1	2.09446	Juvenile	0	1	0	0	1	0.866667	0.347722	0.248276	0.710345	0	0	2007	0	4.3	0	0	0	0	NA	NA	NA	NA
190	4.11087	61	0	NA	CECA	2003	2002	6	11	2003-06-11	22	0	1	5.08693	Juvenile	0	1	0	0	0	0.994444	0.298148	0.304348	0.68323	0	0	2007	0	4.84	0	0	0	0	NA	NA	NA	NA
170	4.62497	102	0	2003-06-15	CECA	2003	2002	6	12	2003-06-12	22	0	1	6.05613	Juvenile	0	1	0	0	0	0.988889	0.267806	0.3	0.675	0	0	2007	0	4.84	0	0	0	0	NA	NA	NA	NA
179	3.82864	46	0	2003-10-15	CECA	2003	2002	6	6	2003-06-06	22	0	1	5.18823	Juvenile	0	1	0	0	1	0.966667	0.272727	0.224359	0.692308	0	0	2007	0	4.84	0	0	0	0	NA	NA	NA	NA
194	2.94444	19	0	2013-07-11	CECA	2003	2002	6	11	2003-06-11	22	0	1	4.95277	Juvenile	0	1	0	0	0	1	0.242862	0.347826	0.590062	0	0	2007	0	4.84	0	0	0	0	NA	NA	NA	NA
209	2.94444	19	0	NA	CECA	2003	2002	6	11	2003-06-11	22	0	1	4.07666	Juvenile	0	1	0	0	0	0.994444	0.207742	0.372671	0.590062	0	0	2007	0	4.84	0	0	0	0	NA	NA	NA	NA
208	3.2581	26	0	NA	CECA	2003	2002	6	11	2003-06-11	22	0	1	4.0794	Juvenile	0	1	0	0	0	0.988889	0.345324	0.2375	0.63125	0	0	2007	0	4.84	0	0	0	0	NA	NA	NA	NA
222	2.19722	9	0	2020-01-22	CECA	2003	2002	6	11	2003-06-11	22	0	1	3.15127	Juvenile	0	1	0	0	0	0.966667	0.252321	0.365385	0.647436	0	0	2007	0	4.84	0	0	0	0	NA	NA	NA	NA
168	2.56495	13	0	NA	CECA	2003	2002	6	11	2003-06-11	22	0	1	6.09172	Juvenile	0	1	0	0	0	1	0.185859	0.310559	0.645963	0	0	2007	0	4.84	0	0	0	0	NA	NA	NA	NA
231	2.56495	13	0	2020-05-21	CECA	2003	2002	6	11	2003-06-11	22	0	1	3.11567	Juvenile	0	1	0	0	0	0.994444	0.305994	0.341615	0.602484	0	0	2007	0	4.84	0	0	0	0	NA	NA	NA	NA
167	2.48491	12	0	2020-09-16	CECA	2003	2002	6	12	2003-06-12	22	0	1	6.10267	Juvenile	0	1	0	0	0	1	0.309191	0.304348	0.701863	0	0	2007	0	4.84	0	0	0	0	NA	NA	NA	NA
236	0.916291	2.5	0	NA	CECA	2003	2003	10	5	2003-10-05	23	1	0	2.54073	Juvenile	0	1	0	0	1	0.805556	0.231373	0.254237	0.610169	0	0	2007	0.656287	2.73	0	0	0	0	NA	NA	NA	NA
204	4.17439	65	0	NA	CECA	2003	2003	10	5	2003-10-05	23	1	0	4.44079	Juvenile	0	1	0	0	0	0.983333	0.0486755	0.265306	0.761905	0	0	2007	0.656287	2.73	0	0	0	0	NA	NA	NA	NA
171	2.28238	9.8	0	NA	CECA	2003	2003	10	5	2003-10-05	23	1	0	6.36277	Juvenile	0	1	0	0	0	0.927778	0.154475	0.328671	0.678322	0	0	2007	0.656287	2.73	0	0	0	0	NA	NA	NA	NA
242	0.916291	2.5	0	2015-07-30	CECA	2003	2003	10	5	2003-10-05	23	1	0	2.46133	Juvenile	0	1	0	0	1	0.961111	0.32	0.277778	0.590278	0	0	2007	0.656287	2.73	0	0	0	0	NA	NA	NA	NA
256	1.75786	5.8	0	2003-10-17	CECA	2003	2003	10	5	2003-10-05	23	1	0	2.39836	Juvenile	0	1	0	0	1	0.983333	0.351078	0.321918	0.59589	0	0	2007	0.656287	2.73	0	0	0	0	NA	NA	NA	NA
219	1.94591	7	0	NA	CECA	2003	2003	10	5	2003-10-05	23	1	0	3.4935	Juvenile	0	1	0	0	0	0.927778	0.0429429	0.265734	0.769231	0	0	2007	0.656287	2.73	0	0	0	0	NA	NA	NA	NA
222	1.98787	7.3	0	2020-01-22	CECA	2003	2003	10	5	2003-10-05	23	1	0	3.46886	Juvenile	0	1	0	0	0	0.988889	0.0290196	0.297297	0.851351	0	0	2007	0.656287	2.73	0	0	0	0	NA	NA	NA	NA
251	0.916291	2.5	0	2016-07-11	CECA	2003	2003	10	5	2003-10-05	23	1	0	2.40657	Juvenile	0	1	0	0	1	0.966667	0.308007	0.303448	0.634483	0	0	2007	0.656287	2.73	0	0	0	0	NA	NA	NA	NA
251	0.916291	2.5	0	2016-07-11	CECA	2004	2003	5	4	2004-05-04	24	0	1	2.987	Juvenile	0	1	0	0	1	0.983333	0.248279	0.155689	0.694611	0	0	2007	0	4.78	0	0	0	0	NA	NA	NA	NA
242	0.916291	2.5	0	2015-07-30	CECA	2004	2003	5	4	2004-05-04	24	0	1	3.04175	Juvenile	0	1	0	0	1	0.966667	0.245057	0.182927	0.70122	0	0	2007	0	4.78	0	0	0	0	NA	NA	NA	NA
167	1.94591	7	0	2020-09-16	CECA	2004	2003	5	4	2004-05-04	24	0	1	6.99795	YoungAdult	0	0	1	0	0	0.994444	0.231507	0.177515	0.686391	0	0	2007	0	4.78	0	0	0	0	NA	NA	NA	NA
222	2.83321	17	0	2020-01-22	CECA	2004	2003	5	2	2004-05-02	24	0	1	4.04381	Juvenile	0	1	0	0	0	0.972222	0.0292023	0.29878	0.652439	0	0	2007	0	4.78	0	0	0	0	NA	NA	NA	NA
236	0.916291	2.5	0	NA	CECA	2004	2003	5	4	2004-05-04	24	0	1	3.12115	Juvenile	0	1	0	0	1	0.961111	0.261463	0.190184	0.680982	0	0	2007	0	4.78	0	0	0	0	NA	NA	NA	NA
204	3.4012	30	0	NA	CECA	2004	2003	6	15	2004-06-15	24	0	1	5.13621	Juvenile	0	1	0	0	0	0.994444	0.145833	0.228571	0.685714	0	0	2007	0	4.85	0	0	0	0	NA	NA	NA	NA
168	1.79176	6	0	NA	CECA	2004	2003	6	15	2004-06-15	24	0	1	7.10472	YoungAdult	0	0	1	0	0	0.994444	0.0395212	0.251429	0.451429	0	0	2007	0	4.85	0	0	0	0	NA	NA	NA	NA
209	2.63906	14	0	NA	CECA	2004	2003	6	15	2004-06-15	24	0	1	5.08966	Juvenile	0	1	0	0	0	0.994444	0.10167	0.222857	0.651429	0	0	2007	0	4.85	0	0	0	0	NA	NA	NA	NA
190	2.48491	12	0	NA	CECA	2004	2003	6	15	2004-06-15	24	0	1	6.09993	Juvenile	0	1	0	0	0	0.994444	0.125138	0.211429	0.365714	0	0	2007	0	4.85	0	0	0	0	NA	NA	NA	NA
199	2.99573	20	0	2020-01-16	CECA	2004	2003	6	16	2004-06-16	24	0	1	5.1937	Juvenile	0	1	0	0	0	0.994444	0.142335	0.204545	0.693182	0	0	2007	0	4.85	0	0	0	0	NA	NA	NA	NA
270	3.63759	38	1	2011-05-10	CECA	2004	2003	7	3	2004-07-03	24	0	1	2.23409	Juvenile	0	1	0	0	1	0.977778	0	0.329545	0.613636	0	0	2007	0	3.85	0	0	0	0	NA	NA	NA	NA
286	0.916291	2.5	1	2009-05-11	CECA	2004	2003	7	3	2004-07-03	24	0	1	2.13552	Juvenile	0	1	0	0	1	0.888889	0	0.3375	0.575	0	0	2007	0	3.85	0	0	0	0	NA	NA	NA	NA
266	2.89037	18	1	NA	CECA	2004	2003	7	3	2004-07-03	24	0	1	2.26968	Juvenile	0	1	0	0	1	0.988889	0	0.275281	0.668539	0	0	2007	0	3.85	0	0	0	0	NA	NA	NA	NA
199	3.3673	29	0	2020-01-16	CECA	2004	2004	12	20	2004-12-20	25	1	0	5.70568	Juvenile	0	1	0	0	0	0.972222	0.176127	0.211429	0.577143	0	0	2007	0.0091575	1.93	0	0	0	0	NA	NA	NA	NA
194	2.48491	12	0	2013-07-11	CECA	2004	2004	12	20	2004-12-20	25	1	0	6.48049	Juvenile	0	1	0	0	0	0.977778	0.195556	0.221591	0.715909	0	0	2007	0.0091575	1.93	0	0	0	0	NA	NA	NA	NA
171	2.07944	8	0	NA	CECA	2004	2004	12	20	2004-12-20	25	1	0	7.5729	YoungAdult	0	0	1	0	0	0.9	0.164789	0.240741	0.635802	0	0	2007	0.0091575	1.93	0	0	0	0	NA	NA	NA	NA
204	2.3979	11	0	NA	CECA	2004	2004	12	20	2004-12-20	25	1	0	5.65092	Juvenile	0	1	0	0	0	0.961111	0.128599	0.225434	0.595376	0	0	2007	0.0091575	1.93	0	0	0	0	NA	NA	NA	NA
219	3.09104	22	0	NA	CECA	2004	2004	12	20	2004-12-20	25	1	0	4.70363	Juvenile	0	1	0	0	0	0.955556	0.0830918	0.244186	0.424419	0	0	2007	0.0091575	1.93	0	0	0	0	NA	NA	NA	NA
222	1.79176	6	0	2020-01-22	CECA	2004	2004	12	2	2004-12-02	25	1	0	4.62971	Juvenile	0	1	0	0	0	0.983333	0.0183801	0.288136	0.316384	0	0	2007	0.0091575	1.93	0	0	0	0	NA	NA	NA	NA
242	0.916291	2.5	0	2015-07-30	CECA	2005	2004	3	15	2005-03-15	26	0	1	3.90418	Juvenile	0	1	0	0	0	0.905556	0.333011	0.202454	0.748466	0	0	2007	0	2.24	0	0	0	0	NA	NA	NA	NA
318	2.83321	17	0	2012-11-30	CECA	2005	2005	9	28	2005-09-28	27	1	0	2.30801	Juvenile	0	1	0	0	1	1	0.228188	0.111111	0.716667	0	0	2007	1.36294	2.54	0	0	0	0	NA	NA	NA	NA
278	3.2581	26	0	2008-06-25	CECA	2005	2005	9	28	2005-09-28	27	1	0	3.43326	Juvenile	0	1	0	0	1	1	0.231788	0.122222	0.716667	0	0	2007	1.36294	2.54	0	0	0	0	NA	NA	NA	NA
286	3.61092	37	0	2009-05-11	CECA	2005	2005	9	28	2005-09-28	27	1	0	3.37303	Juvenile	0	1	0	0	1	1	0.272109	0.155556	0.661111	0	0	2007	1.36294	2.54	0	0	0	0	NA	NA	NA	NA
294	3.17805	24	0	2011-06-29	CECA	2005	2005	9	28	2005-09-28	27	1	0	2.48049	Juvenile	0	1	0	0	1	1	0.311258	0.166667	0.672222	0	0	2007	1.36294	2.54	0	0	0	0	NA	NA	NA	NA
303	3.55535	35	0	2009-10-23	CECA	2005	2005	9	28	2005-09-28	27	1	0	2.43943	Juvenile	0	1	0	0	1	1	0.27451	0.15	0.7	0	0	2007	1.36294	2.54	0	0	0	0	NA	NA	NA	NA
204	2.07944	8	0	NA	CECA	2005	2005	9	28	2005-09-28	27	1	0	6.423	Juvenile	0	1	0	0	0	1	0.168919	0.211111	0.611111	0	0	2007	1.36294	2.54	0	0	0	0	NA	NA	NA	NA
298	2.77259	16	0	2012-10-23	CECA	2005	2005	9	28	2005-09-28	27	1	0	2.46954	Juvenile	0	1	0	0	1	1	0.263158	0.138889	0.705556	0	0	2007	1.36294	2.54	0	0	0	0	NA	NA	NA	NA
167	4.33073	76	0	2020-09-16	CECA	2005	2005	10	12	2005-10-12	27	1	0	8.43806	YoungAdult	0	0	1	0	0	0.994444	0.132593	0.178771	0.659218	0	0	2007	0.943222	2.41	0	0	0	0	NA	NA	NA	NA
301	0.916291	2.5	0	2007-05-15	CECA	2005	2005	10	12	2005-10-12	27	1	0	2.48323	Juvenile	0	1	0	0	1	0.994444	0.222533	0.111732	0.687151	0	0	2007	0.943222	2.41	0	0	0	0	NA	NA	NA	NA
242	1.79176	6	0	2015-07-30	CECA	2005	2005	10	12	2005-10-12	27	1	0	4.48186	Juvenile	0	1	0	0	0	0.994444	0.266119	0.145251	0.648045	0	0	2007	0.943222	2.41	0	0	0	0	NA	NA	NA	NA
219	2.70805	15	0	NA	CECA	2005	2005	10	12	2005-10-12	27	1	0	5.51403	Juvenile	0	1	0	0	0	0.994444	0.25035	0.167598	0.631285	0	0	2007	0.943222	2.41	0	0	0	0	NA	NA	NA	NA
194	3.73767	42	0	2013-07-11	CECA	2005	2005	10	12	2005-10-12	27	1	0	7.2909	YoungAdult	0	0	1	0	0	0.994444	0.220988	0.150838	0.653631	0	0	2007	0.943222	2.41	0	0	0	0	NA	NA	NA	NA
251	3.78419	44	0	2016-07-11	CECA	2005	2005	10	12	2005-10-12	27	1	0	4.4271	Juvenile	0	1	0	0	0	0.994444	0.253617	0.134078	0.698324	0	0	2007	0.943222	2.41	0	0	0	0	NA	NA	NA	NA
209	3.91202	50	0	NA	CECA	2005	2005	10	12	2005-10-12	27	1	0	6.41478	Juvenile	0	1	0	0	0	0.994444	0.259116	0.184358	0.608939	0	0	2007	0.943222	2.41	0	0	0	0	NA	NA	NA	NA
311	3.21888	25	0	2021-07-24	CECA	2005	2005	10	12	2005-10-12	27	1	0	2.423	Juvenile	0	1	0	0	1	0.994444	0.175078	0.0670391	0.726257	0	0	2007	0.943222	2.41	0	0	0	0	NA	NA	NA	NA
312	3.64284	38.2	0	2013-04-10	CECA	2005	2005	11	28	2005-11-28	27	1	0	2.5462	Juvenile	0	1	0	0	1	0.983333	0	0.412429	0.508475	0	0	2007	0.0992062	2.55	0	0	0	0	NA	NA	NA	NA
332	2.07944	8	0	2013-07-03	CECA	2005	2005	11	22	2005-11-22	27	1	0	1.59069	Juvenile	0	1	0	0	1	0.344444	0	0.451613	0.516129	0	0	2007	0.0992062	2.55	0	0	0	0	NA	NA	NA	NA
310	3.80666	45	0	2020-07-26	CECA	2005	2005	11	22	2005-11-22	27	1	0	2.53799	Juvenile	0	1	0	0	1	0.977778	0	0.420455	0.505682	0	0	2007	0.0992062	2.55	0	0	0	0	NA	NA	NA	NA
317	2.70805	15	0	NA	CECA	2005	2005	11	22	2005-11-22	27	1	0	2.49692	Juvenile	0	1	0	0	1	0.977778	0	0.431818	0.494318	0	0	2007	0.0992062	2.55	0	0	0	0	NA	NA	NA	NA
306	3.61092	37	0	2013-06-09	CECA	2005	2005	11	22	2005-11-22	27	1	0	2.55715	Juvenile	0	1	0	0	1	0.977778	0	0.465909	0.471591	0	0	2007	0.0992062	2.55	0	0	0	0	NA	NA	NA	NA
168	0.916291	2.5	0	NA	CECA	2005	2005	11	29	2005-11-29	27	1	0	8.56126	YoungAdult	0	0	1	0	0	0.994444	0.152991	0.139665	0.150838	0	0	2007	0.0992062	2.55	0	0	0	0	NA	NA	NA	NA
208	5.1358	170	0	NA	CECA	2005	2005	11	29	2005-11-29	27	1	0	6.54894	YoungAdult	0	0	1	0	0	1	0.132812	0.166667	0.544444	0	0	2007	0.0992062	2.55	0	0	0	0	NA	NA	NA	NA
330	0.916291	2.5	0	NA	CECA	2005	2005	11	22	2005-11-22	27	1	0	1.59617	Juvenile	0	1	0	0	1	0.344444	0	0.483871	0.483871	0	0	2007	0.0992062	2.55	0	0	0	0	NA	NA	NA	NA
313	2.74084	15.5	0	2013-08-08	CECA	2005	2005	11	28	2005-11-28	27	1	0	2.54346	Juvenile	0	1	0	0	1	0.972222	0	0.36	0.537143	0	0	2007	0.0992062	2.55	0	0	0	0	NA	NA	NA	NA
351	4.09434	60	0	2019-04-27	CECA	2005	2005	11	22	2005-11-22	27	1	0	1.48939	FirstYear	1	0	0	0	1	0.294444	0	0.207547	0.603774	0	0	2007	0.0992062	2.55	0	0	0	0	NA	NA	NA	NA
222	0.916291	2.5	0	2020-01-22	CECA	2005	2005	11	29	2005-11-29	27	1	0	5.62081	Juvenile	0	1	0	0	0	0.994444	0	0.22905	0.642458	0	0	2007	0.0992062	2.55	0	0	0	0	NA	NA	NA	NA
307	3.65842	38.8	0	2007-05-16	CECA	2005	2005	11	28	2005-11-28	27	1	0	2.57084	Juvenile	0	1	0	0	1	0.972222	0	0.382857	0.44	0	0	2007	0.0992062	2.55	0	0	0	0	NA	NA	NA	NA
335	0.916291	2.5	0	2013-06-05	CECA	2005	2005	11	28	2005-11-28	27	1	0	1.60164	Juvenile	0	1	0	0	1	0.338889	0	0.491803	0.47541	0	0	2007	0.0992062	2.55	0	0	0	0	NA	NA	NA	NA
336	0.916291	2.5	0	2008-09-07	CECA	2005	2005	12	29	2005-12-29	27	1	0	1.67283	Juvenile	0	1	0	0	1	0.455556	0	0.378049	0.597561	0	0	2007	0.0106837	2.77	0	0	0	0	NA	NA	NA	NA
190	3.21888	25	0	NA	CECA	2005	2005	12	30	2005-12-30	27	1	0	7.64134	YoungAdult	0	0	1	0	0	0.988889	0.202273	0.11236	0.629213	0	0	2007	0.0106837	2.77	0	0	0	0	NA	NA	NA	NA
340	0.916291	2.5	0	NA	CECA	2005	2005	12	29	2005-12-29	27	1	0	1.64271	Juvenile	0	1	0	0	1	0.45	0	0.37037	0.555556	0	0	2007	0.0106837	2.77	0	0	0	0	NA	NA	NA	NA
199	2.70805	15	0	2020-01-16	CECA	2006	2005	2	8	2006-02-08	27	1	0	6.84189	YoungAdult	0	0	1	0	0	1	0.512821	0.105556	0.111111	0	0	2007	0	2.77	0	0	0	0	NA	NA	NA	NA
171	0.916291	2.5	0	NA	CECA	2006	2005	2	8	2006-02-08	27	1	0	8.7091	YoungAdult	0	0	1	0	0	1	0.195312	0.1	0.611111	0	0	2007	0	2.77	0	0	0	0	NA	NA	NA	NA
209	0.916291	2.5	0	NA	CECA	2006	2005	2	8	2006-02-08	27	1	0	6.74059	YoungAdult	0	0	1	0	0	0.905556	0.179403	0.165644	0.484663	0	0	2007	0	2.77	0	0	0	0	NA	NA	NA	NA
242	0.916291	2.5	0	2015-07-30	CECA	2006	2005	5	1	2006-05-01	28	0	1	5.03217	Juvenile	0	1	0	0	0	0.577778	0.235391	0.0961538	0.423077	0	0	2007	0	4.1	0	0	0	0	NA	NA	NA	NA
318	0.916291	2.5	0	2012-11-30	CECA	2006	2005	5	1	2006-05-01	28	0	1	2.89665	Juvenile	0	1	0	0	1	0.944444	0.411939	0.1	0.452941	0	0	2007	0	4.1	0	0	0	0	NA	NA	NA	NA
222	0.916291	2.5	0	2020-01-22	CECA	2006	2005	5	1	2006-05-01	28	0	1	6.0397	Juvenile	0	1	0	0	0	0.977778	0.176931	0.0681818	0.528409	0	0	2007	0	4.1	0	0	0	0	NA	NA	NA	NA
340	3.73767	42	1	NA	CECA	2006	2005	6	27	2006-06-27	28	0	1	2.13552	Juvenile	0	1	0	0	1	0.988889	0	0.269663	0.651685	0	0	2007	0	4.45	0	0	0	0	NA	NA	NA	NA
306	3.29584	27	1	2013-06-09	CECA	2006	2005	6	27	2006-06-27	28	0	1	3.15127	Juvenile	0	1	0	0	1	0.983333	0	0.288136	0.638418	0	0	2007	0	4.45	0	0	0	0	NA	NA	NA	NA
351	3.91202	50	1	2019-04-27	CECA	2006	2005	6	23	2006-06-23	28	0	1	2.07255	Juvenile	0	1	0	0	1	0.961111	0	0.294798	0.624277	0	0	2007	0	4.45	0	0	0	0	NA	NA	NA	NA
335	3.13549	23	1	2013-06-05	CECA	2006	2005	6	27	2006-06-27	28	0	1	2.17933	Juvenile	0	1	0	0	1	0.983333	0	0.305085	0.627119	0	0	2007	0	4.45	0	0	0	0	NA	NA	NA	NA
345	3.04452	21	1	2013-05-29	CECA	2006	2005	6	27	2006-06-27	28	0	1	2.11636	Juvenile	0	1	0	0	1	0.977778	0	0.306818	0.625	0	0	2007	0	4.45	0	0	0	0	NA	NA	NA	NA
332	2.70805	15	0	2013-07-03	CECA	2006	2005	6	27	2006-06-27	28	0	1	2.1848	Juvenile	0	1	0	0	1	0.988889	0	0.303371	0.629213	0	0	2007	0	4.45	0	0	0	0	NA	NA	NA	NA
317	2.70805	15	1	NA	CECA	2006	2005	6	27	2006-06-27	28	0	1	3.09103	Juvenile	0	1	0	0	1	0.983333	0	0.310734	0.627119	0	0	2007	0	4.45	0	0	0	0	NA	NA	NA	NA
330	3.09104	22	1	NA	CECA	2006	2005	6	27	2006-06-27	28	0	1	2.19028	Juvenile	0	1	0	0	1	0.988889	0	0.325843	0.601124	0	0	2007	0	4.45	0	0	0	0	NA	NA	NA	NA
336	3.80666	45	1	2008-09-07	CECA	2006	2005	6	23	2006-06-23	28	0	1	2.15469	Juvenile	0	1	0	0	1	0.961111	0	0.289017	0.624277	0	0	2007	0	4.45	0	0	0	0	NA	NA	NA	NA
313	3.04452	21	0	2013-08-08	CECA	2006	2005	6	27	2006-06-27	28	0	1	3.12115	Juvenile	0	1	0	0	1	0.983333	0	0.231638	0.508475	0	0	2007	0	4.45	0	0	0	0	NA	NA	NA	NA
307	4.14313	63	1	2007-05-16	CECA	2006	2005	7	3	2006-07-03	28	0	1	3.16496	Juvenile	0	1	0	0	1	0.983333	0	0.254237	0.60452	0	0	2007	0.00152625	3.85	0	0	0	0	NA	NA	NA	NA
312	2.70805	15	0	2013-04-10	CECA	2006	2005	7	3	2006-07-03	28	0	1	3.14031	Juvenile	0	1	0	0	1	0.977778	0.00647535	0.267045	0.590909	0	0	2007	0.00152625	3.85	0	0	0	0	NA	NA	NA	NA
278	0.916291	2.5	0	2008-06-25	CECA	2006	2005	8	7	2006-08-07	28	0	1	4.29021	Juvenile	0	1	0	0	0	0.988889	0.415182	0.162921	0.573034	0	0	2007	0.450244	2.73	0	0	0	0	NA	NA	NA	NA
301	2.3979	11	0	2007-05-15	CECA	2006	2005	8	7	2006-08-07	28	0	1	3.30185	Juvenile	0	1	0	0	1	0.988889	0.314646	0.11236	0.505618	0	0	2007	0.450244	2.73	0	0	0	0	NA	NA	NA	NA
190	2.30259	10	0	NA	CECA	2006	2005	8	7	2006-08-07	28	0	1	8.24367	YoungAdult	0	0	1	0	0	0.988889	0.445811	0.162921	0.522472	0	0	2007	0.450244	2.73	0	0	0	0	NA	NA	NA	NA
311	2.94444	19	0	2021-07-24	CECA	2006	2005	8	7	2006-08-07	28	0	1	3.24162	Juvenile	0	1	0	0	1	0.988889	0.424804	0.146067	0.651685	0	0	2007	0.450244	2.73	0	0	0	0	NA	NA	NA	NA
294	1.94591	7	0	2011-06-29	CECA	2006	2005	8	7	2006-08-07	28	0	1	3.33744	Juvenile	0	1	0	0	1	0.988889	0.359596	0.140449	0.662921	0	0	2007	0.450244	2.73	0	0	0	0	NA	NA	NA	NA
167	2.63906	14	0	2020-09-16	CECA	2006	2005	8	7	2006-08-07	28	0	1	9.25667	YoungAdult	0	0	1	0	0	0.988889	0.380342	0.146067	0.58427	0	0	2007	0.450244	2.73	0	0	0	0	NA	NA	NA	NA
298	0.916291	2.5	0	2012-10-23	CECA	2006	2005	8	7	2006-08-07	28	0	1	3.32649	Juvenile	0	1	0	0	1	0.988889	0.405887	0.117978	0.634831	0	0	2007	0.450244	2.73	0	0	0	0	NA	NA	NA	NA
303	0.916291	2.5	0	2009-10-23	CECA	2006	2005	8	7	2006-08-07	28	0	1	3.29637	Juvenile	0	1	0	0	1	0.988889	0.483617	0.151685	0.617978	0	0	2007	0.450244	2.73	0	0	0	0	NA	NA	NA	NA
317	2.56495	13	0	NA	CECA	2006	2006	11	8	2006-11-08	29	1	0	3.45791	Juvenile	0	1	0	0	1	0.933333	0.141867	0.172619	0.571429	0	0	2007	0.0900487	2.03	0	0	0	0	NA	NA	NA	NA
242	0.916291	2.5	0	2015-07-30	CECA	2006	2006	11	8	2006-11-08	29	1	0	5.5551	Juvenile	0	1	0	0	0	0.966667	0.445084	0.149425	0.649425	0	0	2007	0.0900487	2.03	0	0	0	0	NA	NA	NA	NA
311	3.3322	28	0	2021-07-24	CECA	2006	2006	11	1	2006-11-01	29	1	0	3.47707	Juvenile	0	1	0	0	0	0.961111	0.46025	0.138728	0.682081	0	0	2007	0.0900487	2.03	0	0	0	0	NA	NA	NA	NA
231	1.79176	6	0	2020-05-21	CECA	2006	2006	11	28	2006-11-28	29	1	0	6.58179	YoungAdult	0	0	1	0	0	0.994444	0.543356	0.156425	0.385475	0	0	2007	0.0900487	2.03	0	0	0	0	NA	NA	NA	NA
306	1.79176	6	0	2013-06-09	CECA	2006	2006	11	8	2006-11-08	29	1	0	3.51814	Juvenile	0	1	0	0	1	0.933333	0.1792	0.172619	0.571429	0	0	2007	0.0900487	2.03	0	0	0	0	NA	NA	NA	NA
236	2.56495	13	0	NA	CECA	2006	2006	11	8	2006-11-08	29	1	0	5.6345	Juvenile	0	1	0	0	0	0.994444	0.468398	0.150838	0.620112	0	0	2007	0.0900487	2.03	0	0	0	0	NA	NA	NA	NA
209	2.07944	8	0	NA	CECA	2006	2006	11	28	2006-11-28	29	1	0	7.54278	YoungAdult	0	0	1	0	0	0.955556	0.526961	0.180233	0.610465	0	0	2007	0.0900487	2.03	0	0	0	0	NA	NA	NA	NA
222	2.19722	9	0	2020-01-22	CECA	2006	2006	11	8	2006-11-08	29	1	0	6.56263	YoungAdult	0	0	1	0	0	0.994444	0.302657	0.0949721	0.675978	0	0	2007	0.0900487	2.03	0	0	0	0	NA	NA	NA	NA
318	4.04305	57	0	2012-11-30	CECA	2006	2006	11	1	2006-11-01	29	1	0	3.40041	Juvenile	0	1	0	0	0	0.972222	0.446266	0.131429	0.565714	0	0	2007	0.0900487	2.03	0	0	0	0	NA	NA	NA	NA
194	3.80666	45	0	2013-07-11	CECA	2006	2006	11	1	2006-11-01	29	1	0	8.34497	YoungAdult	0	0	1	0	0	0.972222	0.32971	0.0914286	0.565714	0	0	2007	0.0900487	2.03	0	0	0	0	NA	NA	NA	NA
199	2.3979	11	0	2020-01-16	CECA	2006	2006	11	28	2006-11-28	29	1	0	7.64408	YoungAdult	0	0	1	0	0	0.994444	0.45202	0.128492	0.547486	0	0	2007	0.0900487	2.03	0	0	0	0	NA	NA	NA	NA
335	3.09104	22	0	2013-06-05	CECA	2006	2006	11	8	2006-11-08	29	1	0	2.5462	Juvenile	0	1	0	0	1	0.933333	0.0197183	0.220238	0.625	0	0	2007	0.0900487	2.03	0	0	0	0	NA	NA	NA	NA
298	0.916291	2.5	0	2012-10-23	CECA	2006	2006	11	1	2006-11-01	29	1	0	3.56194	Juvenile	0	1	0	0	0	0.966667	0.501235	0.137931	0.637931	0	0	2007	0.0900487	2.03	0	0	0	0	NA	NA	NA	NA
312	3.78419	44	0	2013-04-10	CECA	2006	2006	11	28	2006-11-28	29	1	0	3.54552	Juvenile	0	1	0	0	0	0.911111	0.356522	0.109756	0.310976	0	0	2007	0.0900487	2.03	0	0	0	0	NA	NA	NA	NA
204	3.91202	50	0	NA	CECA	2006	2006	11	1	2006-11-01	29	1	0	7.5154	YoungAdult	0	0	1	0	0	0.972222	0.550314	0.131429	0.474286	0	0	2007	0.0900487	2.03	0	0	0	0	NA	NA	NA	NA
301	4.20469	67	0	2007-05-15	CECA	2006	2006	11	8	2006-11-08	29	1	0	3.55647	Juvenile	0	1	0	0	0	0.988889	0.415333	0.0786517	0.483146	0	0	2007	0.0900487	2.03	0	0	0	0	NA	NA	NA	NA
171	3.58352	36	0	NA	CECA	2006	2006	11	28	2006-11-28	29	1	0	9.51129	YoungAdult	0	0	1	0	0	0.994444	0.343153	0.106145	0.687151	0	0	2007	0.0900487	2.03	0	0	0	0	NA	NA	NA	NA
356	0.916291	2.5	0	2007-10-03	CECA	2006	2006	11	28	2006-11-28	29	1	0	1.68104	Juvenile	0	1	0	0	1	0.972222	0.395594	0.0971429	0.731429	0	0	2007	0.0900487	2.03	0	0	0	0	NA	NA	NA	NA
310	2.3979	11	0	2020-07-26	CECA	2006	2006	11	1	2006-11-01	29	1	0	3.47981	Juvenile	0	1	0	0	0	1	0.181034	0.138889	0.505556	0	0	2007	0.0900487	2.03	0	0	0	0	NA	NA	NA	NA
251	2.3979	11	0	2016-07-11	CECA	2006	2006	11	8	2006-11-08	29	1	0	5.50034	Juvenile	0	1	0	0	0	0.994444	0.5728	0.167598	0.530726	0	0	2007	0.0900487	2.03	0	0	0	0	NA	NA	NA	NA
286	0.916291	2.5	0	2009-05-11	CECA	2006	2006	11	1	2006-11-01	29	1	0	4.46543	Juvenile	0	1	0	0	0	0.977778	0.495679	0.142045	0.676136	0	0	2007	0.0900487	2.03	0	0	0	0	NA	NA	NA	NA
375	0.916291	2.5	0	2020-08-21	CECA	2006	2006	11	1	2006-11-01	29	1	0	1.50308	Juvenile	0	1	0	0	1	0.805556	0.353659	0.158621	0.689655	0	0	2007	0.0900487	2.03	0	0	0	0	NA	NA	NA	NA
313	3.09104	22	1	2013-08-08	CECA	2006	2006	11	15	2006-11-15	29	1	0	3.50719	Juvenile	0	1	0	0	0	0.927778	0.0943503	0.149701	0.556886	0	0	2007	0.0900487	2.03	0	0	0	0	NA	NA	NA	NA
340	3.2581	26	0	NA	CECA	2006	2006	12	14	2006-12-14	29	1	0	2.60096	Juvenile	0	1	0	0	1	0.844444	0.13597	0.210526	0.565789	0	0	2007	0.006105	1.86	0	0	0	0	NA	NA	NA	NA
168	2.56495	13	0	NA	CECA	2006	2006	12	5	2006-12-05	29	1	0	9.577	YoungAdult	0	0	1	0	0	0.994444	0.285362	0.0837989	0.558659	0	0	2007	0.006105	1.86	0	0	0	0	NA	NA	NA	NA
330	2.77259	16	0	NA	CECA	2006	2006	12	13	2006-12-13	29	1	0	2.65298	Juvenile	0	1	0	0	1	0.85	0	0.261438	0.627451	0	0	2007	0.006105	1.86	0	0	0	0	NA	NA	NA	NA
332	3.2581	26	0	2013-07-03	CECA	2006	2006	12	14	2006-12-14	29	1	0	2.65024	Juvenile	0	1	0	0	1	0.844444	0.0791667	0.157895	0.684211	0	0	2007	0.006105	1.86	0	0	0	0	NA	NA	NA	NA
351	2.56495	13	0	2019-04-27	CECA	2006	2006	12	14	2006-12-14	29	1	0	2.54894	Juvenile	0	1	0	0	1	0.816667	0.0468579	0.238095	0.591837	0	0	2007	0.006105	1.86	0	0	0	0	NA	NA	NA	NA
190	2.56495	13	0	NA	CECA	2006	2006	12	5	2006-12-05	29	1	0	8.57221	YoungAdult	0	0	1	0	0	0.977778	0.506732	0.159091	0.619318	0	0	2007	0.006105	1.86	0	0	0	0	NA	NA	NA	NA
307	4.86753	130	0	2007-05-16	CECA	2006	2006	12	14	2006-12-14	29	1	0	3.61396	Juvenile	0	1	0	0	0	0.861111	0.177051	0.0967742	0.593548	0	0	2007	0.006105	1.86	0	0	0	0	NA	NA	NA	NA
336	2.77259	16	0	2008-09-07	CECA	2006	2006	12	14	2006-12-14	29	1	0	2.63107	Juvenile	0	1	0	0	1	0.816667	0.012963	0.265306	0.591837	0	0	2007	0.006105	1.86	0	0	0	0	NA	NA	NA	NA
208	0.916291	2.5	0	NA	CECA	2007	2006	1	17	2007-01-17	29	1	0	7.68241	YoungAdult	0	0	1	0	0	1	0.420561	0.0833333	0.511111	0	0	2007	0	1.7	0	0	0	0	NA	NA	NA	NA
222	2.19722	9	0	2020-01-22	CECA	2007	2006	1	17	2007-01-17	29	1	0	6.75428	YoungAdult	0	0	1	0	0	0.983333	0.361867	0.0621469	0.644068	0	0	2007	0	1.7	0	0	0	0	NA	NA	NA	NA
307	2.99573	20	0	2007-05-16	CECA	2007	2006	3	7	2007-03-07	30	0	1	3.8412	Juvenile	0	1	0	0	0	0.633333	0.154815	0.131579	0.657895	0	0	2007	0	2.63	0	0	0	0	NA	NA	NA	NA
330	2.3979	11	0	NA	CECA	2007	2006	3	7	2007-03-07	30	0	1	2.88296	Juvenile	0	1	0	0	1	0.9	0.00608108	0.290123	0.623457	0	0	2007	0	2.63	0	0	0	0	NA	NA	NA	NA
194	2.19722	9	0	2013-07-11	CECA	2007	2006	3	21	2007-03-21	30	0	1	8.72827	YoungAdult	0	0	1	0	0	0.972222	0.439984	0.08	0.702857	0	0	2007	0	2.63	0	0	0	0	NA	NA	NA	NA
340	2.19722	9	0	NA	CECA	2007	2006	4	16	2007-04-16	30	0	1	2.93771	Juvenile	0	1	0	0	1	0.894444	0.0721326	0.186335	0.583851	0	0	2007	0	3.13	0	0	0	0	NA	NA	NA	NA
332	2.48491	12	0	2013-07-03	CECA	2007	2006	4	16	2007-04-16	30	0	1	2.987	Juvenile	0	1	0	0	1	0.894444	0.0649194	0.161491	0.608696	0	0	2007	0	3.13	0	0	0	0	NA	NA	NA	NA
318	4.5326	93	0	2012-11-30	CECA	2007	2006	7	2	2007-07-02	30	0	1	4.06571	Juvenile	0	1	0	0	0	0.994444	0.316911	0.0614525	0.446927	0	0	2007	0.00152625	1.85	0	0	0	0	NA	NA	NA	NA
317	2.77259	16	0	NA	CECA	2007	2006	7	17	2007-07-17	30	0	1	4.14511	Juvenile	0	1	0	0	0	0.961111	0.228836	0.132948	0.595376	0	0	2007	0.00152625	1.85	0	0	0	0	NA	NA	NA	NA
312	2.56495	13	0	2013-04-10	CECA	2007	2006	7	17	2007-07-17	30	0	1	4.17796	Juvenile	0	1	0	0	0	0.961111	0.2076	0.0809249	0.641618	0	0	2007	0.00152625	1.85	0	0	0	0	NA	NA	NA	NA
306	5.09987	164	0	2013-06-09	CECA	2007	2006	7	2	2007-07-02	30	0	1	4.16427	Juvenile	0	1	0	0	0	0.977778	0.215443	0.113636	0.556818	0	0	2007	0.00152625	1.85	0	0	0	0	NA	NA	NA	NA
311	3.13549	23	0	2021-07-24	CECA	2007	2006	7	17	2007-07-17	30	0	1	4.18344	Juvenile	0	1	0	0	0	0.994444	0.291302	0.0782123	0.47486	0	0	2007	0.00152625	1.85	0	0	0	0	NA	NA	NA	NA
377	0.916291	2.5	0	2008-06-26	CECA	2007	2006	7	2	2007-07-02	30	0	1	2.1629	Juvenile	0	1	0	0	1	1	0.225225	0.0611111	0.555556	0	0	2007	0.00152625	1.85	0	0	0	0	NA	NA	NA	NA
278	2.30259	10	0	2008-06-25	CECA	2007	2006	7	17	2007-07-17	30	0	1	5.23203	Juvenile	0	1	0	0	0	0.994444	0.298333	0.134078	0.536313	0	0	2007	0.00152625	1.85	0	0	0	0	NA	NA	NA	NA
330	3.93183	51	1	NA	CECA	2007	2006	7	17	2007-07-17	30	0	1	3.24435	Juvenile	0	1	0	0	1	0.955556	0.109992	0.19186	0.616279	0	0	2007	0.00152625	1.85	0	0	0	0	NA	NA	NA	NA
310	0.916291	2.5	0	2020-07-26	CECA	2007	2006	7	2	2007-07-02	30	0	1	4.14511	Juvenile	0	1	0	0	0	0.972222	0.295894	0.0971429	0.56	0	0	2007	0.00152625	1.85	0	0	0	0	NA	NA	NA	NA
400	0.916291	2.5	0	2014-04-29	CECA	2007	2006	7	2	2007-07-02	30	0	1	1.22656	FirstYear	1	0	0	0	1	0.305556	0	0.418182	0.454545	0	0	2007	0.00152625	1.85	0	0	0	0	NA	NA	NA	NA
351	3.157	23.5	0	2019-04-27	CECA	2007	2006	7	29	2007-07-29	30	0	1	3.17043	Juvenile	0	1	0	0	1	0.972222	0.181034	0.182857	0.645714	0	0	2007	0.00152625	1.85	0	0	0	0	NA	NA	NA	NA
242	6.41346	610	0	2015-07-30	CECA	2007	2006	7	17	2007-07-17	30	0	1	6.2423	Juvenile	0	1	0	0	0	0.994444	0.315697	0.117318	0.586592	0	0	2007	0.00152625	1.85	0	0	0	0	NA	NA	NA	NA
313	3.4012	30	1	2013-08-08	CECA	2007	2006	7	2	2007-07-02	30	0	1	4.13415	Juvenile	0	1	0	0	0	0.122222	0.0244444	0.0909091	0.590909	0	0	2007	0.00152625	1.85	0	0	0	0	NA	NA	NA	NA
336	2.63906	14	1	2008-09-07	CECA	2007	2006	7	2	2007-07-02	30	0	1	3.17864	Juvenile	0	1	0	0	1	0.961111	0.140162	0.150289	0.682081	0	0	2007	0.00152625	1.85	0	0	0	0	NA	NA	NA	NA
303	0.916291	2.5	0	2009-10-23	CECA	2007	2006	7	17	2007-07-17	30	0	1	4.23819	Juvenile	0	1	0	0	0	0.994444	0.418224	0.117318	0.480447	0	0	2007	0.00152625	1.85	0	0	0	0	NA	NA	NA	NA
345	3.55535	35	0	2013-05-29	CECA	2007	2006	7	17	2007-07-17	30	0	1	3.17043	Juvenile	0	1	0	0	1	0.961111	0.216588	0.196532	0.624277	0	0	2007	0.00152625	1.85	0	0	0	0	NA	NA	NA	NA
356	1.79176	6	0	2007-10-03	CECA	2007	2006	7	2	2007-07-02	30	0	1	2.27242	Juvenile	0	1	0	0	1	1	0.259843	0.0555556	0.65	0	0	2007	0.00152625	1.85	0	0	0	0	NA	NA	NA	NA
340	3.95124	52	1	NA	CECA	2007	2006	8	3	2007-08-03	30	0	1	3.23614	Juvenile	0	1	0	0	1	0.955556	0.221689	0.151163	0.575581	0	0	2007	0.599816	1.24	0	0	0	0	NA	NA	NA	NA
401	3.04452	21	0	2014-06-15	CECA	2007	2006	8	2	2007-08-02	30	0	1	1.30595	FirstYear	1	0	0	0	1	0.538889	0	0.278351	0.56701	0	0	2007	0.599816	1.24	0	0	0	0	NA	NA	NA	NA
335	2.19722	9	1	2013-06-05	CECA	2007	2006	8	2	2007-08-02	30	0	1	3.27721	Juvenile	0	1	0	0	1	0.983333	0.195106	0.146893	0.564972	0	0	2007	0.599816	1.24	0	0	0	0	NA	NA	NA	NA
294	3.17805	24	0	2011-06-29	CECA	2007	2006	8	2	2007-08-02	30	0	1	4.32307	Juvenile	0	1	0	0	0	0.988889	0.389243	0.0955056	0.432584	0	0	2007	0.599816	1.24	0	0	0	0	NA	NA	NA	NA
168	0.916291	2.5	0	NA	CECA	2008	2007	4	4	2008-04-04	32	0	1	10.9076	OlderAdult	0	0	0	1	0	0.988889	0.669402	0.011236	0.353933	0	0	2007	0	1.88	0	0	0	0	0	0.071	0	0
294	2.07944	8	0	2011-06-29	CECA	2008	2007	3	20	2008-03-20	32	0	1	4.95551	Juvenile	0	1	0	0	0	0.988889	0.406646	0.0280899	0.573034	0	0	2007	0	1.36	0	0	0	0	0	0.071	0	0
190	1.94591	7	0	NA	CECA	2008	2007	3	3	2008-03-03	32	0	1	9.8152	YoungAdult	0	0	1	0	0	1	0.423077	0.0444444	0.677778	0	0	2007	0	1.36	0	0	0	0	0	0.071	0	0
377	0.916291	2.5	0	2008-06-26	CECA	2008	2007	3	28	2008-03-28	32	0	1	2.90212	Juvenile	0	1	0	0	1	0.944444	0.264444	0.0294118	0.852941	0	0	2007	0	1.36	0	0	0	0	0	0.071	0	0
199	1.94591	7	0	2020-01-16	CECA	2008	2007	7	25	2008-07-25	32	0	1	9.30048	YoungAdult	0	0	1	0	0	0.983333	0.263255	0.0282486	0.689266	0	0	2007	0.0030525	2.39	0	0	0	0	0	0.071	0	0
313	2.63906	14	0	2013-08-08	CECA	2008	2007	7	21	2008-07-21	32	0	1	5.18823	Juvenile	0	1	0	0	0	0.822222	0.223587	0.175676	0.594595	0	0	2007	0.0030525	2.39	0	0	0	0	0	0.071	0	0
317	2.77259	16	0	NA	CECA	2008	2007	7	21	2008-07-21	32	0	1	5.15811	Juvenile	0	1	0	0	0	0.827778	0.251932	0.181208	0.590604	0	0	2007	0.0030525	2.39	0	0	0	0	0	0.071	0	0
351	2.30259	10	0	2019-04-27	CECA	2008	2007	7	6	2008-07-06	32	0	1	4.10951	Juvenile	0	1	0	0	0	0.95	0.287395	0.152047	0.54386	0	0	2007	0.0030525	2.39	0	0	0	0	0	0.071	0	0
286	0.916291	2.5	0	2009-05-11	CECA	2007	2007	11	2	2007-11-02	31	1	0	5.46749	Juvenile	0	1	0	0	0	0.938889	0.334181	0.136095	0.56213	0	0	2007	0.128205	1.26	0	0	0	0	0	0.071	0	0
204	2.83321	17	0	NA	CECA	2007	2007	11	2	2007-11-02	31	1	0	8.51745	YoungAdult	0	0	1	0	0	0.933333	0.348023	0.0714286	0.630952	0	0	2007	0.128205	1.26	0	0	0	0	0	0.071	0	0
194	4.15888	64	0	2013-07-11	CECA	2007	2007	11	2	2007-11-02	31	1	0	9.34702	YoungAdult	0	0	1	0	0	0.938889	0.312963	0.100592	0.769231	0	0	2007	0.128205	1.26	0	0	0	0	0	0.071	0	0
209	3.09104	22	0	NA	CECA	2008	2007	3	3	2008-03-03	32	0	1	8.80493	YoungAdult	0	0	1	0	0	0.988889	0.300676	0.0393258	0.792135	0	0	2007	0	1.36	0	0	0	0	0	0.071	0	0
242	0.916291	2.5	0	2015-07-30	CECA	2008	2007	3	28	2008-03-28	32	0	1	6.94045	YoungAdult	0	0	1	0	0	0.95	0.26526	0.0175439	0.883041	0	0	2007	0	1.36	0	0	0	0	0	0.071	0	0
231	1.94591	7	0	2020-05-21	CECA	2008	2007	3	31	2008-03-31	32	0	1	7.9206	YoungAdult	0	0	1	0	0	0.994444	0.745833	0.0223464	0.290503	0	0	2007	0	1.36	0	0	0	0	0	0.071	0	0
303	0.916291	2.5	0	2009-10-23	CECA	2008	2007	3	3	2008-03-03	32	0	1	4.8679	Juvenile	0	1	0	0	0	0.988889	0.32753	0.0561798	0.825843	0	0	2007	0	1.36	0	0	0	0	0	0.071	0	0
318	1.79176	6	0	2012-11-30	CECA	2008	2007	3	20	2008-03-20	32	0	1	4.78303	Juvenile	0	1	0	0	0	0.988889	0.208187	0.0224719	0.831461	0	0	2007	0	1.36	0	0	0	0	0	0.071	0	0
340	1.79176	6	0	NA	CECA	2008	2007	3	31	2008-03-31	32	0	1	3.89596	Juvenile	0	1	0	0	0	0.988889	0.266509	0.269663	0.522472	0	0	2007	0	1.36	0	0	0	0	0	0.071	0	0
199	2.19722	9	0	2020-01-16	CECA	2008	2007	3	20	2008-03-20	32	0	1	8.95277	YoungAdult	0	0	1	0	0	0.988889	0.215884	0.0337079	0.764045	0	0	2007	0	1.36	0	0	0	0	0	0.071	0	0
375	2.70805	15	0	2020-08-21	CECA	2008	2007	3	28	2008-03-28	32	0	1	2.9076	Juvenile	0	1	0	0	1	0.905556	0.232677	0.0368098	0.846626	0	0	2007	0	1.36	0	0	0	0	0	0.071	0	0
298	0.916291	2.5	0	2012-10-23	CECA	2008	2007	3	3	2008-03-03	32	0	1	4.89802	Juvenile	0	1	0	0	0	0.988889	0.427298	0.0617978	0.848315	0	0	2007	0	1.36	0	0	0	0	0	0.071	0	0
405	0.916291	2.5	0	2020-04-25	CECA	2008	2007	3	31	2008-03-31	32	0	1	1.95483	Juvenile	0	1	0	0	1	0.961111	0.0961111	0.427746	0.49711	0	0	2007	0	1.36	0	0	0	0	0	0.071	0	0
278	0.916291	2.5	0	2008-06-25	CECA	2008	2007	3	28	2008-03-28	32	0	1	5.93018	Juvenile	0	1	0	0	0	0.983333	0.362975	0.039548	0.80226	0	0	2007	0	1.36	0	0	0	0	0	0.071	0	0
400	3.73767	42	0	2014-04-29	CECA	2008	2007	6	20	2008-06-20	32	0	1	2.19576	Juvenile	0	1	0	0	1	0.972222	0.223821	0.217143	0.577143	0	0	2007	0	2.85	0	0	0	0	0	0.071	0	0
411	5.19296	180	0	2014-12-06	CECA	2008	2007	6	19	2008-06-19	32	0	1	2.15195	Juvenile	0	1	0	0	1	0.972222	0	0.474286	0.428571	0	0	2007	0	2.85	0	0	0	0	0	0.071	0	0
251	1.79176	6	0	2016-07-11	CECA	2008	2007	4	4	2008-04-04	32	0	1	6.90486	YoungAdult	0	0	1	0	0	0.944444	0.419753	0.0176471	0.882353	0	0	2007	0	1.88	0	0	0	0	0	0.071	0	0
317	5.29832	200	0	NA	CECA	2008	2007	5	24	2008-05-24	32	0	1	4.99932	Juvenile	0	1	0	0	0	0.983333	0.367866	0.169492	0.615819	0	0	2007	0	2.35	0	0	0	0	0	0.071	0	0
332	2.56495	13	0	2013-07-03	CECA	2008	2007	5	19	2008-05-19	32	0	1	4.0794	Juvenile	0	1	0	0	0	0.922222	0.0894693	0.253012	0.554217	0	0	2007	0	2.35	0	0	0	0	0	0.071	0	0
401	2.56495	13	0	2014-06-15	CECA	2008	2007	5	19	2008-05-19	32	0	1	2.10267	Juvenile	0	1	0	0	1	0.966667	0.125799	0.367816	0.471264	0	0	2007	0	2.35	0	0	0	0	0	0.071	0	0
336	3.52636	34	0	2008-09-07	CECA	2008	2007	5	24	2008-05-24	32	0	1	4.07392	Juvenile	0	1	0	0	0	0.972222	0.342332	0.131429	0.68	0	0	2007	0	2.35	0	0	0	0	0	0.071	0	0
313	3.04452	21	0	2013-08-08	CECA	2008	2007	5	19	2008-05-19	32	0	1	5.01574	Juvenile	0	1	0	0	0	0.955556	0.267845	0.226744	0.540698	0	0	2007	0	2.35	0	0	0	0	0	0.071	0	0
340	3.46574	32	0	NA	CECA	2008	2007	5	19	2008-05-19	32	0	1	4.03012	Juvenile	0	1	0	0	0	0.966667	0.225114	0.270115	0.568966	0	0	2007	0	2.35	0	0	0	0	0	0.071	0	0
209	2.30259	10	0	NA	CECA	2008	2007	5	19	2008-05-19	32	0	1	9.01574	YoungAdult	0	0	1	0	0	0.983333	0.247654	0.00564972	0.757062	0	0	2007	0	2.35	0	0	0	0	0	0.071	0	0
303	1.94591	7	0	2009-10-23	CECA	2008	2007	5	19	2008-05-19	32	0	1	5.07871	Juvenile	0	1	0	0	0	0.916667	0.296763	0.0181818	0.824242	0	0	2007	0	2.35	0	0	0	0	0	0.071	0	0
411	2.07944	8	0	2014-12-06	CECA	2008	2007	5	19	2008-05-19	32	0	1	2.06708	Juvenile	0	1	0	0	1	0.977778	0	0.534091	0.386364	0	0	2007	0	2.35	0	0	0	0	0	0.071	0	0
306	2.77259	16	0	2013-06-09	CECA	2008	2007	6	20	2008-06-20	32	0	1	5.13347	Juvenile	0	1	0	0	0	0.838889	0.252297	0.225166	0.655629	0	0	2007	0	2.85	0	0	0	0	0	0.071	0	0
444	3.52636	34	0	2014-08-26	CECA	2008	2007	7	6	2008-07-06	32	0	1	1.16906	FirstYear	1	0	0	0	0	0.944444	0.306794	0.0470588	0.876471	0	0	2007	0.0030525	2.39	0	0	0	0	0	0.071	0	0
318	2.56495	13	0	2012-11-30	CECA	2008	2007	7	21	2008-07-21	32	0	1	5.11978	Juvenile	0	1	0	0	0	0.966667	0.236735	0.0402299	0.804598	0	0	2007	0.0030525	2.39	0	0	0	0	0	0.071	0	0
345	3.58352	36	0	2013-05-29	CECA	2008	2007	6	19	2008-06-19	32	0	1	4.09582	Juvenile	0	1	0	0	0	0.933333	0.29281	0.22619	0.684524	0	0	2007	0	2.85	0	0	0	0	0	0.071	0	0
330	2.30259	10	0	NA	CECA	2008	2007	6	4	2008-06-04	32	0	1	4.12868	Juvenile	0	1	0	0	0	0.966667	0.216228	0.201149	0.672414	0	0	2007	0	2.85	0	0	0	0	0	0.071	0	0
310	2.07944	8	0	2020-07-26	CECA	2008	2007	7	21	2008-07-21	32	0	1	5.19918	Juvenile	0	1	0	0	0	0.994444	0.33615	0.173184	0.620112	0	0	2007	0.0030525	2.39	0	0	0	0	0	0.071	0	0
236	0.916291	2.5	0	NA	CECA	2007	2007	10	19	2007-10-19	31	1	0	6.57906	YoungAdult	0	0	1	0	0	0.983333	0.341667	0.124294	0.542373	0	0	2007	0.905066	1.2	0	0	0	0	0	0.071	0	0
312	2.30259	10	0	2013-04-10	CECA	2008	2007	7	21	2008-07-21	32	0	1	5.19097	Juvenile	0	1	0	0	0	0.922222	0.330728	0.150602	0.722892	0	0	2007	0.0030525	2.39	0	0	0	0	0	0.071	0	0
335	2.77259	16	0	2013-06-05	CECA	2008	2007	7	6	2008-07-06	32	0	1	4.20534	Juvenile	0	1	0	0	0	0.977778	0.267259	0.238636	0.613636	0	0	2007	0.0030525	2.39	0	0	0	0	0	0.071	0	0
312	2.56495	13	0	2013-04-10	CECA	2007	2007	11	2	2007-11-02	31	1	0	4.47365	Juvenile	0	1	0	0	0	0.9	0.216541	0.160494	0.660494	0	0	2007	0.128205	1.26	0	0	0	0	0	0.071	0	0
219	2.99573	20	0	NA	CECA	2007	2007	11	2	2007-11-02	31	1	0	7.57016	YoungAdult	0	0	1	0	0	0.938889	0.391204	0.136095	0.502959	0	0	2007	0.128205	1.26	0	0	0	0	0	0.071	0	0
351	0.916291	2.5	0	2019-04-27	CECA	2007	2007	11	2	2007-11-02	31	1	0	3.43326	Juvenile	0	1	0	0	0	0.755556	0.199581	0.183824	0.595588	0	0	2007	0.128205	1.26	0	0	0	0	0	0.071	0	0
242	2.89037	18	0	2015-07-30	CECA	2009	2008	1	30	2009-01-30	33	1	0	7.78371	YoungAdult	0	0	1	0	0	0.988889	0.343961	0.101124	0.803371	1	0	2008	0	1.57	0	0	1.57	0	12.56	2.156	0	0
171	0.916291	2.5	0	NA	CECA	2009	2008	1	30	2009-01-30	33	1	0	11.6851	OlderAdult	0	0	0	1	0	0.983333	0.508858	0.0903955	0.717514	1	0	2008	0	1.57	0	0	1.57	0	12.56	2.156	0	0
336	4.70048	110	1	2008-09-07	CECA	2008	2008	9	5	2008-09-05	33	1	0	4.35866	Juvenile	0	1	0	0	0	0.9	0.172059	0.123457	0.716049	1	0	2008	1.36905	2.35	1.36905	0	2.35	0	12.56	2.156	0	0
171	2.07944	8	0	NA	CECA	2008	2008	9	15	2008-09-15	33	1	0	11.3101	OlderAdult	0	0	0	1	0	1	0.594406	0.0222222	0.772222	1	0	2008	1.36905	2.35	1.36905	0	2.35	0	12.56	2.156	0	0
171	2.07944	8	0	NA	CECA	2008	2008	12	1	2008-12-01	33	1	0	11.5209	OlderAdult	0	0	0	1	0	0.988889	0.487577	0.0842697	0.724719	1	0	2008	0	1.98	0	0	1.98	0	12.56	2.156	0	0
167	4.14313	63	0	2020-09-16	CECA	2009	2008	1	30	2009-01-30	33	1	0	11.7399	OlderAdult	0	0	0	1	0	0.994444	0.313066	0.0614525	0.843575	1	0	2008	0	1.57	0	0	1.57	0	12.56	2.156	0	0
209	2.77259	16	0	NA	CECA	2009	2008	1	30	2009-01-30	33	1	0	9.71663	YoungAdult	0	0	1	0	0	0.994444	0.3338	0.0837989	0.715084	1	0	2008	0	1.57	0	0	1.57	0	12.56	2.156	0	0
312	2.07944	8	0	2013-04-10	CECA	2009	2008	1	30	2009-01-30	33	1	0	5.71937	Juvenile	0	1	0	0	0	0.977778	0.333169	0.0738636	0.693182	1	0	2008	0	1.57	0	0	1.57	0	12.56	2.156	0	0
311	3.52636	34	0	2021-07-24	CECA	2009	2008	1	28	2009-01-28	33	1	0	5.71937	Juvenile	0	1	0	0	0	0.988889	0.331984	0.0955056	0.691011	1	0	2008	0	1.57	0	0	1.57	0	12.56	2.156	0	0
168	0.916291	2.5	0	NA	CECA	2009	2008	1	30	2009-01-30	33	1	0	11.7317	OlderAdult	0	0	0	1	0	0.994444	0.222442	0.0167598	0.832402	1	0	2008	0	1.57	0	0	1.57	0	12.56	2.156	0	0
190	0.916291	2.5	0	NA	CECA	2009	2008	1	30	2009-01-30	33	1	0	10.7269	OlderAdult	0	0	0	1	0	0.994444	0.363683	0.0614525	0.916201	1	0	2008	0	1.57	0	0	1.57	0	12.56	2.156	0	0
219	3.17805	24	0	NA	CECA	2009	2008	1	28	2009-01-28	33	1	0	8.8104	YoungAdult	0	0	1	0	0	0.988889	0.245687	0.0674157	0.837079	1	0	2008	0	1.57	0	0	1.57	0	12.56	2.156	0	0
194	2.30259	10	0	2013-07-11	CECA	2009	2008	1	28	2009-01-28	33	1	0	10.5873	OlderAdult	0	0	0	1	0	0.988889	0.671032	0.0617978	0.567416	1	0	2008	0	1.57	0	0	1.57	0	12.56	2.156	0	0
236	1.79176	6	0	NA	CECA	2009	2008	1	30	2009-01-30	33	1	0	7.86311	YoungAdult	0	0	1	0	0	0.994444	0.248611	0.0670391	0.759777	1	0	2008	0	1.57	0	0	1.57	0	12.56	2.156	0	0
208	1.94591	7	0	NA	CECA	2009	2008	1	30	2009-01-30	33	1	0	9.71937	YoungAdult	0	0	1	0	0	0.994444	0.412589	0.0335196	0.49162	1	0	2008	0	1.57	0	0	1.57	0	12.56	2.156	0	0
310	0.916291	2.5	0	2020-07-26	CECA	2009	2008	1	30	2009-01-30	33	1	0	5.72758	Juvenile	0	1	0	0	0	0.977778	0.267884	0.0852273	0.744318	1	0	2008	0	1.57	0	0	1.57	0	12.56	2.156	0	0
451	2.70805	15	0	2013-12-07	CECA	2009	2008	6	8	2009-06-08	34	0	1	2.06982	Juvenile	0	1	0	0	1	0.955556	0.10976	0.319767	0.540698	1	0	2008	0	2.11	0	0	2.11	0	12.56	2.156	0	0
405	2.94444	19	0	2020-04-25	CECA	2009	2008	7	31	2009-07-31	34	0	1	3.28816	Juvenile	0	1	0	0	1	0.988889	0.274691	0.264045	0.544944	1	0	2008	0.0198412	1.89	0.0198412	0	1.89	0	12.56	2.156	0	0
294	3.29584	27	0	2011-06-29	CECA	2009	2008	1	28	2009-01-28	33	1	0	5.8152	Juvenile	0	1	0	0	0	0.988889	0.225536	0.0674157	0.893258	1	0	2008	0	1.57	0	0	1.57	0	12.56	2.156	0	0
199	5.43808	230	0	2020-01-16	CECA	2009	2008	1	28	2009-01-28	33	1	0	9.81246	YoungAdult	0	0	1	0	0	0.988889	0.460732	0.0674157	0.426966	1	0	2008	0	1.57	0	0	1.57	0	12.56	2.156	0	0
222	3.04452	21	0	2020-01-22	CECA	2009	2008	1	28	2009-01-28	33	1	0	8.78576	YoungAdult	0	0	1	0	0	0.988889	0.537817	0.0955056	0.865169	1	0	2008	0	1.57	0	0	1.57	0	12.56	2.156	0	0
306	0.916291	2.5	0	2013-06-09	CECA	2009	2008	1	30	2009-01-30	33	1	0	5.74675	Juvenile	0	1	0	0	0	0.977778	0.337778	0.125	0.8125	1	0	2008	0	1.57	0	0	1.57	0	12.56	2.156	0	0
231	2.70805	15	0	2020-05-21	CECA	2009	2008	1	30	2009-01-30	33	1	0	8.75565	YoungAdult	0	0	1	0	0	0.988889	0.286094	0.0674157	0.825843	1	0	2008	0	1.57	0	0	1.57	0	12.56	2.156	0	0
298	3.93183	51	0	2012-10-23	CECA	2009	2008	1	30	2009-01-30	33	1	0	5.80972	Juvenile	0	1	0	0	0	0.994444	0.307804	0.128492	0.810056	1	0	2008	0	1.57	0	0	1.57	0	12.56	2.156	0	0
317	2.30259	10	0	NA	CECA	2009	2008	2	24	2009-02-24	33	1	0	5.75496	Juvenile	0	1	0	0	0	0.966667	0.233611	0.178161	0.511494	1	0	2008	0	1.2	0	0	1.2	0	12.56	2.156	0	0
330	2.19722	9	0	NA	CECA	2009	2008	2	26	2009-02-26	33	1	0	4.85969	Juvenile	0	1	0	0	0	0.988889	0.234211	0.151685	0.488764	1	0	2008	0	1.2	0	0	1.2	0	12.56	2.156	0	0
204	2.3979	11	0	NA	CECA	2009	2008	2	2	2009-02-02	33	1	0	9.77139	YoungAdult	0	0	1	0	0	0.988889	0.563117	0.0393258	0.769663	1	0	2008	0	1.2	0	0	1.2	0	12.56	2.156	0	0
444	2.30259	10	0	2014-08-26	CECA	2009	2008	2	10	2009-02-10	33	1	0	1.76865	Juvenile	0	1	0	0	0	0.988889	0.473211	0.0786517	0.837079	1	0	2008	0	1.2	0	0	1.2	0	12.56	2.156	0	0
477	2.70805	15	0	NA	CECA	2009	2008	2	26	2009-02-26	33	1	0	0.884326	FirstYear	1	0	0	0	0	0.794444	0.216435	0.027972	0.517483	1	0	2008	0	1.2	0	0	1.2	0	12.56	2.156	0	0
375	5.24702	190	0	2020-08-21	CECA	2009	2008	3	25	2009-03-25	34	0	1	3.8987	Juvenile	0	1	0	0	0	0.95	0.148227	0.128655	0.695906	1	0	2008	0	1.51	0	0	1.51	0	12.56	2.156	0	0
286	5.19296	180	1	2009-05-11	CECA	2009	2008	3	4	2009-03-04	34	0	1	6.80356	YoungAdult	0	0	1	0	0	0.994444	0.0513262	0.122905	0.743017	1	0	2008	0	1.51	0	0	1.51	0	12.56	2.156	0	0
312	1.79176	6	0	2013-04-10	CECA	2009	2008	4	12	2009-04-12	34	0	1	5.9165	Juvenile	0	1	0	0	0	0.95	0.246565	0.116959	0.649123	1	0	2008	0	1.52	0	0	1.52	0	12.56	2.156	0	0
310	2.3979	11	0	2020-07-26	CECA	2009	2008	4	25	2009-04-25	34	0	1	5.9603	Juvenile	0	1	0	0	0	0.972222	0.335859	0.0971429	0.531429	1	0	2008	0	1.52	0	0	1.52	0	12.56	2.156	0	0
318	2.83321	17	0	2012-11-30	CECA	2009	2008	4	12	2009-04-12	34	0	1	5.84531	Juvenile	0	1	0	0	0	0.972222	0.0835037	0.165714	0.765714	1	0	2008	0	1.52	0	0	1.52	0	12.56	2.156	0	0
448	2.70805	15	0	2020-08-21	CECA	2009	2008	4	13	2009-04-13	34	0	1	1.93566	Juvenile	0	1	0	0	1	0.838889	0.00582562	0.364238	0.589404	1	0	2008	0	1.52	0	0	1.52	0	12.56	2.156	0	0
405	1.79176	6	0	2020-04-25	CECA	2009	2008	4	8	2009-04-08	34	0	1	2.97604	Juvenile	0	1	0	0	1	0.994444	0.104312	0.256983	0.541899	1	0	2008	0	1.52	0	0	1.52	0	12.56	2.156	0	0
332	2.48491	12	0	2013-07-03	CECA	2009	2008	4	13	2009-04-13	34	0	1	4.98015	Juvenile	0	1	0	0	0	0.966667	0.0953947	0.224138	0.649425	1	0	2008	0	1.52	0	0	1.52	0	12.56	2.156	0	0
451	0.916291	2.5	0	2013-12-07	CECA	2009	2008	4	8	2009-04-08	34	0	1	1.90281	Juvenile	0	1	0	0	1	0.838889	0.0659127	0.311258	0.615894	1	0	2008	0	1.52	0	0	1.52	0	12.56	2.156	0	0
340	4.78749	120	0	NA	CECA	2009	2008	4	12	2009-04-12	34	0	1	4.92813	Juvenile	0	1	0	0	0	0.972222	0.173611	0.154286	0.805714	1	0	2008	0	1.52	0	0	1.52	0	12.56	2.156	0	0
351	2.19722	9	0	2019-04-27	CECA	2009	2008	4	8	2009-04-08	34	0	1	4.86516	Juvenile	0	1	0	0	0	0.994444	0.301541	0.150838	0.715084	1	0	2008	0	1.52	0	0	1.52	0	12.56	2.156	0	0
303	4.94164	140	0	2009-10-23	CECA	2009	2008	4	16	2009-04-16	34	0	1	5.98768	Juvenile	0	1	0	0	0	0.994444	0.0176529	0.122905	0.821229	1	0	2008	0	1.52	0	0	1.52	0	12.56	2.156	0	0
112	2.89037	18	0	2011-05-01	CECA	2009	2008	4	12	2009-04-12	34	0	1	14.9131	OlderAdult	0	0	0	1	0	0.483333	0	0.275862	0.701149	1	0	2008	0	1.52	0	0	1.52	0	12.56	2.156	0	0
431	0.916291	2.5	0	2021-05-03	CECA	2009	2008	4	12	2009-04-12	34	0	1	2.00411	Juvenile	0	1	0	0	1	0.7	0.059322	0.373016	0.563492	1	0	2008	0	1.52	0	0	1.52	0	12.56	2.156	0	0
236	2.99573	20	0	NA	CECA	2009	2008	4	21	2009-04-21	34	0	1	8.08487	YoungAdult	0	0	1	0	0	0.977778	0.396779	0.181818	0.602273	1	0	2008	0	1.52	0	0	1.52	0	12.56	2.156	0	0
421	0.916291	2.5	0	NA	CECA	2009	2008	4	12	2009-04-12	34	0	1	2.91855	Juvenile	0	1	0	0	1	0.466667	0	0.345238	0.607143	1	0	2008	0	1.52	0	0	1.52	0	12.56	2.156	0	0
306	0.916291	2.5	0	2013-06-09	CECA	2009	2008	4	8	2009-04-08	34	0	1	5.93292	Juvenile	0	1	0	0	0	0.972222	0.331836	0.148571	0.805714	1	0	2008	0	1.52	0	0	1.52	0	12.56	2.156	0	0
401	2.99573	20	0	2014-06-15	CECA	2009	2008	4	12	2009-04-12	34	0	1	3.00068	Juvenile	0	1	0	0	1	0.972222	0.281609	0.188571	0.64	1	0	2008	0	1.52	0	0	1.52	0	12.56	2.156	0	0
418	0.916291	2.5	0	2019-07-01	CECA	2009	2008	4	29	2009-04-29	34	0	1	2.97331	Juvenile	0	1	0	0	1	0.783333	0.117192	0.361702	0.539007	1	0	2008	0	1.52	0	0	1.52	0	12.56	2.156	0	0
411	2.30259	10	0	2014-12-06	CECA	2009	2008	4	8	2009-04-08	34	0	1	2.95414	Juvenile	0	1	0	0	1	0.994444	0.0591931	0.396648	0.541899	1	0	2008	0	1.52	0	0	1.52	0	12.56	2.156	0	0
422	3.78419	44	0	2009-07-12	CECA	2009	2008	4	8	2009-04-08	34	0	1	2.90486	Juvenile	0	1	0	0	1	0.505556	0	0.296703	0.615385	1	0	2008	0	1.52	0	0	1.52	0	12.56	2.156	0	0
219	1.94591	7	0	NA	CECA	2009	2008	5	27	2009-05-27	34	0	1	9.13621	YoungAdult	0	0	1	0	0	0.988889	0.298021	0.174157	0.646067	1	0	2008	0	1.79	0	0	1.79	0	12.56	2.156	0	0
209	1.94591	7	0	NA	CECA	2009	2008	5	4	2009-05-04	34	0	1	9.97399	YoungAdult	0	0	1	0	0	0.983333	0.467083	0.163842	0.514124	1	0	2008	0	1.79	0	0	1.79	0	12.56	2.156	0	0
171	2.94444	19	0	NA	CECA	2009	2008	5	4	2009-05-04	34	0	1	11.9425	OlderAdult	0	0	0	1	0	0.972222	0.473647	0.125714	0.765714	1	0	2008	0	1.79	0	0	1.79	0	12.56	2.156	0	0
313	3.66356	39	0	2013-08-08	CECA	2009	2008	6	23	2009-06-23	34	0	1	6.11088	Juvenile	0	1	0	0	0	0.988889	0.0614217	0.179775	0.724719	1	0	2008	0	2.11	0	0	2.11	0	12.56	2.156	0	0
444	2.30259	10	0	2014-08-26	CECA	2009	2008	6	8	2009-06-08	34	0	1	2.09172	Juvenile	0	1	0	0	0	0.983333	0.55792	0.254237	0.542373	1	0	2008	0	2.11	0	0	2.11	0	12.56	2.156	0	0
335	2.30259	10	0	2013-06-05	CECA	2009	2008	6	8	2009-06-08	34	0	1	5.12799	Juvenile	0	1	0	0	0	0.977778	0.382336	0.25	0.636364	1	0	2008	0	2.11	0	0	2.11	0	12.56	2.156	0	0
351	2.56495	13	0	2019-04-27	CECA	2009	2008	7	10	2009-07-10	34	0	1	5.11978	Juvenile	0	1	0	0	0	0.944444	0.362253	0.188235	0.670588	1	0	2008	0.0198412	1.89	0.0198412	0	1.89	0	12.56	2.156	0	0
190	1.94591	7	0	NA	CECA	2009	2008	7	10	2009-07-10	34	0	1	11.1677	OlderAdult	0	0	0	1	0	0.977778	0.4465	0.210227	0.772727	1	0	2008	0.0198412	1.89	0.0198412	0	1.89	0	12.56	2.156	0	0
317	2.07944	8	0	NA	CECA	2009	2008	7	31	2009-07-31	34	0	1	6.1848	Juvenile	0	1	0	0	0	0.922222	0.305096	0.180723	0.620482	1	0	2008	0.0198412	1.89	0.0198412	0	1.89	0	12.56	2.156	0	0
345	2.3979	11	0	2013-05-29	CECA	2009	2008	7	10	2009-07-10	34	0	1	5.15264	Juvenile	0	1	0	0	0	0.955556	0.429679	0.215116	0.651163	1	0	2008	0.0198412	1.89	0.0198412	0	1.89	0	12.56	2.156	0	0
401	2.99573	20	0	2014-06-15	CECA	2009	2008	7	31	2009-07-31	34	0	1	3.30185	Juvenile	0	1	0	0	0	0.922222	0.353038	0.192771	0.578313	1	0	2008	0.0198412	1.89	0.0198412	0	1.89	0	12.56	2.156	0	0
112	3.09104	22	0	2011-05-01	CECA	2009	2008	7	31	2009-07-31	34	0	1	15.2142	OlderAdult	0	0	0	1	0	0.95	0.038	0.192982	0.684211	1	0	2008	0.0198412	1.89	0.0198412	0	1.89	0	12.56	2.156	0	0
340	3.61092	37	0	NA	CECA	2009	2008	7	31	2009-07-31	34	0	1	5.2293	Juvenile	0	1	0	0	0	0.705556	0.107993	0.110236	0.661417	1	0	2008	0.0198412	1.89	0.0198412	0	1.89	0	12.56	2.156	0	0
236	3.61092	37	0	NA	CECA	2009	2008	7	31	2009-07-31	34	0	1	8.3614	YoungAdult	0	0	1	0	0	0.966667	0.467486	0.224138	0.477011	1	0	2008	0.0198412	1.89	0.0198412	0	1.89	0	12.56	2.156	0	0
204	2.19722	9	0	NA	CECA	2009	2008	7	10	2009-07-10	34	0	1	10.204	YoungAdult	0	0	1	0	0	0.988889	0.524966	0.162921	0.747191	1	0	2008	0.0198412	1.89	0.0198412	0	1.89	0	12.56	2.156	0	0
294	2.19722	9	0	2011-06-29	CECA	2009	2008	7	10	2009-07-10	34	0	1	6.26146	Juvenile	0	1	0	0	0	0.938889	0.370919	0.236686	0.721893	1	0	2008	0.0198412	1.89	0.0198412	0	1.89	0	12.56	2.156	0	0
209	2.63906	14	0	NA	CECA	2009	2008	7	10	2009-07-10	34	0	1	10.1574	YoungAdult	0	0	1	0	0	0.977778	0.557505	0.238636	0.409091	1	0	2008	0.0198412	1.89	0.0198412	0	1.89	0	12.56	2.156	0	0
418	3.13549	23	0	2019-07-01	CECA	2009	2008	7	31	2009-07-31	34	0	1	3.22793	Juvenile	0	1	0	0	1	0.977778	0.273504	0.255682	0.556818	1	0	2008	0.0198412	1.89	0.0198412	0	1.89	0	12.56	2.156	0	0
400	2.99573	20	0	2014-04-29	CECA	2009	2008	7	10	2009-07-10	34	0	1	3.24983	Juvenile	0	1	0	0	0	0.961111	0.280059	0.271676	0.601156	1	0	2008	0.0198412	1.89	0.0198412	0	1.89	0	12.56	2.156	0	0
242	3.09104	22	0	2015-07-30	CECA	2009	2009	9	13	2009-09-13	35	1	0	8.40246	YoungAdult	0	0	1	0	0	0.977778	0.373333	0.25	0.6875	1	0	2009	0.905066	1.65	0.905066	0	1.65	0	18.69	2.677	0	0
294	2.07944	8	0	2011-06-29	CECA	2009	2009	9	14	2009-09-14	35	1	0	6.44216	Juvenile	0	1	0	0	0	0.927778	0.372332	0.245509	0.664671	1	0	2009	0.905066	1.65	0.905066	0	1.65	0	18.69	2.677	0	0
222	2.99573	20	0	2020-01-22	CECA	2009	2009	9	14	2009-09-14	35	1	0	9.41273	YoungAdult	0	0	1	0	0	0.988889	0.580306	0.134831	0.803371	1	0	2009	0.905066	1.65	0.905066	0	1.65	0	18.69	2.677	0	0
310	2.30259	10	0	2020-07-26	CECA	2009	2009	9	11	2009-09-11	35	1	0	6.34086	Juvenile	0	1	0	0	0	0.977778	0.349847	0.181818	0.4375	1	0	2009	0.905066	1.65	0.905066	0	1.65	0	18.69	2.677	0	0
208	2.77259	16	0	NA	CECA	2009	2009	10	7	2009-10-07	35	1	0	10.4038	YoungAdult	0	0	1	0	0	0.966667	0.934444	0.137931	0.206897	1	0	2009	0.62271	1.39	0.62271	0	1.39	0	18.69	2.677	0	0
335	3.4012	30	1	2013-06-05	CECA	2009	2009	10	22	2009-10-22	35	1	0	5.50034	Juvenile	0	1	0	0	0	0.95	0.441667	0.0526316	0.614035	1	0	2009	0.62271	1.39	0.62271	0	1.39	0	18.69	2.677	0	0
405	5.07517	160	0	2020-04-25	CECA	2009	2009	10	7	2009-10-07	35	1	0	3.47433	Juvenile	0	1	0	0	0	0.977778	0.182069	0.232955	0.590909	1	0	2009	0.62271	1.39	0.62271	0	1.39	0	18.69	2.677	0	0
171	2.30259	10	0	NA	CECA	2009	2009	10	7	2009-10-07	35	1	0	12.3696	OlderAdult	0	0	0	1	0	0.977778	0.491888	0.181818	0.744318	1	0	2009	0.62271	1.39	0.62271	0	1.39	0	18.69	2.677	0	0
400	3.55535	35	1	2014-04-29	CECA	2009	2009	10	26	2009-10-26	35	1	0	3.54552	Juvenile	0	1	0	0	0	0.944444	0.314815	0.129412	0.647059	1	0	2009	0.62271	1.39	0.62271	0	1.39	0	18.69	2.677	0	0
310	3.17805	24	1	2020-07-26	CECA	2009	2009	10	30	2009-10-30	35	1	0	6.47502	Juvenile	0	1	0	0	0	0.966667	0.359504	0.155172	0.54023	1	0	2009	0.62271	1.39	0.62271	0	1.39	0	18.69	2.677	0	0
294	3.49651	33	1	2011-06-29	CECA	2009	2009	10	22	2009-10-22	35	1	0	6.5462	YoungAdult	0	0	1	0	0	0.911111	0.33931	0.231707	0.652439	1	0	2009	0.62271	1.39	0.62271	0	1.39	0	18.69	2.677	0	0
451	5.34711	210	1	2013-12-07	CECA	2009	2009	10	26	2009-10-26	35	1	0	2.45311	Juvenile	0	1	0	0	1	0.916667	0.11828	0.121212	0.630303	1	0	2009	0.62271	1.39	0.62271	0	1.39	0	18.69	2.677	0	0
470	0.916291	2.5	0	NA	CECA	2009	2009	10	7	2009-10-07	35	1	0	1.48939	FirstYear	1	0	0	0	0	0.994444	0.605591	0.0837989	0.787709	1	0	2009	0.62271	1.39	0.62271	0	1.39	0	18.69	2.677	0	0
375	3.3673	29	1	2020-08-21	CECA	2009	2009	10	22	2009-10-22	35	1	0	4.47639	Juvenile	0	1	0	0	0	0.933333	0.225059	0.208333	0.630952	1	0	2009	0.62271	1.39	0.62271	0	1.39	0	18.69	2.677	0	0
401	4.45435	86	1	2014-06-15	CECA	2009	2009	10	30	2009-10-30	35	1	0	3.55099	Juvenile	0	1	0	0	0	0.905556	0.306496	0.134969	0.662577	1	0	2009	0.62271	1.39	0.62271	0	1.39	0	18.69	2.677	0	0
444	4.70048	110	1	2014-08-26	CECA	2009	2009	10	31	2009-10-31	35	1	0	2.48871	Juvenile	0	1	0	0	0	0.972222	0.278916	0.217143	0.48	1	0	2009	0.62271	1.39	0.62271	0	1.39	0	18.69	2.677	0	0
448	4.46591	87	0	2020-08-21	CECA	2009	2009	10	23	2009-10-23	35	1	0	2.46407	Juvenile	0	1	0	0	1	0.927778	0	0.125749	0.652695	1	0	2009	0.62271	1.39	0.62271	0	1.39	0	18.69	2.677	0	0
204	3.98898	54	0	NA	CECA	2009	2009	10	7	2009-10-07	35	1	0	10.4476	YoungAdult	0	0	1	0	0	0.966667	0.519583	0.0804598	0.83908	1	0	2009	0.62271	1.39	0.62271	0	1.39	0	18.69	2.677	0	0
351	3.58352	36	1	2019-04-27	CECA	2009	2009	10	22	2009-10-22	35	1	0	5.40452	Juvenile	0	1	0	0	0	0.916667	0.342926	0.121212	0.721212	1	0	2009	0.62271	1.39	0.62271	0	1.39	0	18.69	2.677	0	0
318	5.9135	370	1	2012-11-30	CECA	2009	2009	11	12	2009-11-12	35	1	0	6.43121	Juvenile	0	1	0	0	0	0.961111	0.116706	0.115607	0.693642	1	0	2009	0.119047	1.78	0.119047	0	1.78	0	18.69	2.677	0	0
418	5.07517	160	1	2019-07-01	CECA	2009	2009	11	17	2009-11-17	35	1	0	3.52635	Juvenile	0	1	0	0	1	0.833333	0.250737	0.0933333	0.66	1	0	2009	0.119047	1.78	0.119047	0	1.78	0	18.69	2.677	0	0
298	2.77259	16	1	2012-10-23	CECA	2009	2009	11	12	2009-11-12	35	1	0	6.59274	YoungAdult	0	0	1	0	0	0.944444	0.427673	0.241176	0.694118	1	0	2009	0.119047	1.78	0.119047	0	1.78	0	18.69	2.677	0	0
431	5.43808	230	1	2021-05-03	CECA	2009	2009	11	12	2009-11-12	35	1	0	2.59001	Juvenile	0	1	0	0	1	0.938889	0.0931129	0.118343	0.597633	1	0	2009	0.119047	1.78	0.119047	0	1.78	0	18.69	2.677	0	0
219	5.56068	260	1	NA	CECA	2009	2009	11	5	2009-11-05	35	1	0	9.57974	YoungAdult	0	0	1	0	0	0.977778	0.351174	0.176136	0.630682	1	0	2009	0.119047	1.78	0.119047	0	1.78	0	18.69	2.677	0	0
340	5.73657	310	0	NA	CECA	2009	2009	11	4	2009-11-04	35	1	0	5.49213	Juvenile	0	1	0	0	0	0.7	0.112346	0.047619	0.595238	1	0	2009	0.119047	1.78	0.119047	0	1.78	0	18.69	2.677	0	0
112	3.82864	46	1	2011-05-01	CECA	2009	2009	11	12	2009-11-12	35	1	0	15.499	OlderAdult	0	0	0	1	0	0.744444	0.0335335	0.119403	0.708955	1	0	2009	0.119047	1.78	0.119047	0	1.78	0	18.69	2.677	0	0
411	4.27667	72	1	2014-12-06	CECA	2009	2009	11	12	2009-11-12	35	1	0	3.55099	Juvenile	0	1	0	0	0	0.955556	0.0346216	0.156977	0.645349	1	0	2009	0.119047	1.78	0.119047	0	1.78	0	18.69	2.677	0	0
313	4.39445	81	0	2013-08-08	CECA	2009	2009	11	17	2009-11-17	35	1	0	6.51335	YoungAdult	0	0	1	0	0	0.972222	0.0126263	0.08	0.8	1	0	2009	0.119047	1.78	0.119047	0	1.78	0	18.69	2.677	0	0
236	5.70378	300	1	NA	CECA	2009	2009	11	5	2009-11-05	35	1	0	8.62697	YoungAdult	0	0	1	0	0	0.955556	0.251462	0.139535	0.523256	1	0	2009	0.119047	1.78	0.119047	0	1.78	0	18.69	2.677	0	0
501	0.916291	2.5	0	2013-09-25	CECA	2010	2009	2	8	2010-02-08	35	1	0	0.851472	FirstYear	1	0	0	0	0	0.727778	0.992424	0.0610687	0.305344	1	0	2009	0	0.87	0	0	0.87	0	18.69	2.677	0	0
231	0.916291	2.5	0	2020-05-21	CECA	2010	2009	2	8	2010-02-08	35	1	0	9.7796	YoungAdult	0	0	1	0	0	0.95	0.423047	0.233918	0.51462	1	0	2009	0	0.87	0	0	0.87	0	18.69	2.677	0	0
330	3.55535	35	0	NA	CECA	2009	2009	9	14	2009-09-14	35	1	0	5.40726	Juvenile	0	1	0	0	0	0.977778	0.347368	0.159091	0.704545	1	0	2009	0.905066	1.65	0.905066	0	1.65	0	18.69	2.677	0	0
199	2.77259	16	0	2020-01-16	CECA	2009	2009	9	14	2009-09-14	35	1	0	10.4394	YoungAdult	0	0	1	0	0	0.988889	0.363966	0.219101	0.589888	1	0	2009	0.905066	1.65	0.905066	0	1.65	0	18.69	2.677	0	0
451	2.70805	15	0	2013-12-07	CECA	2009	2009	9	8	2009-09-08	35	1	0	2.3217	Juvenile	0	1	0	0	1	0.927778	0.188245	0.179641	0.646707	1	0	2009	0.905066	1.65	0.905066	0	1.65	0	18.69	2.677	0	0
431	3.2581	26	0	2021-05-03	CECA	2009	2009	9	13	2009-09-13	35	1	0	2.42574	Juvenile	0	1	0	0	1	0.916667	0.189153	0.193939	0.569697	1	0	2009	0.905066	1.65	0.905066	0	1.65	0	18.69	2.677	0	0
194	2.63906	14	0	2013-07-11	CECA	2009	2009	9	14	2009-09-14	35	1	0	11.2142	OlderAdult	0	0	0	1	0	0.988889	0.494444	0.230337	0.713483	1	0	2009	0.905066	1.65	0.905066	0	1.65	0	18.69	2.677	0	0
375	2.83321	17	0	2020-08-21	CECA	2009	2009	9	8	2009-09-08	35	1	0	4.35592	Juvenile	0	1	0	0	0	0.733333	0.225146	0.242424	0.621212	1	0	2009	0.905066	1.65	0.905066	0	1.65	0	18.69	2.677	0	0
219	1.94591	7	0	NA	CECA	2009	2009	9	1	2009-09-01	35	1	0	9.40178	YoungAdult	0	0	1	0	0	0.994444	0.314035	0.223464	0.625698	1	0	2009	0.905066	1.65	0.905066	0	1.65	0	18.69	2.677	0	0
312	3.17805	24	1	2013-04-10	CECA	2009	2009	10	26	2009-10-26	35	1	0	6.45585	Juvenile	0	1	0	0	0	0.372222	0.060771	0.134328	0.597015	1	0	2009	0.62271	1.39	0.62271	0	1.39	0	18.69	2.677	0	0
306	3.21888	25	1	2013-06-09	CECA	2009	2009	10	26	2009-10-26	35	1	0	6.48323	Juvenile	0	1	0	0	0	0.972222	0.298656	0.165714	0.708571	1	0	2009	0.62271	1.39	0.62271	0	1.39	0	18.69	2.677	0	0
303	5.56068	260	1	2009-10-23	CECA	2009	2009	10	8	2009-10-08	35	1	0	6.4668	Juvenile	0	1	0	0	0	0.944444	0.0205314	0.135294	0.676471	1	0	2009	0.62271	1.39	0.62271	0	1.39	0	18.69	2.677	0	0
317	4.02535	56	1	NA	CECA	2009	2009	10	22	2009-10-22	35	1	0	6.41205	Juvenile	0	1	0	0	0	0.972222	0.414624	0.12	0.657143	1	0	2009	0.62271	1.39	0.62271	0	1.39	0	18.69	2.677	0	0
332	4.07754	59	1	2013-07-03	CECA	2009	2009	10	26	2009-10-26	35	1	0	5.51677	Juvenile	0	1	0	0	0	0.977778	0.262989	0.0681818	0.755682	1	0	2009	0.62271	1.39	0.62271	0	1.39	0	18.69	2.677	0	0
330	4.40672	82	1	NA	CECA	2009	2009	10	30	2009-10-30	35	1	0	5.5332	Juvenile	0	1	0	0	0	0.977778	0.341238	0.130682	0.715909	1	0	2009	0.62271	1.39	0.62271	0	1.39	0	18.69	2.677	0	0
478	3.4012	30	0	2012-04-22	CECA	2010	2009	5	11	2010-05-11	36	0	1	2.05065	Juvenile	0	1	0	0	1	0.972222	0	0.148571	0.622857	1	0	2009	0	2.3	0	0	2.3	0	18.69	2.677	0	0
499	0.916291	2.5	0	2011-11-15	CECA	2010	2009	5	13	2010-05-13	36	0	1	1.12799	FirstYear	1	0	0	0	0	0.994444	0.494348	0.240223	0.726257	1	0	2009	0	2.3	0	0	2.3	0	18.69	2.677	0	0
317	3.49651	33	0	NA	CECA	2010	2009	5	19	2010-05-19	36	0	1	6.98426	YoungAdult	0	0	1	0	0	0.972222	0.00689519	0.12	0.685714	1	0	2009	0	2.3	0	0	2.3	0	18.69	2.677	0	0
514	3.55535	35	0	2017-04-04	CECA	2010	2009	5	11	2010-05-11	36	0	1	1.06502	FirstYear	1	0	0	0	0	0.988889	0	0.0280899	0.589888	1	0	2009	0	2.3	0	0	2.3	0	18.69	2.677	0	0
298	0.916291	2.5	0	2012-10-23	CECA	2010	2009	5	11	2010-05-11	36	0	1	7.08556	YoungAdult	0	0	1	0	0	0.966667	0.47751	0.316092	0.637931	1	0	2009	0	2.3	0	0	2.3	0	18.69	2.677	0	0
470	0.916291	2.5	0	NA	CECA	2010	2009	5	11	2010-05-11	36	0	1	2.08077	Juvenile	0	1	0	0	0	0.994444	0.500651	0.290503	0.519553	1	0	2009	0	2.3	0	0	2.3	0	18.69	2.677	0	0
236	1.94591	7	0	NA	CECA	2010	2009	5	13	2010-05-13	36	0	1	9.14442	YoungAdult	0	0	1	0	0	0.938889	0.694625	0.319527	0.408284	1	0	2009	0	2.3	0	0	2.3	0	18.69	2.677	0	0
411	2.3979	11	0	2014-12-06	CECA	2010	2009	5	11	2010-05-11	36	0	1	4.04381	Juvenile	0	1	0	0	0	0.927778	0.379828	0.167665	0.724551	1	0	2009	0	2.3	0	0	2.3	0	18.69	2.677	0	0
318	4.78749	120	0	2012-11-30	CECA	2010	2009	5	4	2010-05-04	36	0	1	6.90486	YoungAdult	0	0	1	0	0	0.855556	0.0198966	0.11039	0.727273	1	0	2009	0	2.3	0	0	2.3	0	18.69	2.677	0	0
431	2.94444	19	0	2021-05-03	CECA	2010	2009	5	11	2010-05-11	36	0	1	3.08282	Juvenile	0	1	0	0	1	0.855556	0.146667	0.0974026	0.584416	1	0	2009	0	2.3	0	0	2.3	0	18.69	2.677	0	0
444	2.06686	7.9	0	2014-08-26	CECA	2010	2009	5	28	2010-05-28	36	0	1	3.06092	Juvenile	0	1	0	0	0	0.955556	0.571829	0.255814	0.482558	1	0	2009	0	2.3	0	0	2.3	0	18.69	2.677	0	0
400	2.29253	9.9	0	2014-04-29	CECA	2010	2009	5	19	2010-05-19	36	0	1	4.10678	Juvenile	0	1	0	0	0	0.994444	0.397778	0.145251	0.664804	1	0	2009	0	2.3	0	0	2.3	0	18.69	2.677	0	0
332	2.89037	18	0	2013-07-03	CECA	2010	2009	5	13	2010-05-13	36	0	1	6.0616	Juvenile	0	1	0	0	0	0.955556	0.130674	0.0581395	0.622093	1	0	2009	0	2.3	0	0	2.3	0	18.69	2.677	0	0
330	2.56495	13	0	NA	CECA	2010	2009	5	13	2010-05-13	36	0	1	6.06708	Juvenile	0	1	0	0	0	0.983333	0.106528	0.101695	0.576271	1	0	2009	0	2.3	0	0	2.3	0	18.69	2.677	0	0
209	0.916291	2.5	0	NA	CECA	2010	2009	5	13	2010-05-13	36	0	1	10.9979	OlderAdult	0	0	0	1	0	0.994444	0.603296	0.290503	0.547486	1	0	2009	0	2.3	0	0	2.3	0	18.69	2.677	0	0
375	4.70048	110	1	2020-08-21	CECA	2010	2009	5	11	2010-05-11	36	0	1	5.02669	Juvenile	0	1	0	0	0	0.972222	0.00736532	0.0628571	0.691429	1	0	2009	0	2.3	0	0	2.3	0	18.69	2.677	0	0
448	2.83321	17	0	2020-08-21	CECA	2010	2009	5	18	2010-05-18	36	0	1	3.0308	Juvenile	0	1	0	0	1	0.972222	0.0281804	0.131429	0.657143	1	0	2009	0	2.3	0	0	2.3	0	18.69	2.677	0	0
477	2.12823	8.4	0	NA	CECA	2010	2009	5	28	2010-05-28	36	0	1	2.13279	Juvenile	0	1	0	0	0	0.988889	0.466975	0.264045	0.544944	1	0	2009	0	2.3	0	0	2.3	0	18.69	2.677	0	0
401	3.21888	25	0	2014-06-15	CECA	2010	2009	5	11	2010-05-11	36	0	1	4.0794	Juvenile	0	1	0	0	0	0.955556	0.135433	0.104651	0.633721	1	0	2009	0	2.3	0	0	2.3	0	18.69	2.677	0	0
405	3.21888	25	0	2020-04-25	CECA	2010	2009	5	18	2010-05-18	36	0	1	4.08487	Juvenile	0	1	0	0	0	0.988889	0.131852	0.162921	0.679775	1	0	2009	0	2.3	0	0	2.3	0	18.69	2.677	0	0
340	4.38203	80	0	NA	CECA	2010	2009	5	28	2010-05-28	36	0	1	6.05339	Juvenile	0	1	0	0	0	0.944444	0.119929	0.123529	0.617647	1	0	2009	0	2.3	0	0	2.3	0	18.69	2.677	0	0
418	4.14313	63	0	2019-07-01	CECA	2010	2009	5	18	2010-05-18	36	0	1	4.02464	Juvenile	0	1	0	0	1	0.894444	0.214667	0.142857	0.63354	1	0	2009	0	2.3	0	0	2.3	0	18.69	2.677	0	0
219	1.93152	6.9	0	NA	CECA	2010	2009	5	28	2010-05-28	36	0	1	10.1383	YoungAdult	0	0	1	0	0	0.988889	0.384987	0.224719	0.511236	1	0	2009	0	2.3	0	0	2.3	0	18.69	2.677	0	0
313	2.83321	17	0	2013-08-08	CECA	2010	2009	5	19	2010-05-19	36	0	1	7.01437	YoungAdult	0	0	1	0	0	0.994444	0.0134384	0.0837989	0.743017	1	0	2009	0	2.3	0	0	2.3	0	18.69	2.677	0	0
481	3.73767	42	0	2016-04-22	CECA	2010	2009	5	4	2010-05-04	36	0	1	2.02053	Juvenile	0	1	0	0	1	0.994444	0	0.134078	0.569832	1	0	2009	0	2.3	0	0	2.3	0	18.69	2.677	0	0
335	2.48491	12	0	2013-06-05	CECA	2010	2009	5	13	2010-05-13	36	0	1	6.05613	Juvenile	0	1	0	0	0	0.966667	0.506349	0.189655	0.534483	1	0	2009	0	2.3	0	0	2.3	0	18.69	2.677	0	0
310	2.3979	11	0	2020-07-26	CECA	2010	2009	5	6	2010-05-06	36	0	1	6.98973	YoungAdult	0	0	1	0	0	0.994444	0.436026	0.212291	0.513966	1	0	2009	0	2.3	0	0	2.3	0	18.69	2.677	0	0
335	2.48491	12	0	2013-06-05	CECA	2010	2009	2	8	2010-02-08	35	1	0	5.79877	Juvenile	0	1	0	0	0	0.933333	0.428829	0.113095	0.547619	1	0	2009	0	0.87	0	0	0.87	0	18.69	2.677	0	0
242	1.79176	6	0	2015-07-30	CECA	2010	2009	3	25	2010-03-25	36	0	1	8.93087	YoungAdult	0	0	1	0	0	0.95	0.472086	0.28655	0.666667	1	0	2009	0	1.41	0	0	1.41	0	18.69	2.677	0	0
251	0.916291	2.5	0	2016-07-11	CECA	2010	2009	3	25	2010-03-25	36	0	1	8.87611	YoungAdult	0	0	1	0	0	0.983333	0.476585	0.237288	0.683616	1	0	2009	0	1.41	0	0	1.41	0	18.69	2.677	0	0
306	2.77259	16	0	2013-06-09	CECA	2010	2009	3	25	2010-03-25	36	0	1	6.89391	YoungAdult	0	0	1	0	0	0.977778	0.550774	0.215909	0.681818	1	0	2009	0	1.41	0	0	1.41	0	18.69	2.677	0	0
438	0.916291	2.5	0	2021-07-01	CECA	2010	2009	3	25	2010-03-25	36	0	1	2.9295	Juvenile	0	1	0	0	1	0.972222	0.543901	0.222857	0.594286	1	0	2009	0	1.41	0	0	1.41	0	18.69	2.677	0	0
312	2.19722	9	0	2013-04-10	CECA	2010	2009	3	25	2010-03-25	36	0	1	6.86653	YoungAdult	0	0	1	0	0	0.605556	0.221261	0.174312	0.302752	1	0	2009	0	1.41	0	0	1.41	0	18.69	2.677	0	0
538	0.916291	2.5	0	NA	CECA	2010	2009	3	30	2010-03-30	36	0	1	0.854209	FirstYear	1	0	0	0	0	0.716667	0.992308	0.124031	0.0930233	1	0	2009	0	1.41	0	0	1.41	0	18.69	2.677	0	0
340	2.63906	14	0	NA	CECA	2010	2009	3	25	2010-03-25	36	0	1	5.87817	Juvenile	0	1	0	0	0	0.822222	0.0862007	0.135135	0.702703	1	0	2009	0	1.41	0	0	1.41	0	18.69	2.677	0	0
501	1.79176	6	0	2013-09-25	CECA	2010	2009	4	30	2010-04-30	36	0	1	1.07324	FirstYear	1	0	0	0	0	0.95	0.728037	0.263158	0.362573	1	0	2009	0	1.96	0	0	1.96	0	18.69	2.677	0	0
463	2.30259	10	0	2020-01-05	CECA	2010	2009	4	30	2010-04-30	36	0	1	2.07803	Juvenile	0	1	0	0	1	0.861111	0	0.135484	0.612903	1	0	2009	0	1.96	0	0	1.96	0	18.69	2.677	0	0
421	0.916291	2.5	0	NA	CECA	2010	2009	4	30	2010-04-30	36	0	1	3.96715	Juvenile	0	1	0	0	1	0.983333	0	0.259887	0.666667	1	0	2009	0	1.96	0	0	1.96	0	18.69	2.677	0	0
451	2.19722	9	0	2013-12-07	CECA	2010	2009	4	30	2010-04-30	36	0	1	2.96235	Juvenile	0	1	0	0	1	0.877778	0.378897	0.196203	0.683544	1	0	2009	0	1.96	0	0	1.96	0	18.69	2.677	0	0
345	2.48491	12	0	2013-05-29	CECA	2010	2009	4	30	2010-04-30	36	0	1	5.95756	Juvenile	0	1	0	0	0	0.972222	0.334805	0.171429	0.691429	1	0	2009	0	1.96	0	0	1.96	0	18.69	2.677	0	0
418	4.20469	67	0	2019-07-01	CECA	2009	2009	9	11	2009-09-11	35	1	0	3.34292	Juvenile	0	1	0	0	1	0.966667	0.368585	0.189655	0.609195	1	0	2009	0.905066	1.65	0.905066	0	1.65	0	18.69	2.677	0	0
332	2.99573	20	0	2013-07-03	CECA	2009	2009	9	1	2009-09-01	35	1	0	5.36619	Juvenile	0	1	0	0	0	0.955556	0.351698	0.127907	0.709302	1	0	2009	0.905066	1.65	0.905066	0	1.65	0	18.69	2.677	0	0
351	2.63906	14	0	2019-04-27	CECA	2009	2009	9	11	2009-09-11	35	1	0	5.29227	Juvenile	0	1	0	0	0	0.916667	0.392857	0.169697	0.678788	1	0	2009	0.905066	1.65	0.905066	0	1.65	0	18.69	2.677	0	0
312	1.79176	6	0	2013-04-10	CECA	2009	2009	9	28	2009-09-28	35	1	0	6.37919	Juvenile	0	1	0	0	0	0.366667	0.124528	0.212121	0.590909	1	0	2009	0.905066	1.65	0.905066	0	1.65	0	18.69	2.677	0	0
298	2.19722	9	0	2012-10-23	CECA	2009	2009	9	11	2009-09-11	35	1	0	6.423	Juvenile	0	1	0	0	0	0.972222	0.535595	0.314286	0.64	1	0	2009	0.905066	1.65	0.905066	0	1.65	0	18.69	2.677	0	0
168	2.3979	11	0	NA	CECA	2009	2009	9	13	2009-09-13	35	1	0	12.3504	OlderAdult	0	0	0	1	0	0.977778	0.382906	0.176136	0.636364	1	0	2009	0.905066	1.65	0.905066	0	1.65	0	18.69	2.677	0	0
438	0.916291	2.5	0	2021-07-01	CECA	2009	2009	9	14	2009-09-14	35	1	0	2.40383	Juvenile	0	1	0	0	1	0.988889	0.559503	0.140449	0.713483	1	0	2009	0.905066	1.65	0.905066	0	1.65	0	18.69	2.677	0	0
112	5.24702	190	0	2011-05-01	CECA	2009	2009	9	1	2009-09-01	35	1	0	15.3018	OlderAdult	0	0	0	1	0	0.933333	0.0391608	0.184524	0.666667	1	0	2009	0.905066	1.65	0.905066	0	1.65	0	18.69	2.677	0	0
318	3.55535	35	0	2012-11-30	CECA	2009	2009	9	8	2009-09-08	35	1	0	6.25325	Juvenile	0	1	0	0	0	0.905556	0.13124	0.214724	0.631902	1	0	2009	0.905066	1.65	0.905066	0	1.65	0	18.69	2.677	0	0
303	3.71357	41	0	2009-10-23	CECA	2009	2009	9	8	2009-09-08	35	1	0	6.38467	Juvenile	0	1	0	0	0	0.961111	0.0196145	0.16185	0.687861	1	0	2009	0.905066	1.65	0.905066	0	1.65	0	18.69	2.677	0	0
190	1.94591	7	0	NA	CECA	2009	2009	9	8	2009-09-08	35	1	0	11.332	OlderAdult	0	0	0	1	0	0.972222	0.458937	0.217143	0.702857	1	0	2009	0.905066	1.65	0.905066	0	1.65	0	18.69	2.677	0	0
317	3.63759	38	0	NA	CECA	2009	2009	9	1	2009-09-01	35	1	0	6.27242	Juvenile	0	1	0	0	0	0.95	0.354577	0.169591	0.660819	1	0	2009	0.905066	1.65	0.905066	0	1.65	0	18.69	2.677	0	0
167	2.3979	11	0	2020-09-16	CECA	2009	2009	9	1	2009-09-01	35	1	0	12.3258	OlderAdult	0	0	0	1	0	0.994444	0.480271	0.212291	0.77095	1	0	2009	0.905066	1.65	0.905066	0	1.65	0	18.69	2.677	0	0
209	3.09104	22	0	NA	CECA	2009	2009	9	8	2009-09-08	35	1	0	10.3217	YoungAdult	0	0	1	0	0	0.972222	0.543785	0.262857	0.411429	1	0	2009	0.905066	1.65	0.905066	0	1.65	0	18.69	2.677	0	0
231	2.70805	15	0	2020-05-21	CECA	2009	2009	9	13	2009-09-13	35	1	0	9.3744	YoungAdult	0	0	1	0	0	0.988889	0.478495	0.230337	0.466292	1	0	2009	0.905066	1.65	0.905066	0	1.65	0	18.69	2.677	0	0
251	1.79176	6	0	2016-07-11	CECA	2009	2009	9	28	2009-09-28	35	1	0	8.38877	YoungAdult	0	0	1	0	0	0.977778	0.52602	0.102273	0.795455	1	0	2009	0.905066	1.65	0.905066	0	1.65	0	18.69	2.677	0	0
306	0.916291	2.5	0	2013-06-09	CECA	2009	2009	9	1	2009-09-01	35	1	0	6.33265	Juvenile	0	1	0	0	0	0.983333	0.288854	0.163842	0.740113	1	0	2009	0.905066	1.65	0.905066	0	1.65	0	18.69	2.677	0	0
421	0.916291	2.5	0	NA	CECA	2009	2009	9	1	2009-09-01	35	1	0	3.30732	Juvenile	0	1	0	0	1	0.877778	0.00597128	0.405063	0.525316	1	0	2009	0.905066	1.65	0.905066	0	1.65	0	18.69	2.677	0	0
345	3.93183	51	1	2013-05-29	CECA	2009	2009	9	29	2009-09-29	35	1	0	5.3744	Juvenile	0	1	0	0	0	0.888889	0.390572	0.18125	0.64375	1	0	2009	0.905066	1.65	0.905066	0	1.65	0	18.69	2.677	0	0
477	2.83321	17	0	NA	CECA	2009	2009	9	11	2009-09-11	35	1	0	1.42368	FirstYear	1	0	0	0	0	0.994444	0.662963	0.273743	0.648045	1	0	2009	0.905066	1.65	0.905066	0	1.65	0	18.69	2.677	0	0
311	3.17805	24	0	2021-07-24	CECA	2009	2009	9	8	2009-09-08	35	1	0	6.32991	Juvenile	0	1	0	0	0	0.988889	0.527013	0.286517	0.651685	1	0	2009	0.905066	1.65	0.905066	0	1.65	0	18.69	2.677	0	0
411	2.89037	18	0	2014-12-06	CECA	2009	2009	9	13	2009-09-13	35	1	0	3.38672	Juvenile	0	1	0	0	0	0.894444	0.0762705	0.217391	0.583851	1	0	2009	0.905066	1.65	0.905066	0	1.65	0	18.69	2.677	0	0
444	2.70805	15	0	2014-08-26	CECA	2009	2009	9	13	2009-09-13	35	1	0	2.35729	Juvenile	0	1	0	0	0	0.983333	0.47699	0.288136	0.468927	1	0	2009	0.905066	1.65	0.905066	0	1.65	0	18.69	2.677	0	0
335	2.48491	12	0	2013-06-05	CECA	2009	2009	9	11	2009-09-11	35	1	0	5.38809	Juvenile	0	1	0	0	0	0.966667	0.494236	0.137931	0.626437	1	0	2009	0.905066	1.65	0.905066	0	1.65	0	18.69	2.677	0	0
199	1.84055	6.3	0	2020-01-16	CECA	2010	2009	7	1	2010-07-01	36	0	1	11.2334	OlderAdult	0	0	0	1	0	0.966667	0.48953	0.258621	0.637931	1	0	2009	0	2.11	0	0	2.11	0	18.69	2.677	0	0
194	2.16332	8.7	0	2013-07-11	CECA	2010	2009	7	5	2010-07-05	36	0	1	12.0192	OlderAdult	0	0	0	1	0	0.988889	0.514685	0.258427	0.702247	1	0	2009	0	2.11	0	0	2.11	0	18.69	2.677	0	0
208	2.48491	12	0	NA	CECA	2010	2009	7	12	2010-07-12	36	0	1	11.165	OlderAdult	0	0	0	1	0	0.955556	0.310081	0.180233	0.697674	1	0	2009	0	2.11	0	0	2.11	0	18.69	2.677	0	0
311	2.48491	12	0	2021-07-24	CECA	2010	2009	7	5	2010-07-05	36	0	1	7.15127	YoungAdult	0	0	1	0	0	0.988889	0.557494	0.269663	0.567416	1	0	2009	0	2.11	0	0	2.11	0	18.69	2.677	0	0
460	2.89037	18	0	2017-07-07	CECA	2010	2009	6	11	2010-06-11	36	0	1	2.21766	Juvenile	0	1	0	0	1	0.983333	0	0.112994	0.169492	1	0	2009	0	2.63	0	0	2.63	0	18.69	2.677	0	0
294	1.96009	7.1	0	2011-06-29	CECA	2010	2009	6	17	2010-06-17	36	0	1	7.19781	YoungAdult	0	0	1	0	0	0.966667	0.51002	0.298851	0.637931	1	0	2009	0	2.63	0	0	2.63	0	18.69	2.677	0	0
171	3.3322	28	0	NA	CECA	2010	2009	6	21	2010-06-21	36	0	1	13.0732	OlderAdult	0	0	0	1	0	0.988889	0.532034	0.258427	0.702247	1	0	2009	0	2.63	0	0	2.63	0	18.69	2.677	0	0
401	6.34564	570	0	2014-06-15	CECA	2010	2009	6	21	2010-06-21	36	0	1	4.19165	Juvenile	0	1	0	0	0	0.972222	0.176072	0.0857143	0.64	1	0	2009	0	2.63	0	0	2.63	0	18.69	2.677	0	0
231	2.07944	8	0	2020-05-21	CECA	2010	2009	6	17	2010-06-17	36	0	1	10.1328	YoungAdult	0	0	1	0	0	0.966667	0.42684	0.218391	0.666667	1	0	2009	0	2.63	0	0	2.63	0	18.69	2.677	0	0
167	1.79176	6	0	2020-09-16	CECA	2010	2009	6	21	2010-06-21	36	0	1	13.128	OlderAdult	0	0	0	1	0	0.988889	0.620479	0.337079	0.522472	1	0	2009	0	2.63	0	0	2.63	0	18.69	2.677	0	0
222	2.70805	15	0	2020-01-22	CECA	2010	2009	6	17	2010-06-17	36	0	1	10.1684	YoungAdult	0	0	1	0	0	0.972222	0.701178	0.245714	0.697143	1	0	2009	0	2.63	0	0	2.63	0	18.69	2.677	0	0
306	0.916291	2.5	0	2013-06-09	CECA	2010	2009	6	17	2010-06-17	36	0	1	7.12389	YoungAdult	0	0	1	0	0	0.894444	0.581062	0.161491	0.689441	1	0	2009	0	2.63	0	0	2.63	0	18.69	2.677	0	0
209	0.916291	2.5	0	NA	CECA	2010	2009	7	12	2010-07-12	36	0	1	11.1622	OlderAdult	0	0	0	1	0	0.955556	0.55688	0.302326	0.575581	1	0	2009	0	2.11	0	0	2.11	0	18.69	2.677	0	0
351	2.3979	11	0	2019-04-27	CECA	2010	2009	7	5	2010-07-05	36	0	1	6.10541	Juvenile	0	1	0	0	0	0.988889	0.290074	0.0842697	0.758427	1	0	2009	0	2.11	0	0	2.11	0	18.69	2.677	0	0
190	0.916291	2.5	0	NA	CECA	2010	2009	7	12	2010-07-12	36	0	1	12.1725	OlderAdult	0	0	0	1	0	0.944444	0.38141	0.194118	0.723529	1	0	2009	0	2.11	0	0	2.11	0	18.69	2.677	0	0
168	2.70805	15	0	NA	CECA	2010	2009	7	5	2010-07-05	36	0	1	13.1581	OlderAdult	0	0	0	1	0	0.983333	0.36327	0.180791	0.706215	1	0	2009	0	2.11	0	0	2.11	0	18.69	2.677	0	0
251	0.916291	2.5	0	2016-07-11	CECA	2010	2009	7	12	2010-07-12	36	0	1	9.17454	YoungAdult	0	0	1	0	0	0.916667	0.60012	0.193939	0.648485	1	0	2009	0	2.11	0	0	2.11	0	18.69	2.677	0	0
312	1.98787	7.3	0	2013-04-10	CECA	2010	2009	7	12	2010-07-12	36	0	1	7.16496	YoungAdult	0	0	1	0	0	0.861111	0.444152	0.116129	0.496774	1	0	2009	0	2.11	0	0	2.11	0	18.69	2.677	0	0
236	0.916291	2.5	0	NA	CECA	2010	2009	7	12	2010-07-12	36	0	1	9.30869	YoungAdult	0	0	1	0	0	0.961111	0.62584	0.289017	0.456647	1	0	2009	0	2.11	0	0	2.11	0	18.69	2.677	0	0
310	0.916291	2.5	0	2020-07-26	CECA	2010	2009	8	20	2010-08-20	36	0	1	7.27995	YoungAdult	0	0	1	0	0	0.983333	0.339381	0.141243	0.497175	1	0	2009	0.380036	1.56	0.380036	0	1.56	0	18.69	2.677	0	0
501	0.916291	2.5	0	2013-09-25	CECA	2010	2010	9	9	2010-09-09	37	1	0	1.43463	FirstYear	1	0	0	0	0	0.794444	0.363868	0.258741	0.657343	1	0	2010	1.21642	1.49	1.21642	0	1.49	0	1.2	0.67	0	0
330	3.17805	24	0	NA	CECA	2010	2010	9	29	2010-09-29	37	1	0	6.44764	Juvenile	0	1	0	0	0	0.911111	0.0973031	0.054878	0.573171	1	0	2010	1.21642	1.49	1.21642	0	1.49	0	1.2	0.67	0	0
431	3.58352	36	0	2021-05-03	CECA	2010	2010	9	21	2010-09-21	37	1	0	3.44695	Juvenile	0	1	0	0	1	0.961111	0.229356	0.0578035	0.450867	1	0	2010	1.21642	1.49	1.21642	0	1.49	0	1.2	0.67	0	0
219	5.43808	230	0	NA	CECA	2010	2010	9	21	2010-09-21	37	1	0	10.4559	YoungAdult	0	0	1	0	0	0.988889	0.266239	0.140449	0.589888	1	0	2010	1.21642	1.49	1.21642	0	1.49	0	1.2	0.67	0	0
318	4.46591	87	0	2012-11-30	CECA	2010	2010	10	8	2010-10-08	37	1	0	7.3347	YoungAdult	0	0	1	0	0	0.85	0.267935	0.143791	0.457516	1	0	2010	0.949327	1.38	0.949327	0	1.38	0	1.2	0.67	0	0
222	2.48491	12	0	2020-01-22	CECA	2010	2010	10	8	2010-10-08	37	1	0	10.4778	YoungAdult	0	0	1	0	0	0.961111	0.566483	0.17341	0.699422	1	0	2010	0.949327	1.38	0.949327	0	1.38	0	1.2	0.67	0	0
451	3.95124	52	0	2013-12-07	CECA	2010	2010	10	19	2010-10-19	37	1	0	3.43326	Juvenile	0	1	0	0	1	0.933333	0	0.0119048	0.547619	1	0	2010	0.949327	1.38	0.949327	0	1.38	0	1.2	0.67	0	0
411	4.06044	58	0	2014-12-06	CECA	2010	2010	10	14	2010-10-14	37	1	0	4.47091	Juvenile	0	1	0	0	0	0.95	0.00785124	0.0467836	0.660819	1	0	2010	0.949327	1.38	0.949327	0	1.38	0	1.2	0.67	0	0
405	3.66356	39	0	2020-04-25	CECA	2010	2010	11	8	2010-11-08	37	1	0	4.56126	Juvenile	0	1	0	0	0	0.916667	0.0957711	0.0727273	0.739394	1	0	2010	0.114469	1.28	0.114469	0	1.28	0	1.2	0.67	0	0
499	3.09104	22	0	2011-11-15	CECA	2010	2010	11	5	2010-11-05	37	1	0	1.60986	Juvenile	0	1	0	0	0	0.977778	0.488889	0.142045	0.494318	1	0	2010	0.114469	1.28	0.114469	0	1.28	0	1.2	0.67	0	0
294	3.7612	43	0	2011-06-29	CECA	2010	2010	11	5	2010-11-05	37	1	0	7.58385	YoungAdult	0	0	1	0	0	0.922222	0.317793	0.174699	0.716867	1	0	2010	0.114469	1.28	0.114469	0	1.28	0	1.2	0.67	0	0
448	3.13549	23	0	2020-08-21	CECA	2010	2010	11	12	2010-11-12	37	1	0	3.51814	Juvenile	0	1	0	0	0	0.972222	0.270062	0.137143	0.685714	1	0	2010	0.114469	1.28	0.114469	0	1.28	0	1.2	0.67	0	0
318	2.83321	17	0	2012-11-30	CECA	2010	2010	12	6	2010-12-06	37	1	0	7.49624	YoungAdult	0	0	1	0	0	0.85	0.187895	0.189542	0.431373	1	0	2010	0.00457875	1.12	0.00457875	0	1.12	0	1.2	0.67	0	0
219	4.60517	100	0	NA	CECA	2010	2010	12	6	2010-12-06	37	1	0	10.6639	OlderAdult	0	0	0	1	0	0.872222	0.22002	0.127389	0.579618	1	0	2010	0.00457875	1.12	0.00457875	0	1.12	0	1.2	0.67	0	0
567	2.56495	13	0	2020-10-11	CECA	2011	2010	1	24	2011-01-24	37	1	0	0.752909	FirstYear	1	0	0	0	0	0.466667	0.988235	0.0357143	0.25	1	0	2010	0.0030525	0.74	0.0030525	0	0.74	0	1.2	0.67	0	0
298	1.96009	7.1	0	2012-10-23	CECA	2011	2010	1	24	2011-01-24	37	1	0	7.79192	YoungAdult	0	0	1	0	0	0.9	0.335821	0.166667	0.660494	1	0	2010	0.0030525	0.74	0.0030525	0	0.74	0	1.2	0.67	0	0
477	2.19722	9	0	NA	CECA	2011	2010	1	25	2011-01-25	37	1	0	2.79535	Juvenile	0	1	0	0	0	0.916667	0.14886	0.163636	0.545455	1	0	2010	0.0030525	0.74	0.0030525	0	0.74	0	1.2	0.67	0	0
501	0.916291	2.5	0	2013-09-25	CECA	2011	2010	1	25	2011-01-25	37	1	0	1.81246	Juvenile	0	1	0	0	0	0.866667	0.366396	0.192308	0.596154	1	0	2010	0.0030525	0.74	0.0030525	0	0.74	0	1.2	0.67	0	0
171	2.30259	10	0	NA	CECA	2011	2010	2	8	2011-02-08	37	1	0	13.7084	OlderAdult	0	0	0	1	0	0.983333	0.416933	0.19209	0.514124	1	0	2010	0	0.82	0	0	0.82	0	1.2	0.67	0	0
318	2.63906	14	0	2012-11-30	CECA	2011	2010	2	18	2011-02-18	37	1	0	7.69884	YoungAdult	0	0	1	0	0	0.838889	0.00830583	0.165563	0.503311	1	0	2010	0	0.82	0	0	0.82	0	1.2	0.67	0	0
411	3.4012	30	0	2014-12-06	CECA	2011	2010	2	18	2011-02-18	37	1	0	4.81862	Juvenile	0	1	0	0	0	0.85	0.00648855	0.254902	0.601307	1	0	2010	0	0.82	0	0	0.82	0	1.2	0.67	0	0
514	3.04452	21	0	2017-04-04	CECA	2011	2010	3	7	2011-03-07	38	0	1	1.88638	Juvenile	0	1	0	0	0	0.8	0	0.0763889	0.583333	1	0	2010	0	0.71	0	0	0.71	0	1.2	0.67	0	0
375	4.78749	120	0	2020-08-21	CECA	2011	2010	3	7	2011-03-07	38	0	1	5.84805	Juvenile	0	1	0	0	0	0.872222	0	0.0955414	0.496815	1	0	2010	0	0.71	0	0	0.71	0	1.2	0.67	0	0
242	1.8718	6.5	0	2015-07-30	CECA	2011	2010	4	29	2011-04-29	38	0	1	10.026	YoungAdult	0	0	1	0	0	0.994444	0.26205	0.178771	0.648045	1	0	2010	0	0.62	0	0	0.62	0	1.2	0.67	0	0
375	4.15888	64	0	2020-08-21	CECA	2010	2010	9	29	2010-09-29	37	1	0	5.41273	Juvenile	0	1	0	0	0	0.722222	0.104321	0.0923077	0.6	1	0	2010	1.21642	1.49	1.21642	0	1.49	0	1.2	0.67	0	0
345	3.55535	35	0	2013-05-29	CECA	2010	2010	9	21	2010-09-21	37	1	0	6.35181	Juvenile	0	1	0	0	0	0.894444	0.293137	0.142857	0.596273	1	0	2010	1.21642	1.49	1.21642	0	1.49	0	1.2	0.67	0	0
400	6.32794	560	0	2014-04-29	CECA	2010	2010	9	29	2010-09-29	37	1	0	4.47091	Juvenile	0	1	0	0	0	0.922222	0.461111	0.10241	0.36747	1	0	2010	1.21642	1.49	1.21642	0	1.49	0	1.2	0.67	0	0
204	3.13549	23	0	NA	CECA	2010	2010	9	2	2010-09-02	37	1	0	11.3511	OlderAdult	0	0	0	1	0	0.711111	0.175866	0.0546875	0.671875	1	0	2010	1.21642	1.49	1.21642	0	1.49	0	1.2	0.67	0	0
313	3.7612	43	0	2013-08-08	CECA	2010	2010	9	29	2010-09-29	37	1	0	7.37851	YoungAdult	0	0	1	0	0	0.955556	0.0929012	0.0755814	0.761628	1	0	2010	1.21642	1.49	1.21642	0	1.49	0	1.2	0.67	0	0
199	2.2192	9.2	0	2020-01-16	CECA	2010	2010	9	29	2010-09-29	37	1	0	11.4798	OlderAdult	0	0	0	1	0	0.927778	0.406326	0.191617	0.628743	1	0	2010	1.21642	1.49	1.21642	0	1.49	0	1.2	0.67	0	0
306	3.7612	43	0	2013-06-09	CECA	2010	2010	10	8	2010-10-08	37	1	0	7.43326	YoungAdult	0	0	1	0	0	0.922222	0.557796	0.144578	0.60241	1	0	2010	0.949327	1.38	0.949327	0	1.38	0	1.2	0.67	0	0
167	3.04452	21	0	2020-09-16	CECA	2010	2010	10	25	2010-10-25	37	1	0	13.473	OlderAdult	0	0	0	1	0	0.955556	0.453366	0.22093	0.575581	1	0	2010	0.949327	1.38	0.949327	0	1.38	0	1.2	0.67	0	0
190	3.29584	27	0	NA	CECA	2010	2010	10	8	2010-10-08	37	1	0	12.4134	OlderAdult	0	0	0	1	0	0.788889	0.202112	0.0985915	0.753521	1	0	2010	0.949327	1.38	0.949327	0	1.38	0	1.2	0.67	0	0
208	2.63906	14	0	NA	CECA	2010	2010	10	8	2010-10-08	37	1	0	11.4059	OlderAdult	0	0	0	1	0	0.95	0.301379	0.157895	0.690058	1	0	2010	0.949327	1.38	0.949327	0	1.38	0	1.2	0.67	0	0
460	5.43808	230	0	2017-07-07	CECA	2010	2010	10	25	2010-10-25	37	1	0	2.59001	Juvenile	0	1	0	0	1	0.916667	0.0398551	0.0121212	0.406061	1	0	2010	0.949327	1.38	0.949327	0	1.38	0	1.2	0.67	0	0
312	2.94444	19	0	2013-04-10	CECA	2010	2010	10	25	2010-10-25	37	1	0	7.45243	YoungAdult	0	0	1	0	0	0.894444	0.381352	0.124224	0.677019	1	0	2010	0.949327	1.38	0.949327	0	1.38	0	1.2	0.67	0	0
294	1.94591	7	0	2011-06-29	CECA	2010	2010	10	8	2010-10-08	37	1	0	7.50719	YoungAdult	0	0	1	0	0	0.933333	0.404444	0.22619	0.666667	1	0	2010	0.949327	1.38	0.949327	0	1.38	0	1.2	0.67	0	0
298	3.3322	28	0	2012-10-23	CECA	2010	2010	10	8	2010-10-08	37	1	0	7.49624	YoungAdult	0	0	1	0	0	0.961111	0.474395	0.265896	0.635838	1	0	2010	0.949327	1.38	0.949327	0	1.38	0	1.2	0.67	0	0
481	4.60517	100	0	2016-04-22	CECA	2010	2010	10	14	2010-10-14	37	1	0	2.4668	Juvenile	0	1	0	0	1	0.844444	0	0.0131579	0.407895	1	0	2010	0.949327	1.38	0.949327	0	1.38	0	1.2	0.67	0	0
236	2.83321	17	0	NA	CECA	2010	2010	10	8	2010-10-08	37	1	0	9.54962	YoungAdult	0	0	1	0	0	0.944444	0.502364	0.294118	0.535294	1	0	2010	0.949327	1.38	0.949327	0	1.38	0	1.2	0.67	0	0
514	4.70048	110	0	2017-04-04	CECA	2010	2010	10	14	2010-10-14	37	1	0	1.49213	FirstYear	1	0	0	0	0	0.883333	0	0.0125786	0.471698	1	0	2010	0.949327	1.38	0.949327	0	1.38	0	1.2	0.67	0	0
317	4.12713	62	0	NA	CECA	2010	2010	10	24	2010-10-24	37	1	0	7.41684	YoungAdult	0	0	1	0	0	0.861111	0.206667	0.103226	0.541935	1	0	2010	0.949327	1.38	0.949327	0	1.38	0	1.2	0.67	0	0
231	3.46574	32	0	2020-05-21	CECA	2010	2010	10	8	2010-10-08	37	1	0	10.4422	YoungAdult	0	0	1	0	0	0.961111	0.348896	0.150289	0.693642	1	0	2010	0.949327	1.38	0.949327	0	1.38	0	1.2	0.67	0	0
311	2.19722	9	0	2021-07-24	CECA	2010	2010	10	8	2010-10-08	37	1	0	7.41136	YoungAdult	0	0	1	0	0	0.972222	0.544154	0.222857	0.542857	1	0	2010	0.949327	1.38	0.949327	0	1.38	0	1.2	0.67	0	0
204	2.30259	10	0	NA	CECA	2011	2010	5	31	2011-05-31	38	0	1	12.0931	OlderAdult	0	0	0	1	0	0.988889	0.402557	0.101124	0.533708	1	0	2010	0	1.03	0	0	1.03	0	1.2	0.67	0	0
460	2.27213	9.7	0	2017-07-07	CECA	2011	2010	5	27	2011-05-27	38	0	1	3.17591	Juvenile	0	1	0	0	1	0.994444	0.224552	0.178771	0.687151	1	0	2010	0	1.03	0	0	1.03	0	1.2	0.67	0	0
208	3.97029	53	0	NA	CECA	2011	2010	5	31	2011-05-31	38	0	1	12.0493	OlderAdult	0	0	0	1	0	0.988889	0.253156	0.101124	0.601124	1	0	2010	0	1.03	0	0	1.03	0	1.2	0.67	0	0
411	4.33073	76	0	2014-12-06	CECA	2011	2010	5	4	2011-05-04	38	0	1	5.02396	Juvenile	0	1	0	0	0	0.883333	0	0.27044	0.63522	1	0	2010	0	1.03	0	0	1.03	0	1.2	0.67	0	0
401	4.36945	79	0	2014-06-15	CECA	2011	2010	5	18	2011-05-18	38	0	1	5.09788	Juvenile	0	1	0	0	0	0.983333	0.0323465	0.322034	0.536723	1	0	2010	0	1.03	0	0	1.03	0	1.2	0.67	0	0
514	4.11087	61	0	2017-04-04	CECA	2011	2010	5	4	2011-05-04	38	0	1	2.04517	Juvenile	0	1	0	0	0	0.922222	0	0.0722892	0.698795	1	0	2010	0	1.03	0	0	1.03	0	1.2	0.67	0	0
543	2.3979	11	0	2020-10-09	CECA	2011	2010	5	31	2011-05-31	38	0	1	2.00684	Juvenile	0	1	0	0	1	0.95	0	0.239766	0.578947	1	0	2010	0	1.03	0	0	1.03	0	1.2	0.67	0	0
525	2.63906	14	0	2017-08-11	CECA	2011	2010	5	4	2011-05-04	38	0	1	2.00137	Juvenile	0	1	0	0	1	0.888889	0	0.325	0.63125	1	0	2010	0	1.03	0	0	1.03	0	1.2	0.67	0	0
335	2.10413	8.2	0	2013-06-05	CECA	2011	2010	5	24	2011-05-24	38	0	1	7.08556	YoungAdult	0	0	1	0	0	0.977778	0.321637	0.147727	0.715909	1	0	2010	0	1.03	0	0	1.03	0	1.2	0.67	0	0
351	1.94591	7	0	2019-04-27	CECA	2011	2010	5	24	2011-05-24	38	0	1	6.98973	YoungAdult	0	0	1	0	0	0.977778	0.350249	0.136364	0.625	1	0	2010	0	1.03	0	0	1.03	0	1.2	0.67	0	0
444	2.3979	11	0	2014-08-26	CECA	2011	2010	5	31	2011-05-31	38	0	1	4.06845	Juvenile	0	1	0	0	0	0.988889	0.350896	0.185393	0.685393	1	0	2010	0	1.03	0	0	1.03	0	1.2	0.67	0	0
332	3.3322	28	0	2013-07-03	CECA	2011	2010	5	12	2011-05-12	38	0	1	7.05818	YoungAdult	0	0	1	0	0	0.983333	0.0184375	0.079096	0.824859	1	0	2010	0	1.03	0	0	1.03	0	1.2	0.67	0	0
448	2.27213	9.7	0	2020-08-21	CECA	2011	2010	5	27	2011-05-27	38	0	1	4.05476	Juvenile	0	1	0	0	0	0.994444	0.255714	0.156425	0.625698	1	0	2010	0	1.03	0	0	1.03	0	1.2	0.67	0	0
400	2.89037	18	0	2014-04-29	CECA	2011	2010	5	15	2011-05-15	38	0	1	5.09514	Juvenile	0	1	0	0	0	0.95	0.0678571	0.251462	0.649123	1	0	2010	0	1.03	0	0	1.03	0	1.2	0.67	0	0
345	2.56495	13	0	2013-05-29	CECA	2011	2010	5	24	2011-05-24	38	0	1	7.02259	YoungAdult	0	0	1	0	0	0.983333	0.488228	0.19774	0.610169	1	0	2010	0	1.03	0	0	1.03	0	1.2	0.67	0	0
310	0.916291	2.5	0	2020-07-26	CECA	2011	2010	5	27	2011-05-27	38	0	1	8.04654	YoungAdult	0	0	1	0	0	0.994444	0.415589	0.189944	0.558659	1	0	2010	0	1.03	0	0	1.03	0	1.2	0.67	0	0
294	1.97408	7.2	0	2011-06-29	CECA	2011	2010	5	24	2011-05-24	38	0	1	8.13142	YoungAdult	0	0	1	0	0	0.977778	0.272293	0.136364	0.761364	1	0	2010	0	1.03	0	0	1.03	0	1.2	0.67	0	0
318	4.70048	110	0	2012-11-30	CECA	2011	2010	5	15	2011-05-15	38	0	1	7.93429	YoungAdult	0	0	1	0	0	0.955556	0	0.122093	0.424419	1	0	2010	0	1.03	0	0	1.03	0	1.2	0.67	0	0
231	2.94444	19	0	2020-05-21	CECA	2011	2010	5	31	2011-05-31	38	0	1	11.0856	OlderAdult	0	0	0	1	0	0.977778	0.425121	0.159091	0.494318	1	0	2010	0	1.03	0	0	1.03	0	1.2	0.67	0	0
538	4.12713	62	0	NA	CECA	2011	2010	5	4	2011-05-04	38	0	1	1.94935	Juvenile	0	1	0	0	0	0.988889	0.625052	0.235955	0.359551	1	0	2010	0	1.03	0	0	1.03	0	1.2	0.67	0	0
501	0.916291	2.5	0	2013-09-25	CECA	2011	2010	4	29	2011-04-29	38	0	1	2.06982	Juvenile	0	1	0	0	0	0.938889	0.476151	0.242604	0.585799	1	0	2010	0	0.62	0	0	0.62	0	1.2	0.67	0	0
251	0.916291	2.5	0	2016-07-11	CECA	2011	2010	4	29	2011-04-29	38	0	1	9.97125	YoungAdult	0	0	1	0	0	0.988889	0.45266	0.162921	0.634831	1	0	2010	0	0.62	0	0	0.62	0	1.2	0.67	0	0
171	2.3979	11	0	NA	CECA	2011	2010	4	29	2011-04-29	38	0	1	13.9274	OlderAdult	0	0	0	1	0	0.983333	0.385467	0.152542	0.553672	1	0	2010	0	0.62	0	0	0.62	0	1.2	0.67	0	0
194	2.06686	7.9	0	2013-07-11	CECA	2011	2010	4	29	2011-04-29	38	0	1	12.835	OlderAdult	0	0	0	1	0	0.988889	0.467614	0.207865	0.516854	1	0	2010	0	0.62	0	0	0.62	0	1.2	0.67	0	0
167	0.916291	2.5	0	2020-09-16	CECA	2011	2010	4	29	2011-04-29	38	0	1	13.9822	OlderAdult	0	0	0	1	0	0.977778	0.305556	0.181818	0.727273	1	0	2010	0	0.62	0	0	0.62	0	1.2	0.67	0	0
317	2.30259	10	0	NA	CECA	2011	2010	4	29	2011-04-29	38	0	1	7.92882	YoungAdult	0	0	1	0	0	0.905556	0.0207379	0.208589	0.595092	1	0	2010	0	0.62	0	0	0.62	0	1.2	0.67	0	0
477	2.3979	11	0	NA	CECA	2011	2010	4	29	2011-04-29	38	0	1	3.0527	Juvenile	0	1	0	0	0	0.95	0.218584	0.181287	0.479532	1	0	2010	0	0.62	0	0	0.62	0	1.2	0.67	0	0
438	0.916291	2.5	0	2021-07-01	CECA	2011	2010	4	29	2011-04-29	38	0	1	4.02464	Juvenile	0	1	0	0	0	0.994444	0.414948	0.217877	0.558659	1	0	2010	0	0.62	0	0	0.62	0	1.2	0.67	0	0
418	2.48491	12	0	2019-07-01	CECA	2011	2010	4	29	2011-04-29	38	0	1	4.97194	Juvenile	0	1	0	0	0	0.988889	0.283481	0.168539	0.674157	1	0	2010	0	0.62	0	0	0.62	0	1.2	0.67	0	0
574	2.48491	12	0	NA	CECA	2011	2010	5	16	2011-05-16	38	0	1	1.01848	FirstYear	1	0	0	0	0	0.977778	0.244444	0.0340909	0.193182	1	0	2010	0	1.03	0	0	1.03	0	1.2	0.67	0	0
478	2.00148	7.4	0	2012-04-22	CECA	2011	2010	5	31	2011-05-31	38	0	1	3.10472	Juvenile	0	1	0	0	1	0.961111	0.289005	0.138728	0.687861	1	0	2010	0	1.03	0	0	1.03	0	1.2	0.67	0	0
499	2.94444	19	0	2011-11-15	CECA	2011	2010	5	31	2011-05-31	38	0	1	2.17659	Juvenile	0	1	0	0	0	0.977778	0.3893	0.153409	0.460227	1	0	2010	0	1.03	0	0	1.03	0	1.2	0.67	0	0
219	4.33073	76	0	NA	CECA	2011	2010	5	12	2011-05-12	38	0	1	11.0938	OlderAdult	0	0	0	1	0	0.911111	0.267482	0.128049	0.536585	1	0	2010	0	1.03	0	0	1.03	0	1.2	0.67	0	0
222	1.98787	7.3	0	2020-01-22	CECA	2011	2010	5	31	2011-05-31	38	0	1	11.1211	OlderAdult	0	0	0	1	0	0.988889	0.392647	0.123596	0.640449	1	0	2010	0	1.03	0	0	1.03	0	1.2	0.67	0	0
547	1.91692	6.8	0	2020-10-29	CECA	2011	2010	5	18	2011-05-18	38	0	1	1.95209	Juvenile	0	1	0	0	1	0.966667	0.00631808	0.281609	0.597701	1	0	2010	0	1.03	0	0	1.03	0	1.2	0.67	0	0
168	1.70475	5.5	0	NA	CECA	2011	2010	5	31	2011-05-31	38	0	1	14.0616	OlderAdult	0	0	0	1	0	0.994444	0.352867	0.156425	0.536313	1	0	2010	0	1.03	0	0	1.03	0	1.2	0.67	0	0
463	3.58352	36	0	2020-01-05	CECA	2011	2010	5	4	2011-05-04	38	0	1	3.0883	Juvenile	0	1	0	0	1	0.972222	0.164227	0.165714	0.68	1	0	2010	0	1.03	0	0	1.03	0	1.2	0.67	0	0
209	0.916291	2.5	0	NA	CECA	2011	2010	5	31	2011-05-31	38	0	1	12.0465	OlderAdult	0	0	0	1	0	0.988889	0.56727	0.202247	0.522472	1	0	2010	0	1.03	0	0	1.03	0	1.2	0.67	0	0
481	2.30259	10	0	2016-04-22	CECA	2011	2010	5	16	2011-05-16	38	0	1	3.0527	Juvenile	0	1	0	0	1	0.972222	0.157658	0.245714	0.6	1	0	2010	0	1.03	0	0	1.03	0	1.2	0.67	0	0
451	2.3979	11	0	2013-12-07	CECA	2011	2010	5	24	2011-05-24	38	0	1	4.02738	Juvenile	0	1	0	0	0	0.972222	0.214011	0.234286	0.674286	1	0	2010	0	1.03	0	0	1.03	0	1.2	0.67	0	0
242	2.28238	9.8	0	2015-07-30	CECA	2010	2010	9	2	2010-09-02	37	1	0	9.37166	YoungAdult	0	0	1	0	0	0.955556	0.418446	0.261628	0.627907	1	0	2010	1.21642	1.49	1.21642	0	1.49	0	1.2	0.67	0	0
444	5.24702	190	0	2014-08-26	CECA	2010	2010	9	29	2010-09-29	37	1	0	3.40041	Juvenile	0	1	0	0	0	0.944444	0.511942	0.176471	0.452941	1	0	2010	1.21642	1.49	1.21642	0	1.49	0	1.2	0.67	0	0
477	3.58352	36	0	NA	CECA	2010	2010	9	21	2010-09-21	37	1	0	2.45038	Juvenile	0	1	0	0	0	0.944444	0.325959	0.129412	0.535294	1	0	2010	1.21642	1.49	1.21642	0	1.49	0	1.2	0.67	0	0
418	3.63759	38	0	2019-07-01	CECA	2010	2010	9	21	2010-09-21	37	1	0	4.36961	Juvenile	0	1	0	0	1	0.827778	0.206944	0.0872483	0.66443	1	0	2010	1.21642	1.49	1.21642	0	1.49	0	1.2	0.67	0	0
171	3.13549	23	0	NA	CECA	2010	2010	9	21	2010-09-21	37	1	0	13.3251	OlderAdult	0	0	0	1	0	0.983333	0.512525	0.242938	0.689266	1	0	2010	1.21642	1.49	1.21642	0	1.49	0	1.2	0.67	0	0
168	2.56495	13	0	NA	CECA	2010	2010	9	21	2010-09-21	37	1	0	13.3717	OlderAdult	0	0	0	1	0	0.938889	0.334399	0.189349	0.674556	1	0	2010	1.21642	1.49	1.21642	0	1.49	0	1.2	0.67	0	0
478	4.04305	57	0	2012-04-22	CECA	2010	2010	9	21	2010-09-21	37	1	0	2.41478	Juvenile	0	1	0	0	1	0.95	0.108333	0.0701754	0.596491	1	0	2010	1.21642	1.49	1.21642	0	1.49	0	1.2	0.67	0	0
470	0.916291	2.5	0	NA	CECA	2010	2010	9	2	2010-09-02	37	1	0	2.39288	Juvenile	0	1	0	0	0	0.938889	0.514348	0.16568	0.514793	1	0	2010	1.21642	1.49	1.21642	0	1.49	0	1.2	0.67	0	0
335	3.68888	40	0	2013-06-05	CECA	2010	2010	9	29	2010-09-29	37	1	0	6.43669	Juvenile	0	1	0	0	0	0.933333	0.32336	0.113095	0.642857	1	0	2010	1.21642	1.49	1.21642	0	1.49	0	1.2	0.67	0	0
438	2.70805	15	0	2021-07-01	CECA	2010	2010	9	21	2010-09-21	37	1	0	3.42231	Juvenile	0	1	0	0	1	0.983333	0.414659	0.0734463	0.39548	1	0	2010	1.21642	1.49	1.21642	0	1.49	0	1.2	0.67	0	0
463	2.56495	13	0	2020-01-05	CECA	2010	2010	9	29	2010-09-29	37	1	0	2.49418	Juvenile	0	1	0	0	1	0.716667	0.194097	0.0620155	0.310078	1	0	2010	1.21642	1.49	1.21642	0	1.49	0	1.2	0.67	0	0
209	2.0149	7.5	0	NA	CECA	2010	2010	9	7	2010-09-07	37	1	0	11.3183	OlderAdult	0	0	0	1	0	0.933333	0.55873	0.327381	0.547619	1	0	2010	1.21642	1.49	1.21642	0	1.49	0	1.2	0.67	0	0
251	1.8718	6.5	0	2016-07-11	CECA	2010	2010	9	7	2010-09-07	37	1	0	9.3306	YoungAdult	0	0	1	0	0	0.894444	0.573003	0.124224	0.670807	1	0	2010	1.21642	1.49	1.21642	0	1.49	0	1.2	0.67	0	0
340	4.78749	120	0	NA	CECA	2010	2010	9	7	2010-09-07	37	1	0	6.33265	Juvenile	0	1	0	0	0	0.666667	0.109091	0.0666667	0.391667	1	0	2010	1.21642	1.49	1.21642	0	1.49	0	1.2	0.67	0	0
538	0.916291	2.5	0	NA	CECA	2010	2010	9	14	2010-09-14	37	1	0	1.31417	FirstYear	1	0	0	0	0	0.927778	0.457262	0.287425	0.550898	1	0	2010	1.21642	1.49	1.21642	0	1.49	0	1.2	0.67	0	0
421	0.916291	2.5	0	NA	CECA	2010	2010	9	2	2010-09-02	37	1	0	4.30938	Juvenile	0	1	0	0	1	0.761111	0	0.167883	0.693431	1	0	2010	1.21642	1.49	1.21642	0	1.49	0	1.2	0.67	0	0
194	2.09186	8.1	0	2013-07-11	CECA	2010	2010	9	9	2010-09-09	37	1	0	12.1999	OlderAdult	0	0	0	1	0	0.972222	0.54494	0.222857	0.674286	1	0	2010	1.21642	1.49	1.21642	0	1.49	0	1.2	0.67	0	0
312	5.52146	250	0	2013-04-10	CECA	2011	2010	6	10	2011-06-10	38	0	1	8.07666	YoungAdult	0	0	1	0	0	0.977778	0.228386	0.0681818	0.710227	1	0	2010	0	1.36	0	0	1.36	0	1.2	0.67	0	0
340	3.68888	40	0	NA	CECA	2011	2010	6	17	2011-06-17	38	0	1	7.10746	YoungAdult	0	0	1	0	0	0.988889	0.0780702	0.174157	0.679775	1	0	2010	0	1.36	0	0	1.36	0	1.2	0.67	0	0
199	1.6864	5.4	0	2020-01-16	CECA	2011	2010	6	10	2011-06-10	38	0	1	12.1752	OlderAdult	0	0	0	1	0	0.988889	0.38329	0.157303	0.567416	1	0	2010	0	1.36	0	0	1.36	0	1.2	0.67	0	0
190	2.2192	9.2	0	NA	CECA	2011	2010	6	10	2011-06-10	38	0	1	13.0842	OlderAdult	0	0	0	1	0	0.983333	0.244306	0.101695	0.80791	1	0	2010	0	1.36	0	0	1.36	0	1.2	0.67	0	0
298	2.3979	11	0	2012-10-23	CECA	2011	2010	5	24	2011-05-24	38	0	1	8.12047	YoungAdult	0	0	1	0	0	0.866667	0.200498	0.0961538	0.762821	1	0	2010	0	1.03	0	0	1.03	0	1.2	0.67	0	0
236	1.70475	5.5	0	NA	CECA	2011	2010	5	16	2011-05-16	38	0	1	10.152	YoungAdult	0	0	1	0	0	0.972222	0.602778	0.217143	0.354286	1	0	2010	0	1.03	0	0	1.03	0	1.2	0.67	0	0
534	2.15176	8.6	0	2017-04-17	CECA	2011	2010	5	12	2011-05-12	38	0	1	1.98494	Juvenile	0	1	0	0	1	0.966667	0	0.304598	0.62069	1	0	2010	0	1.03	0	0	1.03	0	1.2	0.67	0	0
311	2.0149	7.5	0	2021-07-24	CECA	2011	2010	5	31	2011-05-31	38	0	1	8.05476	YoungAdult	0	0	1	0	0	0.977778	0.417094	0.159091	0.653409	1	0	2010	0	1.03	0	0	1.03	0	1.2	0.67	0	0
470	4.48864	89	0	NA	CECA	2011	2010	5	16	2011-05-16	38	0	1	3.09377	Juvenile	0	1	0	0	0	0.972222	0.458446	0.182857	0.52	1	0	2010	0	1.03	0	0	1.03	0	1.2	0.67	0	0
567	0.916291	2.5	0	2020-10-11	CECA	2011	2010	6	2	2011-06-02	38	0	1	1.10609	FirstYear	1	0	0	0	0	0.988889	0.537817	0.106742	0.533708	1	0	2010	0	1.36	0	0	1.36	0	1.2	0.67	0	0
431	3.46574	32	0	2021-05-03	CECA	2011	2010	6	6	2011-06-06	38	0	1	4.15332	Juvenile	0	1	0	0	0	0.972222	0.0135031	0.0685714	0.754286	1	0	2010	0	1.36	0	0	1.36	0	1.2	0.67	0	0
574	3.73767	42	0	NA	CECA	2011	2010	6	5	2011-06-05	38	0	1	1.07324	FirstYear	1	0	0	0	0	0.972222	0.237654	0.0342857	0.222857	1	0	2010	0	1.36	0	0	1.36	0	1.2	0.67	0	0
313	3.43399	31	0	2013-08-08	CECA	2011	2010	6	10	2011-06-10	38	0	1	8.07392	YoungAdult	0	0	1	0	0	0.977778	0.00643275	0.0909091	0.772727	1	0	2010	0	1.36	0	0	1.36	0	1.2	0.67	0	0
313	3.17805	24	0	2013-08-08	CECA	2011	2010	8	31	2011-08-31	38	0	1	8.29843	YoungAdult	0	0	1	0	0	0.955556	0.00628655	0.0523256	0.831395	1	0	2010	0.283882	1.555	0.283882	0	1.555	0	1.2	0.67	0	0
547	3.17805	24	0	2020-10-29	CECA	2011	2010	8	31	2011-08-31	38	0	1	2.23956	Juvenile	0	1	0	0	1	0.944444	0.0599647	0.0764706	0.664706	1	0	2010	0.283882	1.555	0.283882	0	1.555	0	1.2	0.67	0	0
401	3.17805	24	0	2014-06-15	CECA	2011	2010	8	31	2011-08-31	38	0	1	5.38535	Juvenile	0	1	0	0	0	0.844444	0.0697888	0.144737	0.651316	1	0	2010	0.283882	1.555	0.283882	0	1.555	0	1.2	0.67	0	0
236	0.916291	2.5	0	NA	CECA	2011	2010	8	16	2011-08-16	38	0	1	10.4038	YoungAdult	0	0	1	0	0	0.944444	0.549495	0.2	0.447059	1	0	2010	0.283882	1.555	0.283882	0	1.555	0	1.2	0.67	0	0
311	2.48491	12	0	2021-07-24	CECA	2011	2010	8	31	2011-08-31	38	0	1	8.30664	YoungAdult	0	0	1	0	0	0.788889	0.310237	0.147887	0.478873	1	0	2010	0.283882	1.555	0.283882	0	1.555	0	1.2	0.67	0	0
306	1.6864	5.4	0	2013-06-09	CECA	2011	2010	8	10	2011-08-10	38	0	1	8.27105	YoungAdult	0	0	1	0	0	0.427778	0.118827	0.103896	0.831169	1	0	2010	0.283882	1.555	0.283882	0	1.555	0	1.2	0.67	0	0
534	1.70475	5.5	0	2017-04-17	CECA	2011	2010	8	31	2011-08-31	38	0	1	2.28884	Juvenile	0	1	0	0	1	0.938889	0	0.0710059	0.538462	1	0	2010	0.283882	1.555	0.283882	0	1.555	0	1.2	0.67	0	0
318	3.66356	39	0	2012-11-30	CECA	2011	2010	8	24	2011-08-24	38	0	1	8.21081	YoungAdult	0	0	1	0	0	0.905556	0.0179318	0.0552147	0.564417	1	0	2010	0.283882	1.555	0.283882	0	1.555	0	1.2	0.67	0	0
543	3.3673	29	0	2020-10-09	CECA	2011	2011	9	20	2011-09-20	39	1	0	2.31348	Juvenile	0	1	0	0	1	0.933333	0	0.047619	0.654762	1	0	2011	0.819596	1.385	0.819596	0	1.385	0	0.96	0.969	0	0
310	2.94444	19	0	2020-07-26	CECA	2011	2011	9	8	2011-09-08	39	1	0	8.33128	YoungAdult	0	0	1	0	0	0.85	0.29959	0.0980392	0.699346	1	0	2011	0.819596	1.385	0.819596	0	1.385	0	0.96	0.969	0	0
567	2.30259	10	0	2020-10-11	CECA	2011	2011	9	8	2011-09-08	39	1	0	1.3744	FirstYear	1	0	0	0	0	0.966667	0.479467	0.132184	0.586207	1	0	2011	0.819596	1.385	0.819596	0	1.385	0	0.96	0.969	0	0
400	3.7612	43	0	2014-04-29	CECA	2011	2011	9	13	2011-09-13	39	1	0	5.42642	Juvenile	0	1	0	0	0	0.977778	0.210893	0.102273	0.767045	1	0	2011	0.819596	1.385	0.819596	0	1.385	0	0.96	0.969	0	0
310	6.08677	440	0	2020-07-26	CECA	2011	2011	10	13	2011-10-13	39	1	0	8.4271	YoungAdult	0	0	1	0	0	0.838889	0.235478	0.0728477	0.682119	1	0	2011	0.633394	1.23	0.633394	0	1.23	0	0.96	0.969	0	0
448	4.43082	84	0	2020-08-21	CECA	2011	2011	10	13	2011-10-13	39	1	0	4.43532	Juvenile	0	1	0	0	0	0.95	0.281481	0.0760234	0.555556	1	0	2011	0.633394	1.23	0.633394	0	1.23	0	0.96	0.969	0	0
501	0.916291	2.5	0	2013-09-25	CECA	2011	2011	10	13	2011-10-13	39	1	0	2.52704	Juvenile	0	1	0	0	0	0.988889	0.508179	0.117978	0.286517	1	0	2011	0.633394	1.23	0.633394	0	1.23	0	0.96	0.969	0	0
190	1.91692	6.8	0	NA	CECA	2011	2011	10	12	2011-10-12	39	1	0	13.4237	OlderAdult	0	0	0	1	0	0.977778	0.269466	0.0909091	0.630682	1	0	2011	0.633394	1.23	0.633394	0	1.23	0	0.96	0.969	0	0
401	3.13549	23	0	2014-06-15	CECA	2012	2011	1	12	2012-01-12	39	1	0	5.75222	Juvenile	0	1	0	0	0	0.711111	0.0480392	0.0396825	0.769841	1	0	2011	0.00152625	1.01	0.00152625	0	1.01	0	0.96	0.969	0	0
525	1.8563	6.4	0	2017-08-11	CECA	2012	2011	2	21	2012-02-21	39	1	0	2.80356	Juvenile	0	1	0	0	1	0.961111	0.177239	0.105263	0.678363	1	0	2011	0	1.035	0	0	1.035	0	0.96	0.969	0	0
589	0.916291	2.5	0	NA	CECA	2012	2011	2	24	2012-02-24	39	1	0	1.70294	Juvenile	0	1	0	0	1	0.822222	0	0.349315	0.60274	1	0	2011	0	1.035	0	0	1.035	0	0.96	0.969	0	0
566	0.916291	2.5	0	NA	CECA	2012	2011	2	29	2012-02-29	39	1	0	1.859	Juvenile	0	1	0	0	1	0.472222	0.416487	0.156627	0.216867	1	0	2011	0	1.035	0	0	1.035	0	0.96	0.969	0	0
451	2.56495	13	0	2013-12-07	CECA	2012	2011	2	21	2012-02-21	39	1	0	4.77481	Juvenile	0	1	0	0	0	0.961111	0.19	0.0760234	0.74269	1	0	2011	0	1.035	0	0	1.035	0	0.96	0.969	0	0
351	0.916291	2.5	0	2019-04-27	CECA	2012	2011	3	2	2012-03-02	40	0	1	7.76454	YoungAdult	0	0	1	0	0	0.922222	0.255452	0.0487805	0.603659	1	0	2011	0	1.09	0	0	1.09	0	0.96	0.969	0	0
589	2.83321	17	0	NA	CECA	2012	2011	4	24	2012-04-24	40	0	1	1.86721	Juvenile	0	1	0	0	1	0.905556	0	0.279503	0.583851	1	0	2011	0	1.4	0	0	1.4	0	0.96	0.969	0	0
550	3.29584	27	0	NA	CECA	2012	2011	4	27	2012-04-27	40	0	1	2.09719	Juvenile	0	1	0	0	0	0.961111	0	0.292398	0.584795	1	0	2011	0	1.4	0	0	1.4	0	0.96	0.969	0	0
564	2.94444	19	0	2020-11-07	CECA	2012	2011	4	27	2012-04-27	40	0	1	2.03149	Juvenile	0	1	0	0	1	0.966667	0.0130008	0.30814	0.546512	1	0	2011	0	1.4	0	0	1.4	0	0.96	0.969	0	0
345	2.89037	18	0	2013-05-29	CECA	2012	2011	4	3	2012-04-03	40	0	1	7.88501	YoungAdult	0	0	1	0	0	0.972222	0.299362	0.104046	0.601156	1	0	2011	0	1.4	0	0	1.4	0	0.96	0.969	0	0
375	3.63759	38	0	2020-08-21	CECA	2012	2011	4	24	2012-04-24	40	0	1	6.98152	YoungAdult	0	0	1	0	0	0.983333	0.0127924	0.04	0.828571	1	0	2011	0	1.4	0	0	1.4	0	0.96	0.969	0	0
481	4.20469	67	0	2016-04-22	CECA	2012	2011	4	27	2012-04-27	40	0	1	4.00274	Juvenile	0	1	0	0	0	0.972222	0.0394977	0.0867052	0.757225	1	0	2011	0	1.4	0	0	1.4	0	0.96	0.969	0	0
583	2.00148	7.4	0	2017-06-28	CECA	2012	2011	4	27	2012-04-27	40	0	1	1.94935	Juvenile	0	1	0	0	1	0.561111	0.288349	0.227723	0.485149	1	0	2011	0	1.4	0	0	1.4	0	0.96	0.969	0	0
400	2.56495	13	0	2014-04-29	CECA	2012	2011	4	3	2012-04-03	40	0	1	5.9822	Juvenile	0	1	0	0	0	0.972222	0.100116	0.0693642	0.763006	1	0	2011	0	1.4	0	0	1.4	0	0.96	0.969	0	0
310	4.60517	100	0	2020-07-26	CECA	2012	2011	4	24	2012-04-24	40	0	1	8.95825	YoungAdult	0	0	1	0	0	0.9	0.0499376	0.04375	0.5125	1	0	2011	0	1.4	0	0	1.4	0	0.96	0.969	0	0
251	4.21951	68	0	2016-07-11	CECA	2011	2011	9	29	2011-09-29	39	1	0	10.3901	YoungAdult	0	0	1	0	0	0.977778	0.333169	0.125	0.642045	1	0	2011	0.819596	1.385	0.819596	0	1.385	0	0.96	0.969	0	0
335	2.77259	16	0	2013-06-05	CECA	2011	2011	9	22	2011-09-22	39	1	0	7.41684	YoungAdult	0	0	1	0	0	0.966667	0.190703	0.0689655	0.775862	1	0	2011	0.819596	1.385	0.819596	0	1.385	0	0.96	0.969	0	0
168	1.84055	6.3	0	NA	CECA	2011	2011	9	23	2011-09-23	39	1	0	14.3765	OlderAdult	0	0	0	1	0	0.983333	0.376944	0.141243	0.536723	1	0	2011	0.819596	1.385	0.819596	0	1.385	0	0.96	0.969	0	0
499	3.63759	38	0	2011-11-15	CECA	2011	2011	9	29	2011-09-29	39	1	0	2.50787	Juvenile	0	1	0	0	0	0.961111	0.272908	0.0924855	0.375723	1	0	2011	0.819596	1.385	0.819596	0	1.385	0	0.96	0.969	0	0
525	2.77259	16	0	2017-08-11	CECA	2011	2011	9	29	2011-09-29	39	1	0	2.40657	Juvenile	0	1	0	0	1	0.972222	0.136933	0.108571	0.702857	1	0	2011	0.819596	1.385	0.819596	0	1.385	0	0.96	0.969	0	0
340	2.70805	15	0	NA	CECA	2011	2011	9	8	2011-09-08	39	1	0	7.3347	YoungAdult	0	0	1	0	0	0.977778	0.136434	0.0397727	0.693182	1	0	2011	0.819596	1.385	0.819596	0	1.385	0	0.96	0.969	0	0
171	2.77259	16	0	NA	CECA	2011	2011	9	8	2011-09-08	39	1	0	14.2888	OlderAdult	0	0	0	1	0	0.988889	0.321781	0.0955056	0.61236	1	0	2011	0.819596	1.385	0.819596	0	1.385	0	0.96	0.969	0	0
538	0.916291	2.5	0	NA	CECA	2011	2011	9	16	2011-09-16	39	1	0	2.31896	Juvenile	0	1	0	0	0	0.922222	0.553333	0.210843	0.421687	1	0	2011	0.819596	1.385	0.819596	0	1.385	0	0.96	0.969	0	0
451	2.99573	20	0	2013-12-07	CECA	2011	2011	9	14	2011-09-14	39	1	0	4.33676	Juvenile	0	1	0	0	0	0.966667	0.221656	0.103448	0.798851	1	0	2011	0.819596	1.385	0.819596	0	1.385	0	0.96	0.969	0	0
209	1.74047	5.7	0	NA	CECA	2011	2011	9	16	2011-09-16	39	1	0	12.3422	OlderAdult	0	0	0	1	0	0.983333	0.643765	0.20339	0.581921	1	0	2011	0.819596	1.385	0.819596	0	1.385	0	0.96	0.969	0	0
219	3.80666	45	0	NA	CECA	2011	2011	10	20	2011-10-20	39	1	0	11.5346	OlderAdult	0	0	0	1	0	0.905556	0.175495	0.0858896	0.705521	1	0	2011	0.633394	1.23	0.633394	0	1.23	0	0.96	0.969	0	0
460	0.916291	2.5	0	2017-07-07	CECA	2011	2011	10	13	2011-10-13	39	1	0	3.55647	Juvenile	0	1	0	0	1	0.961111	0.184043	0.0751445	0.739884	1	0	2011	0.633394	1.23	0.633394	0	1.23	0	0.96	0.969	0	0
317	2.2192	9.2	0	NA	CECA	2011	2011	10	21	2011-10-21	39	1	0	8.40794	YoungAdult	0	0	1	0	0	0.966667	0.0914414	0.091954	0.758621	1	0	2011	0.633394	1.23	0.633394	0	1.23	0	0.96	0.969	0	0
318	3.58352	36	0	2012-11-30	CECA	2011	2011	10	26	2011-10-26	39	1	0	8.3833	YoungAdult	0	0	1	0	0	0.894444	0.0281715	0.0559006	0.732919	1	0	2011	0.633394	1.23	0.633394	0	1.23	0	0.96	0.969	0	0
231	1.80829	6.1	0	2020-05-21	CECA	2011	2011	10	20	2011-10-20	39	1	0	11.4743	OlderAdult	0	0	0	1	0	0.966667	0.520513	0.126437	0.471264	1	0	2011	0.633394	1.23	0.633394	0	1.23	0	0.96	0.969	0	0
298	2.19722	9	0	2012-10-23	CECA	2011	2011	10	13	2011-10-13	39	1	0	8.50924	YoungAdult	0	0	1	0	0	0.972222	0.313867	0.125714	0.6	1	0	2011	0.633394	1.23	0.633394	0	1.23	0	0.96	0.969	0	0
332	3.7612	43	0	2013-07-03	CECA	2011	2011	10	26	2011-10-26	39	1	0	7.5154	YoungAdult	0	0	1	0	0	0.972222	0.105676	0.0342857	0.754286	1	0	2011	0.633394	1.23	0.633394	0	1.23	0	0.96	0.969	0	0
375	3.2581	26	0	2020-08-21	CECA	2011	2011	10	12	2011-10-12	39	1	0	6.44764	Juvenile	0	1	0	0	0	1	0.021978	0.0388889	0.466667	1	0	2011	0.633394	1.23	0.633394	0	1.23	0	0.96	0.969	0	0
199	1.8718	6.5	0	2020-01-16	CECA	2011	2011	10	20	2011-10-20	39	1	0	12.5366	OlderAdult	0	0	0	1	0	0.977778	0.347654	0.130682	0.636364	1	0	2011	0.633394	1.23	0.633394	0	1.23	0	0.96	0.969	0	0
411	4.78749	120	0	2014-12-06	CECA	2011	2011	10	6	2011-10-06	39	1	0	5.44832	Juvenile	0	1	0	0	0	0.861111	0	0.083871	0.658065	1	0	2011	0.633394	1.23	0.633394	0	1.23	0	0.96	0.969	0	0
478	2.56495	13	0	2012-04-22	CECA	2011	2011	10	12	2011-10-12	39	1	0	3.47159	Juvenile	0	1	0	0	0	0.972222	0.292347	0.0857143	0.731429	1	0	2011	0.633394	1.23	0.633394	0	1.23	0	0.96	0.969	0	0
525	3.04452	21	0	2017-08-11	CECA	2012	2011	5	17	2012-05-17	40	0	1	3.03901	Juvenile	0	1	0	0	1	0.955556	0.171717	0.135294	0.641176	1	0	2011	0	1.92	0	0	1.92	0	0.96	0.969	0	0
312	2.63906	14	0	2013-04-10	CECA	2012	2011	5	31	2012-05-31	40	0	1	9.05133	YoungAdult	0	0	1	0	0	0.961111	0.384914	0.0994152	0.578947	1	0	2011	0	1.92	0	0	1.92	0	0.96	0.969	0	0
401	3.2581	26	0	2014-06-15	CECA	2012	2011	5	17	2012-05-17	40	0	1	6.09719	Juvenile	0	1	0	0	0	0.872222	0.0802731	0.0774194	0.683871	1	0	2011	0	1.92	0	0	1.92	0	0.96	0.969	0	0
306	2.48491	12	0	2013-06-09	CECA	2012	2011	5	4	2012-05-04	40	0	1	9.00479	YoungAdult	0	0	1	0	0	0.983333	0.286771	0.0457143	0.748571	1	0	2011	0	1.92	0	0	1.92	0	0.96	0.969	0	0
438	2.83321	17	0	2021-07-01	CECA	2012	2011	5	31	2012-05-31	40	0	1	5.11431	Juvenile	0	1	0	0	0	0.961111	0.300833	0.105263	0.596491	1	0	2011	0	1.92	0	0	1.92	0	0.96	0.969	0	0
547	2.83321	17	0	2020-10-29	CECA	2012	2011	5	8	2012-05-08	40	0	1	2.92676	Juvenile	0	1	0	0	1	0.961111	0.194318	0.111111	0.660819	1	0	2011	0	1.92	0	0	1.92	0	0.96	0.969	0	0
567	3.13549	23	0	2020-10-11	CECA	2012	2011	6	13	2012-06-13	40	0	1	2.13826	Juvenile	0	1	0	0	0	0.961111	0.269291	0.0818713	0.660819	1	0	2011	0	2.33	0	0	2.33	0	0.96	0.969	0	0
451	2.89037	18	0	2013-12-07	CECA	2012	2011	6	13	2012-06-13	40	0	1	5.08419	Juvenile	0	1	0	0	0	0.922222	0.200875	0.109756	0.664634	1	0	2011	0	2.33	0	0	2.33	0	0.96	0.969	0	0
345	3.46574	32	0	2013-05-29	CECA	2012	2011	6	25	2012-06-25	40	0	1	8.11225	YoungAdult	0	0	1	0	0	0.933333	0.323445	0.107784	0.54491	1	0	2011	0	2.33	0	0	2.33	0	0.96	0.969	0	0
194	1.74047	5.7	0	2013-07-11	CECA	2012	2011	6	13	2012-06-13	40	0	1	13.9603	OlderAdult	0	0	0	1	0	0.994444	0.581387	0.158192	0.615819	1	0	2011	0	2.33	0	0	2.33	0	0.96	0.969	0	0
231	2.89037	18	0	2020-05-21	CECA	2012	2011	6	13	2012-06-13	40	0	1	12.1232	OlderAdult	0	0	0	1	0	0.988889	0.51972	0.181818	0.448864	1	0	2011	0	2.33	0	0	2.33	0	0.96	0.969	0	0
317	3.66356	39	0	NA	CECA	2012	2011	6	25	2012-06-25	40	0	1	9.08693	YoungAdult	0	0	1	0	0	0.944444	0.0139095	0.201183	0.597633	1	0	2011	0	2.33	0	0	2.33	0	0.96	0.969	0	0
569	3.04452	21	0	NA	CECA	2012	2011	7	23	2012-07-23	40	0	1	2.23956	Juvenile	0	1	0	0	1	0.922222	0.40281	0.138554	0.385542	1	0	2011	0	2.115	0	0	2.115	0	0.96	0.969	0	0
168	1.91692	6.8	0	NA	CECA	2012	2011	8	30	2012-08-30	40	0	1	15.3128	OlderAdult	0	0	0	1	0	0.977778	0.33679	0.102273	0.409091	1	0	2011	0.372405	1.55	0.372405	0	1.55	0	0.96	0.969	0	0
251	3.17805	24	0	2016-07-11	CECA	2012	2011	8	30	2012-08-30	40	0	1	11.3101	OlderAdult	0	0	0	1	0	0.988889	0.478233	0.0617978	0.623596	1	0	2011	0.372405	1.55	0.372405	0	1.55	0	0.96	0.969	0	0
194	2.3979	11	0	2013-07-11	CECA	2012	2011	8	30	2012-08-30	40	0	1	14.1739	OlderAdult	0	0	0	1	0	0.983333	0.577622	0.101695	0.706215	1	0	2011	0.372405	1.55	0.372405	0	1.55	0	0.96	0.969	0	0
559	1.62924	5.1	0	2019-12-30	CECA	2012	2011	8	30	2012-08-30	40	0	1	2.38741	Juvenile	0	1	0	0	1	0.972222	0.605769	0.137143	0.605714	1	0	2011	0.372405	1.55	0.372405	0	1.55	0	0.96	0.969	0	0
444	3.3673	29	0	2014-08-26	CECA	2012	2011	5	2	2012-05-02	40	0	1	4.9911	Juvenile	0	1	0	0	0	0.977778	0.125799	0.195402	0.643678	1	0	2011	0	1.92	0	0	1.92	0	0.96	0.969	0	0
559	0.916291	2.5	0	2019-12-30	CECA	2012	2011	5	17	2012-05-17	40	0	1	2.09993	Juvenile	0	1	0	0	1	0.716667	0.394167	0.24031	0.534884	1	0	2011	0	1.92	0	0	1.92	0	0.96	0.969	0	0
463	3.82864	46	0	2020-01-05	CECA	2012	2011	4	27	2012-04-27	40	0	1	4.07118	Juvenile	0	1	0	0	0	0.966667	0.066358	0.0639535	0.773256	1	0	2011	0	1.4	0	0	1.4	0	0.96	0.969	0	0
318	2.77259	16	0	2012-11-30	CECA	2012	2011	4	24	2012-04-24	40	0	1	8.87885	YoungAdult	0	0	1	0	0	0.983333	0.0190632	0.182857	0.691429	1	0	2011	0	1.4	0	0	1.4	0	0.96	0.969	0	0
588	2.99573	20	0	2012-07-27	CECA	2012	2011	4	24	2012-04-24	40	0	1	1.91376	Juvenile	0	1	0	0	1	0.988889	0.00656227	0.215909	0.630682	1	0	2011	0	1.4	0	0	1.4	0	0.96	0.969	0	0
598	3.21888	25	0	2012-12-08	CECA	2012	2011	4	24	2012-04-24	40	0	1	1.05681	FirstYear	1	0	0	0	0	0.988889	0	0	0.829545	1	0	2011	0	1.4	0	0	1.4	0	0.96	0.969	0	0
242	1.96009	7.1	0	2015-07-30	CECA	2012	2011	5	4	2012-05-04	40	0	1	11.0418	OlderAdult	0	0	0	1	0	0.983333	0.311415	0.137143	0.594286	1	0	2011	0	1.92	0	0	1.92	0	0.96	0.969	0	0
204	2.3979	11	0	NA	CECA	2012	2011	5	17	2012-05-17	40	0	1	13.0568	OlderAdult	0	0	0	1	0	0.988889	0.458803	0.0681818	0.670455	1	0	2011	0	1.92	0	0	1.92	0	0.96	0.969	0	0
199	0.916291	2.5	0	2020-01-16	CECA	2012	2011	5	17	2012-05-17	40	0	1	13.1116	OlderAdult	0	0	0	1	0	0.983333	0.458889	0.165714	0.548571	1	0	2011	0	1.92	0	0	1.92	0	0.96	0.969	0	0
236	3.29584	27	0	NA	CECA	2012	2011	5	4	2012-05-04	40	0	1	11.1211	OlderAdult	0	0	0	1	0	0.983333	0.357704	0.171429	0.434286	1	0	2011	0	1.92	0	0	1.92	0	0.96	0.969	0	0
574	2.77259	16	0	NA	CECA	2012	2011	5	2	2012-05-02	40	0	1	1.9822	Juvenile	0	1	0	0	0	0.961111	0.339286	0.111111	0.461988	1	0	2011	0	1.92	0	0	1.92	0	0.96	0.969	0	0
569	0.916291	2.5	0	NA	CECA	2012	2011	5	4	2012-05-04	40	0	1	2.02053	Juvenile	0	1	0	0	1	0.65	0.303333	0.188034	0.581197	1	0	2011	0	1.92	0	0	1.92	0	0.96	0.969	0	0
460	3.3673	29	0	2017-07-07	CECA	2012	2011	5	17	2012-05-17	40	0	1	4.15058	Juvenile	0	1	0	0	0	0.983333	0.27165	0.0914286	0.685714	1	0	2011	0	1.92	0	0	1.92	0	0.96	0.969	0	0
463	2.30259	10	0	2020-01-05	CECA	2011	2011	9	22	2011-09-22	39	1	0	3.47433	Juvenile	0	1	0	0	1	0.883333	0.182976	0.0754717	0.805031	1	0	2011	0.819596	1.385	0.819596	0	1.385	0	0.96	0.969	0	0
242	4.70048	110	0	2015-07-30	CECA	2011	2011	9	23	2011-09-23	39	1	0	10.4285	YoungAdult	0	0	1	0	0	0.972222	0.293928	0.131429	0.605714	1	0	2011	0.819596	1.385	0.819596	0	1.385	0	0.96	0.969	0	0
317	2.48491	12	0	NA	CECA	2012	2011	5	2	2012-05-02	40	0	1	8.93908	YoungAdult	0	0	1	0	0	0.983333	0.0246132	0.222857	0.68	1	0	2011	0	1.92	0	0	1.92	0	0.96	0.969	0	0
534	0.916291	2.5	0	2017-04-17	CECA	2012	2011	5	17	2012-05-17	40	0	1	3.00068	Juvenile	0	1	0	0	1	0.972222	0.157682	0.109827	0.630058	1	0	2011	0	1.92	0	0	1.92	0	0.96	0.969	0	0
168	1.91692	6.8	0	NA	CECA	2012	2011	5	4	2012-05-04	40	0	1	14.9897	OlderAdult	0	0	0	1	0	0.988889	0.372487	0.153409	0.5625	1	0	2011	0	1.92	0	0	1.92	0	0.96	0.969	0	0
340	3.3322	28	0	NA	CECA	2012	2011	5	8	2012-05-08	40	0	1	8	YoungAdult	0	0	1	0	0	0.972222	0.0351626	0.213873	0.734104	1	0	2011	0	1.92	0	0	1.92	0	0.96	0.969	0	0
219	4.78749	120	0	NA	CECA	2012	2011	5	17	2012-05-17	40	0	1	12.1095	OlderAdult	0	0	0	1	0	0.988889	0.148413	0.0625	0.573864	1	0	2011	0	1.92	0	0	1.92	0	0.96	0.969	0	0
351	1.6864	5.4	0	2019-04-27	CECA	2012	2011	5	2	2012-05-02	40	0	1	7.93155	YoungAdult	0	0	1	0	0	0.905556	0.22858	0.0869565	0.47205	1	0	2011	0	1.92	0	0	1.92	0	0.96	0.969	0	0
543	3.17805	24	0	2020-10-09	CECA	2012	2011	5	8	2012-05-08	40	0	1	2.94593	Juvenile	0	1	0	0	1	0.961111	0.0215909	0.111111	0.660819	1	0	2011	0	1.92	0	0	1.92	0	0.96	0.969	0	0
566	1.75786	5.8	0	NA	CECA	2012	2011	5	17	2012-05-17	40	0	1	2.07255	Juvenile	0	1	0	0	1	0.872222	0.555907	0.154839	0.354839	1	0	2011	0	1.92	0	0	1.92	0	0.96	0.969	0	0
351	3.21888	25	0	2019-04-27	CECA	2011	2011	9	20	2011-09-20	39	1	0	7.31554	YoungAdult	0	0	1	0	0	0.955556	0.274074	0.0813953	0.668605	1	0	2011	0.819596	1.385	0.819596	0	1.385	0	0.96	0.969	0	0
194	2.3979	11	0	2013-07-11	CECA	2011	2011	9	8	2011-09-08	39	1	0	13.1964	OlderAdult	0	0	0	1	0	0.983333	0.382824	0.141243	0.59887	1	0	2011	0.819596	1.385	0.819596	0	1.385	0	0.96	0.969	0	0
208	3.2581	26	0	NA	CECA	2011	2011	9	8	2011-09-08	39	1	0	12.3231	OlderAdult	0	0	0	1	0	0.972222	0.278799	0.108571	0.668571	1	0	2011	0.819596	1.385	0.819596	0	1.385	0	0.96	0.969	0	0
477	3.09104	22	0	NA	CECA	2011	2011	9	8	2011-09-08	39	1	0	3.4141	Juvenile	0	1	0	0	0	0.977778	0.48432	0.215909	0.392045	1	0	2011	0.819596	1.385	0.819596	0	1.385	0	0.96	0.969	0	0
470	1.62924	5.1	0	NA	CECA	2011	2011	9	7	2011-09-07	39	1	0	3.40589	Juvenile	0	1	0	0	0	0.9	0.370093	0.0987654	0.561728	1	0	2011	0.819596	1.385	0.819596	0	1.385	0	0.96	0.969	0	0
481	3.13549	23	0	2016-04-22	CECA	2011	2011	9	22	2011-09-22	39	1	0	3.40589	Juvenile	0	1	0	0	1	0.961111	0.224941	0.121387	0.693642	1	0	2011	0.819596	1.385	0.819596	0	1.385	0	0.96	0.969	0	0
574	3.09104	22	0	NA	CECA	2011	2011	9	16	2011-09-16	39	1	0	1.35524	FirstYear	1	0	0	0	0	0.838889	0.272072	0.0927152	0.397351	1	0	2011	0.819596	1.385	0.819596	0	1.385	0	0.96	0.969	0	0
345	4.15888	64	0	2013-05-29	CECA	2011	2011	9	14	2011-09-14	39	1	0	7.33196	YoungAdult	0	0	1	0	0	0.966667	0.446717	0.137931	0.62069	1	0	2011	0.819596	1.385	0.819596	0	1.385	0	0.96	0.969	0	0
431	3.8712	48	0	2021-05-03	CECA	2011	2011	9	8	2011-09-08	39	1	0	4.41068	Juvenile	0	1	0	0	0	0.961111	0.102714	0.0635838	0.693642	1	0	2011	0.819596	1.385	0.819596	0	1.385	0	0.96	0.969	0	0
222	2.06686	7.9	0	2020-01-22	CECA	2011	2011	9	29	2011-09-29	39	1	0	11.4524	OlderAdult	0	0	0	1	0	0.977778	0.268889	0.0852273	0.596591	1	0	2011	0.819596	1.385	0.819596	0	1.385	0	0.96	0.969	0	0
418	3.3322	28	0	2019-07-01	CECA	2011	2011	9	20	2011-09-20	39	1	0	5.36619	Juvenile	0	1	0	0	0	0.955556	0.280201	0.0988372	0.674419	1	0	2011	0.819596	1.385	0.819596	0	1.385	0	0.96	0.969	0	0
167	2.04122	7.7	0	2020-09-16	CECA	2011	2011	9	23	2011-09-23	39	1	0	14.3847	OlderAdult	0	0	0	1	0	0.977778	0.330078	0.136364	0.755682	1	0	2011	0.819596	1.385	0.819596	0	1.385	0	0.96	0.969	0	0
312	2.48491	12	0	2013-04-10	CECA	2011	2011	9	14	2011-09-14	39	1	0	8.33949	YoungAdult	0	0	1	0	0	0.816667	0.164904	0.047619	0.659864	1	0	2011	0.819596	1.385	0.819596	0	1.385	0	0.96	0.969	0	0
514	3.2581	26	0	2017-04-04	CECA	2011	2011	9	20	2011-09-20	39	1	0	2.42574	Juvenile	0	1	0	0	0	0.888889	0.131687	0.05625	0.61875	1	0	2011	0.819596	1.385	0.819596	0	1.385	0	0.96	0.969	0	0
438	0.916291	2.5	0	2021-07-01	CECA	2011	2011	9	14	2011-09-14	39	1	0	4.40246	Juvenile	0	1	0	0	0	0.972222	0.37234	0.142857	0.662857	1	0	2011	0.819596	1.385	0.819596	0	1.385	0	0.96	0.969	0	0
550	2.70805	15	0	NA	CECA	2012	2012	9	18	2012-09-18	41	1	0	2.49144	Juvenile	0	1	0	0	0	0.911111	0.389293	0.0609756	0.609756	1	0	2012	1.05616	1.28	1.05616	0	1.28	0	1.94	2.275	10.34	1.174
311	1.94591	7	0	2021-07-24	CECA	2012	2012	9	18	2012-09-18	41	1	0	9.35797	YoungAdult	0	0	1	0	0	0.961111	0.311346	0.0924855	0.728324	1	0	2012	1.05616	1.28	1.05616	0	1.28	0	1.94	2.275	10.34	1.174
401	3.66356	39	0	2014-06-15	CECA	2012	2012	11	14	2012-11-14	41	1	0	6.59274	YoungAdult	0	0	1	0	0	0.966667	0.0878788	0.00574713	0.816092	1	0	2012	0.131257	0.98	0.131257	0	0.98	0	1.94	2.275	10.34	1.174
463	3.98898	54	0	2020-01-05	CECA	2012	2012	11	20	2012-11-20	41	1	0	4.63792	Juvenile	0	1	0	0	0	0.955556	0.143847	0.0290698	0.511628	1	0	2012	0.131257	0.98	0.131257	0	0.98	0	1.94	2.275	10.34	1.174
543	2.3979	11	0	2020-10-09	CECA	2012	2012	11	20	2012-11-20	41	1	0	3.48255	Juvenile	0	1	0	0	0	0.988889	0.146788	0.0280899	0.691011	1	0	2012	0.131257	0.98	0.131257	0	0.98	0	1.94	2.275	10.34	1.174
564	3.85015	47	0	2020-11-07	CECA	2012	2012	11	14	2012-11-14	41	1	0	2.58179	Juvenile	0	1	0	0	1	0.972222	0.106448	0.0342857	0.748571	1	0	2012	0.131257	0.98	0.131257	0	0.98	0	1.94	2.275	10.34	1.174
418	2.3979	11	0	2019-07-01	CECA	2012	2012	12	18	2012-12-18	41	1	0	6.61191	YoungAdult	0	0	1	0	0	0.966667	0.31157	0.0402299	0.655172	1	0	2012	0.0091575	1.06	0.0091575	0	1.06	0	1.94	2.275	10.34	1.174
375	3.91202	50	0	2020-08-21	CECA	2012	2012	12	5	2012-12-05	41	1	0	7.59754	YoungAdult	0	0	1	0	0	0.977778	0.0792793	0.0113636	0.829545	1	0	2012	0.0091575	1.06	0.0091575	0	1.06	0	1.94	2.275	10.34	1.174
400	4.94164	140	0	2014-04-29	CECA	2012	2012	12	11	2012-12-11	41	1	0	6.67214	YoungAdult	0	0	1	0	0	0.972222	0.310105	0.0514286	0.611429	1	0	2012	0.0091575	1.06	0.0091575	0	1.06	0	1.94	2.275	10.34	1.174
598	3.97029	53	0	2012-12-08	CECA	2012	2012	12	5	2012-12-05	41	1	0	1.67283	Juvenile	0	1	0	0	0	0.988889	0.0464579	0.0168539	0.820225	1	0	2012	0.0091575	1.06	0.0091575	0	1.06	0	1.94	2.275	10.34	1.174
525	3.21888	25	0	2017-08-11	CECA	2012	2012	12	18	2012-12-18	41	1	0	3.62765	Juvenile	0	1	0	0	0	0.933333	0.194133	0.0714286	0.672619	1	0	2012	0.0091575	1.06	0.0091575	0	1.06	0	1.94	2.275	10.34	1.174
411	2.94444	19	0	2014-12-06	CECA	2012	2012	12	18	2012-12-18	41	1	0	6.65024	YoungAdult	0	0	1	0	0	0.755556	0.00726496	0.0514706	0.713235	1	0	2012	0.0091575	1.06	0.0091575	0	1.06	0	1.94	2.275	10.34	1.174
481	4.04305	57	0	2016-04-22	CECA	2013	2012	1	24	2013-01-24	41	1	0	4.74743	Juvenile	0	1	0	0	0	0.988889	0.0567395	0.011236	0.674157	1	0	2012	0.00152625	1.28	0.00152625	0	1.28	0	1.94	2.275	10.34	1.174
501	1.72277	5.6	0	2013-09-25	CECA	2013	2012	1	30	2013-01-30	41	1	0	3.82752	Juvenile	0	1	0	0	0	0.994444	0.339281	0.100559	0.374302	1	0	2012	0.00152625	1.28	0.00152625	0	1.28	0	1.94	2.275	10.34	1.174
345	2.56495	13	0	2013-05-29	CECA	2013	2012	1	17	2013-01-17	41	1	0	8.67625	YoungAdult	0	0	1	0	0	0.961111	0.267851	0.104046	0.601156	1	0	2012	0.00152625	1.28	0.00152625	0	1.28	0	1.94	2.275	10.34	1.174
194	2.11626	8.3	0	2013-07-11	CECA	2013	2012	1	17	2013-01-17	41	1	0	14.5572	OlderAdult	0	0	0	1	0	0.988889	0.306632	0.0898876	0.634831	1	0	2012	0.00152625	1.28	0.00152625	0	1.28	0	1.94	2.275	10.34	1.174
311	1.8718	6.5	0	2021-07-24	CECA	2013	2012	1	17	2013-01-17	41	1	0	9.68925	YoungAdult	0	0	1	0	0	0.844444	0.22963	0.0855263	0.664474	1	0	2012	0.00152625	1.28	0.00152625	0	1.28	0	1.94	2.275	10.34	1.174
311	1.91692	6.8	0	2021-07-24	CECA	2013	2012	5	16	2013-05-16	42	0	1	10.0151	YoungAdult	0	0	1	0	0	0.888889	0.101587	0.03125	0.1875	1	0	2012	0	2.81	0	0	2.81	0	1.94	2.275	10.34	1.174
615	0.916291	2.5	0	2015-11-17	CECA	2013	2012	5	9	2013-05-09	42	0	1	2.04791	Juvenile	0	1	0	0	1	0.272222	0	0	0	1	0	2012	0	2.81	0	0	2.81	0	1.94	2.275	10.34	1.174
401	5.34711	210	0	2014-06-15	CECA	2013	2012	5	16	2013-05-16	42	0	1	7.09377	YoungAdult	0	0	1	0	0	0.955556	0.0322823	0.302326	0.55814	1	0	2012	0	2.81	0	0	2.81	0	1.94	2.275	10.34	1.174
567	4.34381	77	0	2020-10-11	CECA	2013	2012	5	16	2013-05-16	42	0	1	3.06092	Juvenile	0	1	0	0	0	0.95	0.00979381	0.192982	0.374269	1	0	2012	0	2.81	0	0	2.81	0	1.94	2.275	10.34	1.174
547	2.99573	20	0	2020-10-29	CECA	2013	2012	5	9	2013-05-09	42	0	1	3.92882	Juvenile	0	1	0	0	0	0.983333	0.283483	0.0847458	0.542373	1	0	2012	0	2.81	0	0	2.81	0	1.94	2.275	10.34	1.174
583	0.916291	2.5	0	2017-06-28	CECA	2013	2012	5	8	2013-05-08	42	0	1	2.97878	Juvenile	0	1	0	0	1	0.983333	0.0319783	0.282486	0.412429	1	0	2012	0	2.81	0	0	2.81	0	1.94	2.275	10.34	1.174
550	5.1358	170	0	NA	CECA	2013	2012	5	29	2013-05-29	42	0	1	3.18412	Juvenile	0	1	0	0	0	0.972222	0.166667	0.131429	0.668571	1	0	2012	0	2.81	0	0	2.81	0	1.94	2.275	10.34	1.174
564	3.73767	42	0	2020-11-07	CECA	2013	2012	5	16	2013-05-16	42	0	1	3.08282	Juvenile	0	1	0	0	1	0.9	0.075	0.141975	0.67284	1	0	2012	0	2.81	0	0	2.81	0	1.94	2.275	10.34	1.174
411	4.30407	74	0	2014-12-06	CECA	2013	2012	5	20	2013-05-20	42	0	1	7.06913	YoungAdult	0	0	1	0	0	0.95	0.0255034	0.187135	0.684211	1	0	2012	0	2.81	0	0	2.81	0	1.94	2.275	10.34	1.174
317	2.83321	17	0	NA	CECA	2013	2012	5	9	2013-05-09	42	0	1	9.95756	YoungAdult	0	0	1	0	0	0.988889	0.152755	0.0842697	0.606742	1	0	2012	0	2.81	0	0	2.81	0	1.94	2.275	10.34	1.174
194	1.98787	7.3	0	2013-07-11	CECA	2013	2012	5	9	2013-05-09	42	0	1	14.8638	OlderAdult	0	0	0	1	0	1	0.12963	0.0388889	0.261111	1	0	2012	0	2.81	0	0	2.81	0	1.94	2.275	10.34	1.174
543	2.30259	10	0	2020-10-09	CECA	2013	2012	5	16	2013-05-16	42	0	1	3.96715	Juvenile	0	1	0	0	0	0.977778	0.271605	0.153409	0.460227	1	0	2012	0	2.81	0	0	2.81	0	1.94	2.275	10.34	1.174
574	5.39363	220	0	NA	CECA	2013	2012	5	15	2013-05-15	42	0	1	3.01711	Juvenile	0	1	0	0	0	0.961111	0.076452	0.150289	0.358382	1	0	2012	0	2.81	0	0	2.81	0	1.94	2.275	10.34	1.174
340	5.19296	180	0	NA	CECA	2013	2012	5	8	2013-05-08	42	0	1	8.99932	YoungAdult	0	0	1	0	0	0.927778	0	0.365269	0.526946	1	0	2012	0	2.81	0	0	2.81	0	1.94	2.275	10.34	1.174
168	0.916291	2.5	0	NA	CECA	2013	2012	5	16	2013-05-16	42	0	1	16.0219	OlderAdult	0	0	0	1	0	1	0.190476	0.0166667	0.216667	1	0	2012	0	2.81	0	0	2.81	0	1.94	2.275	10.34	1.174
538	3.7612	43	0	NA	CECA	2013	2012	5	9	2013-05-09	42	0	1	3.96441	Juvenile	0	1	0	0	0	0.838889	0.00953283	0.152318	0.430464	1	0	2012	0	2.81	0	0	2.81	0	1.94	2.275	10.34	1.174
451	2.83321	17	0	2013-12-07	CECA	2013	2012	5	8	2013-05-08	42	0	1	5.98494	Juvenile	0	1	0	0	0	0.983333	0.135632	0.0847458	0.734463	1	0	2012	0	2.81	0	0	2.81	0	1.94	2.275	10.34	1.174
481	4.34381	77	0	2016-04-22	CECA	2013	2012	5	9	2013-05-09	42	0	1	5.03491	Juvenile	0	1	0	0	0	0.788889	0.0321995	0	0.690141	1	0	2012	0	2.81	0	0	2.81	0	1.94	2.275	10.34	1.174
606	4.20469	67	0	2021-03-04	CECA	2013	2012	5	15	2013-05-15	42	0	1	2.06708	Juvenile	0	1	0	0	1	0.566667	0	0.362745	0.588235	1	0	2012	0	2.81	0	0	2.81	0	1.94	2.275	10.34	1.174
222	5.56068	260	0	2020-01-22	CECA	2013	2012	5	16	2013-05-16	42	0	1	13.0815	OlderAdult	0	0	0	1	0	0.988889	0.261216	0.0449438	0.252809	1	0	2012	0	2.81	0	0	2.81	0	1.94	2.275	10.34	1.174
566	2.48491	12	0	NA	CECA	2013	2012	5	8	2013-05-08	42	0	1	3.04723	Juvenile	0	1	0	0	1	0.977778	0.129412	0.147727	0.238636	1	0	2012	0	2.81	0	0	2.81	0	1.94	2.275	10.34	1.174
525	3.7612	43	0	2017-08-11	CECA	2013	2012	5	29	2013-05-29	42	0	1	4.07118	Juvenile	0	1	0	0	0	0.938889	0.152665	0.112426	0.615385	1	0	2012	0	2.81	0	0	2.81	0	1.94	2.275	10.34	1.174
569	2.77259	16	0	NA	CECA	2013	2012	5	1	2013-05-01	42	0	1	3.01164	Juvenile	0	1	0	0	1	0.988889	0.0085249	0.151685	0.5	1	0	2012	0	2.81	0	0	2.81	0	1.94	2.275	10.34	1.174
602	2.63906	14	0	2023-11-18	CECA	2013	2012	5	1	2013-05-01	42	0	1	2.0616	Juvenile	0	1	0	0	1	0.494444	0	0.494382	0.483146	1	0	2012	0	2.81	0	0	2.81	0	1.94	2.275	10.34	1.174
534	1.90211	6.7	0	2017-04-17	CECA	2013	2012	5	16	2013-05-16	42	0	1	3.99726	Juvenile	0	1	0	0	0	0.988889	0.193629	0.0842697	0.719101	1	0	2012	0	2.81	0	0	2.81	0	1.94	2.275	10.34	1.174
477	4.78749	120	0	NA	CECA	2013	2012	5	16	2013-05-16	42	0	1	5.10062	Juvenile	0	1	0	0	0	1	0.0487805	0.0444444	0.183333	1	0	2012	0	2.81	0	0	2.81	0	1.94	2.275	10.34	1.174
589	2.30259	10	0	NA	CECA	2013	2012	5	8	2013-05-08	42	0	1	2.90486	Juvenile	0	1	0	0	1	0.944444	0.032567	0.188235	0.494118	1	0	2012	0	2.81	0	0	2.81	0	1.94	2.275	10.34	1.174
559	3.46574	32	0	2019-12-30	CECA	2013	2012	5	8	2013-05-08	42	0	1	3.07461	Juvenile	0	1	0	0	1	0.994444	0.045202	0.0782123	0.413408	1	0	2012	0	2.81	0	0	2.81	0	1.94	2.275	10.34	1.174
663	2.3979	11	0	2023-05-29	CECA	2013	2012	6	24	2013-06-24	42	0	1	1.23751	FirstYear	1	0	0	0	0	0.95	0	0.0233918	0.0350877	1	0	2012	0	3.3	0	0	3.3	0	1.94	2.275	10.34	1.174
501	3.3322	28	0	2013-09-25	CECA	2013	2012	6	18	2013-06-18	42	0	1	4.20808	Juvenile	0	1	0	0	0	0.983333	0.0223485	0.0847458	0.163842	1	0	2012	0	3.3	0	0	3.3	0	1.94	2.275	10.34	1.174
310	6.29157	540	0	2020-07-26	CECA	2013	2012	6	6	2013-06-06	42	0	1	10.0753	YoungAdult	0	0	1	0	0	0.994444	0.071764	0.0223464	0.519553	1	0	2012	0	3.3	0	0	3.3	0	1.94	2.275	10.34	1.174
236	3.73767	42	0	NA	CECA	2013	2012	6	5	2013-06-05	42	0	1	12.2081	OlderAdult	0	0	0	1	0	0.977778	0.0122222	0.0852273	0.369318	1	0	2012	0	3.3	0	0	3.3	0	1.94	2.275	10.34	1.174
438	3.46574	32	0	2021-07-01	CECA	2013	2012	6	6	2013-06-06	42	0	1	6.13005	Juvenile	0	1	0	0	0	0.994444	0.284127	0.0502793	0.340782	1	0	2012	0	3.3	0	0	3.3	0	1.94	2.275	10.34	1.174
219	3.3322	28	0	NA	CECA	2013	2012	6	6	2013-06-06	42	0	1	13.1636	OlderAdult	0	0	0	1	0	0.994444	0	0	0.0726257	1	0	2012	0	3.3	0	0	3.3	0	1.94	2.275	10.34	1.174
171	5.07517	160	0	NA	CECA	2013	2012	6	18	2013-06-18	42	0	1	16.0657	OlderAdult	0	0	0	1	0	0.977778	0	0	0.0965909	1	0	2012	0	3.3	0	0	3.3	0	1.94	2.275	10.34	1.174
375	3.3322	28	0	2020-08-21	CECA	2013	2012	6	6	2013-06-06	42	0	1	8.09856	YoungAdult	0	0	1	0	0	0.85	0	0.104575	0.581699	1	0	2012	0	3.3	0	0	3.3	0	1.94	2.275	10.34	1.174
418	0.916291	2.5	0	2019-07-01	CECA	2013	2012	7	25	2013-07-25	42	0	1	7.2115	YoungAdult	0	0	1	0	0	0.988889	0.753439	0.0449438	0.191011	1	0	2012	0.00152625	2.44	0.00152625	0	2.44	0	1.94	2.275	10.34	1.174
564	4.00733	55	0	2020-11-07	CECA	2013	2012	7	25	2013-07-25	42	0	1	3.27447	Juvenile	0	1	0	0	1	0.888889	0.122137	0.11875	0.7	1	0	2012	0.00152625	2.44	0.00152625	0	2.44	0	1.94	2.275	10.34	1.174
400	4.70048	110	0	2014-04-29	CECA	2013	2012	7	25	2013-07-25	42	0	1	7.2909	YoungAdult	0	0	1	0	0	0.988889	0.33375	0.0786517	0.370787	1	0	2012	0.00152625	2.44	0.00152625	0	2.44	0	1.94	2.275	10.34	1.174
567	3.61092	37	0	2020-10-11	CECA	2013	2012	7	25	2013-07-25	42	0	1	3.25257	Juvenile	0	1	0	0	0	0.866667	0	0.128205	0.378205	1	0	2012	0.00152625	2.44	0.00152625	0	2.44	0	1.94	2.275	10.34	1.174
460	4.26268	71	0	2017-07-07	CECA	2013	2012	7	25	2013-07-25	42	0	1	5.33881	Juvenile	0	1	0	0	0	0.988889	0.356356	0.0786517	0.544944	1	0	2012	0.00152625	2.44	0.00152625	0	2.44	0	1.94	2.275	10.34	1.174
448	4.70048	110	0	2020-08-21	CECA	2013	2012	7	25	2013-07-25	42	0	1	6.21766	Juvenile	0	1	0	0	0	0.988889	0.266843	0.0730337	0.634831	1	0	2012	0.00152625	2.44	0.00152625	0	2.44	0	1.94	2.275	10.34	1.174
209	5.19296	180	0	NA	CECA	2013	2012	7	25	2013-07-25	42	0	1	14.1985	OlderAdult	0	0	0	1	0	0.994444	0	0.00558659	0.178771	1	0	2012	0.00152625	2.44	0.00152625	0	2.44	0	1.94	2.275	10.34	1.174
199	6.42972	620	0	2020-01-16	CECA	2012	2012	9	25	2012-09-25	41	1	0	13.4702	OlderAdult	0	0	0	1	0	0.95	0.468116	0.105263	0.298246	1	0	2012	1.05616	1.28	1.05616	0	1.28	0	1.94	2.275	10.34	1.174
574	2.77259	16	0	NA	CECA	2012	2012	9	18	2012-09-18	41	1	0	2.36277	Juvenile	0	1	0	0	0	0.927778	0.275826	0.0598802	0.60479	1	0	2012	1.05616	1.28	1.05616	0	1.28	0	1.94	2.275	10.34	1.174
209	4.09434	60	0	NA	CECA	2012	2012	10	23	2012-10-23	41	1	0	13.4456	OlderAdult	0	0	0	1	0	0.961111	0.349495	0.109827	0.398844	1	0	2012	0.807386	1.08	0.807386	0	1.08	0	1.94	2.275	10.34	1.174
345	2.89037	18	0	2013-05-29	CECA	2012	2012	10	23	2012-10-23	41	1	0	8.44079	YoungAdult	0	0	1	0	0	0.911111	0.399773	0.097561	0.5	1	0	2012	0.807386	1.08	0.807386	0	1.08	0	1.94	2.275	10.34	1.174
431	3.46574	32	0	2021-05-03	CECA	2012	2012	10	23	2012-10-23	41	1	0	5.53593	Juvenile	0	1	0	0	0	0.966667	0.0811705	0.00574713	0.747126	1	0	2012	0.807386	1.08	0.807386	0	1.08	0	1.94	2.275	10.34	1.174
236	2.83321	17	0	NA	CECA	2012	2012	10	10	2012-10-10	41	1	0	11.5565	OlderAdult	0	0	0	1	0	0.955556	0.0955556	0.0581395	0.639535	1	0	2012	0.807386	1.08	0.807386	0	1.08	0	1.94	2.275	10.34	1.174
171	3.43399	31	0	NA	CECA	2012	2012	10	23	2012-10-23	41	1	0	15.4141	OlderAdult	0	0	0	1	0	0.966667	0.557357	0.045977	0.591954	1	0	2012	0.807386	1.08	0.807386	0	1.08	0	1.94	2.275	10.34	1.174
451	3.43399	31	0	2013-12-07	CECA	2012	2012	10	23	2012-10-23	41	1	0	5.44559	Juvenile	0	1	0	0	0	0.916667	0.227273	0.0484848	0.684848	1	0	2012	0.807386	1.08	0.807386	0	1.08	0	1.94	2.275	10.34	1.174
411	5.29832	200	0	2014-12-06	CECA	2012	2012	10	13	2012-10-13	41	1	0	6.46954	Juvenile	0	1	0	0	0	0.977778	0.0740741	0.0113636	0.738636	1	0	2012	0.807386	1.08	0.807386	0	1.08	0	1.94	2.275	10.34	1.174
222	4.20469	67	0	2020-01-22	CECA	2012	2012	10	24	2012-10-24	41	1	0	12.5229	OlderAdult	0	0	0	1	0	0.961111	0.441327	0.0578035	0.508671	1	0	2012	0.807386	1.08	0.807386	0	1.08	0	1.94	2.275	10.34	1.174
589	5.48064	240	0	NA	CECA	2012	2012	10	13	2012-10-13	41	1	0	2.33812	Juvenile	0	1	0	0	1	0.872222	0	0.0127389	0.426752	1	0	2012	0.807386	1.08	0.807386	0	1.08	0	1.94	2.275	10.34	1.174
317	3.04452	21	0	NA	CECA	2012	2012	10	24	2012-10-24	41	1	0	9.41821	YoungAdult	0	0	1	0	0	0.927778	0.102213	0.0239521	0.682635	1	0	2012	0.807386	1.08	0.807386	0	1.08	0	1.94	2.275	10.34	1.174
470	2.04122	7.7	0	NA	CECA	2012	2012	10	23	2012-10-23	41	1	0	4.53388	Juvenile	0	1	0	0	0	0.966667	0.310063	0.00574713	0.603448	1	0	2012	0.807386	1.08	0.807386	0	1.08	0	1.94	2.275	10.34	1.174
335	3.21888	25	0	2013-06-05	CECA	2012	2012	10	23	2012-10-23	41	1	0	8.50376	YoungAdult	0	0	1	0	0	0.966667	0.554938	0.0632184	0.557471	1	0	2012	0.807386	1.08	0.807386	0	1.08	0	1.94	2.275	10.34	1.174
340	5.24702	190	0	NA	CECA	2012	2012	10	23	2012-10-23	41	1	0	8.45996	YoungAdult	0	0	1	0	0	0.938889	0.0569024	0.00591716	0.775148	1	0	2012	0.807386	1.08	0.807386	0	1.08	0	1.94	2.275	10.34	1.174
534	3.2581	26	0	2017-04-17	CECA	2012	2012	10	23	2012-10-23	41	1	0	3.436	Juvenile	0	1	0	0	0	0.938889	0.257325	0.0532544	0.745562	1	0	2012	0.807386	1.08	0.807386	0	1.08	0	1.94	2.275	10.34	1.174
351	3.55535	35	0	2019-04-27	CECA	2012	2012	11	14	2012-11-14	41	1	0	8.46817	YoungAdult	0	0	1	0	0	0.972222	0.333536	0.0457143	0.737143	1	0	2012	0.131257	0.98	0.131257	0	0.98	0	1.94	2.275	10.34	1.174
190	3.73767	42	0	NA	CECA	2012	2012	11	20	2012-11-20	41	1	0	14.5325	OlderAdult	0	0	0	1	0	0.966667	0.333813	0.091954	0.706897	1	0	2012	0.131257	0.98	0.131257	0	0.98	0	1.94	2.275	10.34	1.174
311	4.44265	85	0	2021-07-24	CECA	2012	2012	11	20	2012-11-20	41	1	0	9.53046	YoungAdult	0	0	1	0	0	0.938889	0.319767	0.100592	0.715976	1	0	2012	0.131257	0.98	0.131257	0	0.98	0	1.94	2.275	10.34	1.174
208	0.916291	2.5	0	NA	CECA	2012	2012	11	14	2012-11-14	41	1	0	13.5086	OlderAdult	0	0	0	1	0	0.994444	0.238667	0.0614525	0.497207	1	0	2012	0.131257	0.98	0.131257	0	0.98	0	1.94	2.275	10.34	1.174
318	6.63332	760	0	2012-11-30	CECA	2012	2012	11	13	2012-11-13	41	1	0	9.43463	YoungAdult	0	0	1	0	0	0.966667	0.110127	0.0114943	0.442529	1	0	2012	0.131257	0.98	0.131257	0	0.98	0	1.94	2.275	10.34	1.174
514	2.94444	19	0	2017-04-04	CECA	2012	2012	11	14	2012-11-14	41	1	0	3.57837	Juvenile	0	1	0	0	0	0.977778	0.190786	0.0284091	0.670455	1	0	2012	0.131257	0.98	0.131257	0	0.98	0	1.94	2.275	10.34	1.174
310	2.70805	15	0	2020-07-26	CECA	2012	2012	11	14	2012-11-14	41	1	0	9.51677	YoungAdult	0	0	1	0	0	0.977778	0.142458	0.0568182	0.801136	1	0	2012	0.131257	0.98	0.131257	0	0.98	0	1.94	2.275	10.34	1.174
566	0.916291	2.5	0	NA	CECA	2012	2012	9	18	2012-09-18	41	1	0	2.41205	Juvenile	0	1	0	0	1	0.933333	0.569912	0.0416667	0.630952	1	0	2012	1.05616	1.28	1.05616	0	1.28	0	1.94	2.275	10.34	1.174
501	2.56495	13	0	2013-09-25	CECA	2012	2012	9	25	2012-09-25	41	1	0	3.47981	Juvenile	0	1	0	0	0	0.972222	0.257786	0.0571429	0.697143	1	0	2012	1.05616	1.28	1.05616	0	1.28	0	1.94	2.275	10.34	1.174
318	3.3673	29	0	2012-11-30	CECA	2012	2012	9	18	2012-09-18	41	1	0	9.28131	YoungAdult	0	0	1	0	0	0.955556	0.11679	0.0581395	0.465116	1	0	2012	1.05616	1.28	1.05616	0	1.28	0	1.94	2.275	10.34	1.174
444	3.09104	22	0	2014-08-26	CECA	2012	2012	9	18	2012-09-18	41	1	0	5.37166	Juvenile	0	1	0	0	0	0.916667	0.22193	0.0424242	0.533333	1	0	2012	1.05616	1.28	1.05616	0	1.28	0	1.94	2.275	10.34	1.174
477	3.43399	31	0	NA	CECA	2012	2012	9	18	2012-09-18	41	1	0	4.44353	Juvenile	0	1	0	0	0	0.966667	0.472348	0.0804598	0.425287	1	0	2012	1.05616	1.28	1.05616	0	1.28	0	1.94	2.275	10.34	1.174
463	2.99573	20	0	2020-01-05	CECA	2012	2012	9	18	2012-09-18	41	1	0	4.46543	Juvenile	0	1	0	0	0	0.877778	0.130897	0.0316456	0.689873	1	0	2012	1.05616	1.28	1.05616	0	1.28	0	1.94	2.275	10.34	1.174
538	4.18965	66	0	NA	CECA	2012	2012	9	25	2012-09-25	41	1	0	3.34565	Juvenile	0	1	0	0	0	0.988889	0.218475	0.0280899	0.455056	1	0	2012	1.05616	1.28	1.05616	0	1.28	0	1.94	2.275	10.34	1.174
242	2.29253	9.9	0	2015-07-30	CECA	2012	2012	9	25	2012-09-25	41	1	0	11.436	OlderAdult	0	0	0	1	0	0.955556	0.40019	0.0813953	0.598837	1	0	2012	1.05616	1.28	1.05616	0	1.28	0	1.94	2.275	10.34	1.174
219	3.49651	33	0	NA	CECA	2012	2012	9	25	2012-09-25	41	1	0	12.4682	OlderAdult	0	0	0	1	0	0.922222	0.216146	0.0240964	0.361446	1	0	2012	1.05616	1.28	1.05616	0	1.28	0	1.94	2.275	10.34	1.174
231	4.06044	58	0	2020-05-21	CECA	2012	2012	9	25	2012-09-25	41	1	0	12.4079	OlderAdult	0	0	0	1	0	0.955556	0.281637	0.104651	0.447674	1	0	2012	1.05616	1.28	1.05616	0	1.28	0	1.94	2.275	10.34	1.174
306	1.62924	5.1	0	2013-06-09	CECA	2012	2012	9	25	2012-09-25	41	1	0	9.39904	YoungAdult	0	0	1	0	0	0.983333	0.353385	0.0112994	0.350282	1	0	2012	1.05616	1.28	1.05616	0	1.28	0	1.94	2.275	10.34	1.174
567	2.27213	9.7	0	2020-10-11	CECA	2012	2012	9	25	2012-09-25	41	1	0	2.423	Juvenile	0	1	0	0	0	0.938889	0.238701	0.0532544	0.64497	1	0	2012	1.05616	1.28	1.05616	0	1.28	0	1.94	2.275	10.34	1.174
525	2.99573	20	0	2017-08-11	CECA	2012	2012	9	18	2012-09-18	41	1	0	3.37851	Juvenile	0	1	0	0	1	0.95	0.22619	0.0760234	0.660819	1	0	2012	1.05616	1.28	1.05616	0	1.28	0	1.94	2.275	10.34	1.174
460	2.89037	18	0	2017-07-07	CECA	2012	2012	9	18	2012-09-18	41	1	0	4.49008	Juvenile	0	1	0	0	0	0.95	0.365385	0.0760234	0.608187	1	0	2012	1.05616	1.28	1.05616	0	1.28	0	1.94	2.275	10.34	1.174
444	5.19296	180	0	2014-08-26	CECA	2013	2013	11	12	2013-11-12	43	1	0	6.52156	YoungAdult	0	0	1	0	0	1	0	0.0112994	0.553672	1	0	2013	0.0931012	1.91	0.0931012	0	1.91	0	3	3.262	2.81	0.283
340	3.97029	53	0	NA	CECA	2013	2013	12	11	2013-12-11	43	1	0	9.59343	YoungAdult	0	0	1	0	0	0.877778	0.0121283	0.0645161	0.851613	1	0	2013	0.006105	1.91	0.006105	0	1.91	0	3	3.262	2.81	0.283
444	5.1358	170	0	2014-08-26	CECA	2014	2013	4	30	2014-04-30	44	0	1	6.98426	YoungAdult	0	0	1	0	0	0.816667	0	0.270833	0.513889	1	0	2013	0	1.81	0	0	1.81	0	3	3.262	2.81	0.283
525	4.33073	76	0	2017-08-11	CECA	2013	2013	9	20	2013-09-20	43	1	0	4.3833	Juvenile	0	1	0	0	0	0.894444	0.109079	0.0434783	0.720497	1	0	2013	1.07601	1.76	1.07601	0	1.76	0	3	3.262	2.81	0.283
547	3.73767	42	0	2020-10-29	CECA	2013	2013	9	20	2013-09-20	43	1	0	4.29569	Juvenile	0	1	0	0	0	0.983333	0.162199	0.0225989	0.525424	1	0	2013	1.07601	1.76	1.07601	0	1.76	0	3	3.262	2.81	0.283
567	5.07517	160	0	2020-10-11	CECA	2013	2013	9	30	2013-09-30	43	1	0	3.436	Juvenile	0	1	0	0	0	0.833333	0	0.0466667	0.653333	1	0	2013	1.07601	1.76	1.07601	0	1.76	0	3	3.262	2.81	0.283
340	4.30407	74	0	NA	CECA	2013	2013	9	30	2013-09-30	43	1	0	9.3963	YoungAdult	0	0	1	0	0	0.761111	0.0121778	0.10219	0.810219	1	0	2013	1.07601	1.76	1.07601	0	1.76	0	3	3.262	2.81	0.283
219	4.06044	58	0	NA	CECA	2013	2013	9	20	2013-09-20	43	1	0	13.4538	OlderAdult	0	0	0	1	0	0.988889	0	0	0.196629	1	0	2013	1.07601	1.76	1.07601	0	1.76	0	3	3.262	2.81	0.283
311	2.77259	16	0	2021-07-24	CECA	2013	2013	10	28	2013-10-28	43	1	0	10.4668	YoungAdult	0	0	1	0	0	0.977778	0	0.00571429	0.302857	1	0	2013	0.729547	1.52	0.729547	0	1.52	0	3	3.262	2.81	0.283
597	2.63906	14	0	2017-07-19	CECA	2013	2013	10	8	2013-10-08	43	1	0	2.51335	Juvenile	0	1	0	0	1	0.972222	0	0	0.245714	1	0	2013	0.729547	1.52	0.729547	0	1.52	0	3	3.262	2.81	0.283
574	4.33073	76	0	NA	CECA	2013	2013	10	16	2013-10-16	43	1	0	3.43874	Juvenile	0	1	0	0	0	0.788889	0	0.028169	0.584507	1	0	2013	0.729547	1.52	0.729547	0	1.52	0	3	3.262	2.81	0.283
664	3.66356	39	0	2014-12-31	CECA	2013	2013	10	17	2013-10-17	43	1	0	1.44559	FirstYear	1	0	0	0	0	0.983333	0	0	0.210227	1	0	2013	0.729547	1.52	0.729547	0	1.52	0	3	3.262	2.81	0.283
204	2.10413	8.2	0	NA	CECA	2013	2013	10	19	2013-10-19	43	1	0	14.4805	OlderAdult	0	0	0	1	0	1	0	0	0.0837989	1	0	2013	0.729547	1.52	0.729547	0	1.52	0	3	3.262	2.81	0.283
534	1.72277	5.6	0	2017-04-17	CECA	2013	2013	10	28	2013-10-28	43	1	0	4.44901	Juvenile	0	1	0	0	0	0.983333	0.177778	0.0284091	0.471591	1	0	2013	0.729547	1.52	0.729547	0	1.52	0	3	3.262	2.81	0.283
606	3.73767	42	0	2021-03-04	CECA	2013	2013	10	16	2013-10-16	43	1	0	2.48871	Juvenile	0	1	0	0	1	0.733333	0	0	0.719697	1	0	2013	0.729547	1.52	0.729547	0	1.52	0	3	3.262	2.81	0.283
190	3.63759	38	0	NA	CECA	2013	2013	10	16	2013-10-16	43	1	0	15.436	OlderAdult	0	0	0	1	0	0.994444	0	0	0.241573	1	0	2013	0.729547	1.52	0.729547	0	1.52	0	3	3.262	2.81	0.283
663	1.90211	6.7	0	2023-05-29	CECA	2013	2013	10	17	2013-10-17	43	1	0	1.55236	Juvenile	0	1	0	0	0	0.938889	0	0.0178571	0.369048	1	0	2013	0.729547	1.52	0.729547	0	1.52	0	3	3.262	2.81	0.283
199	2.24071	9.4	0	2020-01-16	CECA	2013	2013	10	18	2013-10-18	43	1	0	14.5325	OlderAdult	0	0	0	1	0	1	0	0	0.027933	1	0	2013	0.729547	1.52	0.729547	0	1.52	0	3	3.262	2.81	0.283
665	0.916291	2.5	0	NA	CECA	2013	2013	10	8	2013-10-08	43	1	0	1.3963	FirstYear	1	0	0	0	0	0.972222	0	0	0.0228571	1	0	2013	0.729547	1.52	0.729547	0	1.52	0	3	3.262	2.81	0.283
589	2.70805	15	0	NA	CECA	2013	2013	10	17	2013-10-17	43	1	0	3.34839	Juvenile	0	1	0	0	0	0.966667	0.0579981	0.0289017	0.641618	1	0	2013	0.729547	1.52	0.729547	0	1.52	0	3	3.262	2.81	0.283
242	5.82895	340	0	2015-07-30	CECA	2013	2013	10	8	2013-10-08	43	1	0	12.4709	OlderAdult	0	0	0	1	0	0.966667	0	0	0.103448	1	0	2013	0.729547	1.52	0.729547	0	1.52	0	3	3.262	2.81	0.283
463	4.78749	120	0	2020-01-05	CECA	2013	2013	10	17	2013-10-17	43	1	0	5.54415	Juvenile	0	1	0	0	0	0.983333	0.0769904	0.0170455	0.704545	1	0	2013	0.729547	1.52	0.729547	0	1.52	0	3	3.262	2.81	0.283
171	3.58352	36	0	NA	CECA	2013	2013	10	8	2013-10-08	43	1	0	16.3723	OlderAdult	0	0	0	1	0	0.872222	0	0	0.286624	1	0	2013	0.729547	1.52	0.729547	0	1.52	0	3	3.262	2.81	0.283
477	2.89037	18	0	NA	CECA	2013	2013	10	16	2013-10-16	43	1	0	5.51951	Juvenile	0	1	0	0	0	0.988889	0	0	0.19209	1	0	2013	0.729547	1.52	0.729547	0	1.52	0	3	3.262	2.81	0.283
317	3.17805	24	0	NA	CECA	2013	2013	10	8	2013-10-08	43	1	0	10.3737	YoungAdult	0	0	1	0	0	0.955556	0.147766	0.0232558	0.540698	1	0	2013	0.729547	1.52	0.729547	0	1.52	0	3	3.262	2.81	0.283
583	5.24702	190	0	2017-06-28	CECA	2013	2013	10	2	2013-10-02	43	1	0	3.38125	Juvenile	0	1	0	0	1	0.977778	0	0.0284091	0.5	1	0	2013	0.729547	1.52	0.729547	0	1.52	0	3	3.262	2.81	0.283
190	4.78749	120	0	NA	CECA	2014	2013	6	10	2014-06-10	44	0	1	16.0849	OlderAdult	0	0	0	1	0	0.994444	0.413267	0.213483	0.539326	1	0	2013	0	2.4	0	0	2.4	0	3	3.262	2.81	0.283
574	3.4012	30	0	NA	CECA	2014	2013	6	5	2014-06-05	44	0	1	4.07392	Juvenile	0	1	0	0	0	0.994444	0.294402	0.174157	0.561798	1	0	2013	0	2.4	0	0	2.4	0	3	3.262	2.81	0.283
431	5.56068	260	0	2021-05-03	CECA	2014	2013	6	4	2014-06-04	44	0	1	7.14853	YoungAdult	0	0	1	0	0	0.966667	0.077509	0.0693642	0.289017	1	0	2013	0	2.4	0	0	2.4	0	3	3.262	2.81	0.283
375	5.66988	290	0	2020-08-21	CECA	2014	2013	6	16	2014-06-16	44	0	1	9.12526	YoungAdult	0	0	1	0	0	0.972222	0.0756522	0.0977011	0.563218	1	0	2013	0	2.4	0	0	2.4	0	3	3.262	2.81	0.283
222	2.99573	20	0	2020-01-22	CECA	2014	2013	6	22	2014-06-22	44	0	1	14.1821	OlderAdult	0	0	0	1	0	0.966667	0.533951	0.231214	0.549133	1	0	2013	0	2.4	0	0	2.4	0	3	3.262	2.81	0.283
615	2.77259	16	0	2015-11-17	CECA	2014	2013	6	4	2014-06-04	44	0	1	3.11841	Juvenile	0	1	0	0	1	0.966667	0.228383	0.202312	0.381503	1	0	2013	0	2.4	0	0	2.4	0	3	3.262	2.81	0.283
168	3.46574	32	0	NA	CECA	2014	2013	7	8	2014-07-08	44	0	1	17.1663	OlderAdult	0	0	0	1	0	0.988889	0.627053	0.169492	0.220339	1	0	2013	0	1.74	0	0	1.74	0	3	3.262	2.81	0.283
514	3.09104	22	0	2017-04-04	CECA	2014	2013	7	8	2014-07-08	44	0	1	5.22382	Juvenile	0	1	0	0	0	0.961111	0.114096	0.127907	0.651163	1	0	2013	0	1.74	0	0	1.74	0	3	3.262	2.81	0.283
444	5.29832	200	1	2014-08-26	CECA	2014	2013	8	16	2014-08-16	44	0	1	7.27995	YoungAdult	0	0	1	0	0	0.838889	0.025812	0.251656	0.609272	1	0	2013	0.456349	1.22	0.456349	0	1.22	0	3	3.262	2.81	0.283
566	3.21888	25	0	NA	CECA	2014	2013	4	30	2014-04-30	44	0	1	4.02464	Juvenile	0	1	0	0	0	0.988889	0.343137	0.234286	0.542857	1	0	2013	0	1.81	0	0	1.81	0	3	3.262	2.81	0.283
400	6.55108	700	0	2014-04-29	CECA	2014	2013	4	16	2014-04-16	44	0	1	8.01643	YoungAdult	0	0	1	0	0	0.994444	0.275808	0.142857	0.662857	1	0	2013	0	1.81	0	0	1.81	0	3	3.262	2.81	0.283
665	3.17805	24	0	NA	CECA	2014	2013	5	21	2014-05-21	44	0	1	2.01232	Juvenile	0	1	0	0	0	0.966667	0.448376	0.22093	0.534884	1	0	2013	0	2.2	0	0	2.2	0	3	3.262	2.81	0.283
340	4.86753	130	0	NA	CECA	2014	2013	5	21	2014-05-21	44	0	1	10.0342	YoungAdult	0	0	1	0	0	0.816667	0	0.268966	0.689655	1	0	2013	0	2.2	0	0	2.2	0	3	3.262	2.81	0.283
550	4.06044	58	0	NA	CECA	2014	2013	5	8	2014-05-08	44	0	1	4.12594	Juvenile	0	1	0	0	0	0.988889	0.445906	0.297143	0.462857	1	0	2013	0	2.2	0	0	2.2	0	3	3.262	2.81	0.283
589	3.7612	43	0	NA	CECA	2014	2013	5	7	2014-05-07	44	0	1	3.90144	Juvenile	0	1	0	0	0	0.994444	0.188034	0.170455	0.715909	1	0	2013	0	2.2	0	0	2.2	0	3	3.262	2.81	0.283
460	3.4012	30	0	2017-07-07	CECA	2014	2013	5	8	2014-05-08	44	0	1	6.12457	Juvenile	0	1	0	0	0	0.988889	0.523504	0.245714	0.497143	1	0	2013	0	2.2	0	0	2.2	0	3	3.262	2.81	0.283
602	3.73767	42	0	2023-11-18	CECA	2014	2013	5	7	2014-05-07	44	0	1	3.07734	Juvenile	0	1	0	0	1	0.994444	0.0665155	0.125	0.710227	1	0	2013	0	2.2	0	0	2.2	0	3	3.262	2.81	0.283
470	1.84055	6.3	0	NA	CECA	2014	2013	5	21	2014-05-21	44	0	1	6.10815	Juvenile	0	1	0	0	0	0.977778	0.590175	0.16092	0.385057	1	0	2013	0	2.2	0	0	2.2	0	3	3.262	2.81	0.283
438	6.75693	860	0	2021-07-01	CECA	2014	2013	5	8	2014-05-08	44	0	1	7.04997	YoungAdult	0	0	1	0	0	0.988889	0.468954	0.16	0.325714	1	0	2013	0	2.2	0	0	2.2	0	3	3.262	2.81	0.283
242	2.3979	11	0	2015-07-30	CECA	2014	2013	5	21	2014-05-21	44	0	1	13.0869	OlderAdult	0	0	0	1	0	0.983333	0.47043	0.211429	0.497143	1	0	2013	0	2.2	0	0	2.2	0	3	3.262	2.81	0.283
477	1.91692	6.8	0	NA	CECA	2014	2013	5	8	2014-05-08	44	0	1	6.07803	Juvenile	0	1	0	0	0	0.988889	0.615741	0.257143	0.428571	1	0	2013	0	2.2	0	0	2.2	0	3	3.262	2.81	0.283
171	3.09104	22	0	NA	CECA	2014	2013	5	8	2014-05-08	44	0	1	16.9528	OlderAdult	0	0	0	1	0	0.988889	0.464976	0.188571	0.337143	1	0	2013	0	2.2	0	0	2.2	0	3	3.262	2.81	0.283
219	5.85793	350	0	NA	CECA	2014	2013	5	8	2014-05-08	44	0	1	14.0835	OlderAdult	0	0	0	1	0	0.988889	0.376627	0.137143	0.497143	1	0	2013	0	2.2	0	0	2.2	0	3	3.262	2.81	0.283
559	2.56495	13	0	2019-12-30	CECA	2014	2013	5	8	2014-05-08	44	0	1	4.07392	Juvenile	0	1	0	0	0	0.994444	0.408624	0.25	0.511364	1	0	2013	0	2.2	0	0	2.2	0	3	3.262	2.81	0.283
251	4.17439	65	0	2016-07-11	CECA	2014	2013	5	8	2014-05-08	44	0	1	12.9966	OlderAdult	0	0	0	1	0	0.994444	0.921095	0.215909	0.176136	1	0	2013	0	2.2	0	0	2.2	0	3	3.262	2.81	0.283
418	4.2485	70	0	2019-07-01	CECA	2014	2013	5	8	2014-05-08	44	0	1	7.99726	YoungAdult	0	0	1	0	0	0.988889	0.562865	0.211429	0.331429	1	0	2013	0	2.2	0	0	2.2	0	3	3.262	2.81	0.283
664	3.4012	30	0	2014-12-31	CECA	2014	2013	5	13	2014-05-13	44	0	1	2.01506	Juvenile	0	1	0	0	0	0.983333	0.509259	0.228571	0.491429	1	0	2013	0	2.2	0	0	2.2	0	3	3.262	2.81	0.283
463	6.10925	450	0	2020-01-05	CECA	2014	2013	5	28	2014-05-28	44	0	1	6.15469	Juvenile	0	1	0	0	0	0.988889	0.044697	0.0734463	0.672316	1	0	2013	0	2.2	0	0	2.2	0	3	3.262	2.81	0.283
564	2.77259	16	0	2020-11-07	CECA	2014	2013	5	8	2014-05-08	44	0	1	4.06023	Juvenile	0	1	0	0	0	0.994444	0.236015	0.176136	0.647727	1	0	2013	0	2.2	0	0	2.2	0	3	3.262	2.81	0.283
448	4.52179	92	0	2020-08-21	CECA	2014	2013	6	16	2014-06-16	44	0	1	7.1102	YoungAdult	0	0	1	0	0	0.988889	0.633333	0.237288	0.429379	1	0	2013	0	2.4	0	0	2.4	0	3	3.262	2.81	0.283
405	4.36945	79	0	2020-04-25	CECA	2014	2013	6	12	2014-06-12	44	0	1	8.15332	YoungAdult	0	0	1	0	0	0.988889	0.0289216	0.0621469	0.322034	1	0	2013	0	2.4	0	0	2.4	0	3	3.262	2.81	0.283
167	0.916291	2.5	0	2020-09-16	CECA	2014	2013	6	5	2014-06-05	44	0	1	17.0842	OlderAdult	0	0	0	1	0	0.988889	0.482026	0.158192	0.418079	1	0	2013	0	2.4	0	0	2.4	0	3	3.262	2.81	0.283
317	3.09104	22	0	NA	CECA	2014	2013	6	25	2014-06-25	44	0	1	11.0856	OlderAdult	0	0	0	1	0	0.961111	0.415459	0.226744	0.44186	1	0	2013	0	2.4	0	0	2.4	0	3	3.262	2.81	0.283
236	4.00733	55	0	NA	CECA	2014	2013	6	12	2014-06-12	44	0	1	13.2266	OlderAdult	0	0	0	1	0	0.988889	0.122917	0.0847458	0.322034	1	0	2013	0	2.4	0	0	2.4	0	3	3.262	2.81	0.283
481	6.32794	560	0	2016-04-22	CECA	2014	2013	6	25	2014-06-25	44	0	1	6.1629	Juvenile	0	1	0	0	0	0.961111	0	0.00581395	0.767442	1	0	2013	0	2.4	0	0	2.4	0	3	3.262	2.81	0.283
567	2.3979	11	0	2020-10-11	CECA	2014	2013	6	10	2014-06-10	44	0	1	4.12868	Juvenile	0	1	0	0	0	0.977778	0.282019	0.24	0.508571	1	0	2013	0	2.4	0	0	2.4	0	3	3.262	2.81	0.283
538	4.31749	75	0	NA	CECA	2014	2013	6	25	2014-06-25	44	0	1	5.0924	Juvenile	0	1	0	0	0	0.972222	0.305637	0.247126	0.534483	1	0	2013	0	2.4	0	0	2.4	0	3	3.262	2.81	0.283
310	3.98898	54	0	2020-07-26	CECA	2014	2013	6	22	2014-06-22	44	0	1	11.1184	OlderAdult	0	0	0	1	0	0.983333	0.47345	0.170455	0.369318	1	0	2013	0	2.4	0	0	2.4	0	3	3.262	2.81	0.283
597	4.36945	79	0	2017-07-19	CECA	2014	2013	6	25	2014-06-25	44	0	1	3.22519	Juvenile	0	1	0	0	1	0.944444	0.189292	0.183432	0.550296	1	0	2013	0	2.4	0	0	2.4	0	3	3.262	2.81	0.283
663	3.80666	45	0	2023-05-29	CECA	2014	2013	6	25	2014-06-25	44	0	1	2.23956	Juvenile	0	1	0	0	0	0.966667	0.200829	0.202312	0.572254	1	0	2013	0	2.4	0	0	2.4	0	3	3.262	2.81	0.283
534	2.89037	18	0	2017-04-17	CECA	2014	2013	6	16	2014-06-16	44	0	1	5.08145	Juvenile	0	1	0	0	0	0.988889	0.531	0.124294	0.440678	1	0	2013	0	2.4	0	0	2.4	0	3	3.262	2.81	0.283
597	2.89037	18	0	2017-07-19	CECA	2014	2013	4	30	2014-04-30	44	0	1	3.07187	Juvenile	0	1	0	0	1	0.972222	0.100994	0.139535	0.575581	1	0	2013	0	1.81	0	0	1.81	0	3	3.262	2.81	0.283
569	2.77259	16	0	NA	CECA	2014	2013	4	30	2014-04-30	44	0	1	4.00821	Juvenile	0	1	0	0	0	0.966667	0.166084	0.263158	0.573099	1	0	2013	0	1.81	0	0	1.81	0	3	3.262	2.81	0.283
626	3.3673	29	0	NA	CECA	2014	2013	4	30	2014-04-30	44	0	1	2.92129	Juvenile	0	1	0	0	1	0.983333	0.212374	0.172414	0.586207	1	0	2013	0	1.81	0	0	1.81	0	3	3.262	2.81	0.283
606	3.29584	27	0	2021-03-04	CECA	2014	2013	4	9	2014-04-09	44	0	1	2.96783	Juvenile	0	1	0	0	1	0.933333	0.0736928	0.097561	0.731707	1	0	2013	0	1.81	0	0	1.81	0	3	3.262	2.81	0.283
583	3.63759	38	0	2017-06-28	CECA	2014	2013	4	30	2014-04-30	44	0	1	3.95619	Juvenile	0	1	0	0	0	0.966667	0.180172	0.146199	0.532164	1	0	2013	0	1.81	0	0	1.81	0	3	3.262	2.81	0.283
460	1.64866	5.2	0	2017-07-07	CECA	2015	2014	2	5	2015-02-05	45	1	0	6.87201	YoungAdult	0	0	1	0	0	0.944444	0.579902	0.183432	0.218935	1	0	2014	0	1.18	0	0	1.18	0	3.6	1.395	5.19	0.626
589	1.8563	6.4	0	NA	CECA	2015	2014	2	4	2015-02-04	45	1	0	4.64887	Juvenile	0	1	0	0	0	0.988889	0.155263	0.124294	0.627119	1	0	2014	0	1.18	0	0	1.18	0	3.6	1.395	5.19	0.626
431	2.63906	14	0	2021-05-03	CECA	2015	2014	2	13	2015-02-13	45	1	0	7.84394	YoungAdult	0	0	1	0	0	0.977778	0.0144033	0.0457143	0.725714	1	0	2014	0	1.18	0	0	1.18	0	3.6	1.395	5.19	0.626
559	3.13549	23	0	2019-12-30	CECA	2014	2014	10	16	2014-10-16	45	1	0	4.51472	Juvenile	0	1	0	0	0	0.983333	0.500292	0.220339	0.423729	1	0	2014	0.480769	1.45	0.480769	0	1.45	0	3.6	1.395	5.19	0.626
626	3.43399	31	0	NA	CECA	2014	2014	10	29	2014-10-29	45	1	0	3.41958	Juvenile	0	1	0	0	1	0.872222	0.154456	0.0828025	0.528662	1	0	2014	0.480769	1.45	0.480769	0	1.45	0	3.6	1.395	5.19	0.626
311	4.31749	75	0	2021-07-24	CECA	2014	2014	10	16	2014-10-16	45	1	0	11.4333	OlderAdult	0	0	0	1	0	0.977778	0.354267	0.159091	0.625	1	0	2014	0.480769	1.45	0.480769	0	1.45	0	3.6	1.395	5.19	0.626
665	4.59512	99	0	NA	CECA	2014	2014	10	16	2014-10-16	45	1	0	2.41752	Juvenile	0	1	0	0	0	0.955556	0.364021	0.133721	0.476744	1	0	2014	0.480769	1.45	0.480769	0	1.45	0	3.6	1.395	5.19	0.626
650	0.916291	2.5	0	NA	CECA	2014	2014	10	8	2014-10-08	45	1	0	2.45585	Juvenile	0	1	0	0	1	0.866667	0.350794	0.166667	0.371795	1	0	2014	0.480769	1.45	0.480769	0	1.45	0	3.6	1.395	5.19	0.626
351	2.05412	7.8	0	2019-04-27	CECA	2014	2014	10	16	2014-10-16	45	1	0	10.3874	YoungAdult	0	0	1	0	0	0.988889	0.464478	0.196629	0.544944	1	0	2014	0.480769	1.45	0.480769	0	1.45	0	3.6	1.395	5.19	0.626
543	4.78749	120	0	2020-10-09	CECA	2014	2014	10	9	2014-10-09	45	1	0	5.36619	Juvenile	0	1	0	0	0	0.988889	0.882393	0.252809	0.11236	1	0	2014	0.480769	1.45	0.480769	0	1.45	0	3.6	1.395	5.19	0.626
209	2.2192	9.2	0	NA	CECA	2014	2014	10	16	2014-10-16	45	1	0	15.4251	OlderAdult	0	0	0	1	0	0.988889	0.96142	0.269663	0.134831	1	0	2014	0.480769	1.45	0.480769	0	1.45	0	3.6	1.395	5.19	0.626
236	3.7612	43	0	NA	CECA	2014	2014	10	29	2014-10-29	45	1	0	13.6071	OlderAdult	0	0	0	1	0	0.977778	0.114515	0.107955	0.522727	1	0	2014	0.480769	1.45	0.480769	0	1.45	0	3.6	1.395	5.19	0.626
583	3.49651	33	0	2017-06-28	CECA	2014	2014	10	16	2014-10-16	45	1	0	4.41889	Juvenile	0	1	0	0	0	0.877778	0.255556	0.0949367	0.405063	1	0	2014	0.480769	1.45	0.480769	0	1.45	0	3.6	1.395	5.19	0.626
438	3.3322	28	0	2021-07-01	CECA	2014	2014	10	8	2014-10-08	45	1	0	7.46886	YoungAdult	0	0	1	0	0	0.805556	0.305135	0.172414	0.282759	1	0	2014	0.480769	1.45	0.480769	0	1.45	0	3.6	1.395	5.19	0.626
431	3.61092	37	0	2021-05-03	CECA	2014	2014	10	16	2014-10-16	45	1	0	7.5154	YoungAdult	0	0	1	0	0	0.794444	0.0882716	0.0699301	0.622378	1	0	2014	0.480769	1.45	0.480769	0	1.45	0	3.6	1.395	5.19	0.626
564	3.71357	41	0	2020-11-07	CECA	2014	2014	10	16	2014-10-16	45	1	0	4.50103	Juvenile	0	1	0	0	0	0.983333	0.423207	0.152542	0.293785	1	0	2014	0.480769	1.45	0.480769	0	1.45	0	3.6	1.395	5.19	0.626
550	2.94444	19	0	NA	CECA	2014	2014	10	23	2014-10-23	45	1	0	4.5859	Juvenile	0	1	0	0	0	0.933333	0.453823	0.208333	0.440476	1	0	2014	0.480769	1.45	0.480769	0	1.45	0	3.6	1.395	5.19	0.626
460	2.63906	14	0	2017-07-07	CECA	2014	2014	10	9	2014-10-09	45	1	0	6.5462	YoungAdult	0	0	1	0	0	0.983333	0.437037	0.214689	0.497175	1	0	2014	0.480769	1.45	0.480769	0	1.45	0	3.6	1.395	5.19	0.626
606	3.61092	37	0	2021-03-04	CECA	2014	2014	10	16	2014-10-16	45	1	0	3.48802	Juvenile	0	1	0	0	1	0.988889	0.408113	0.117978	0.235955	1	0	2014	0.480769	1.45	0.480769	0	1.45	0	3.6	1.395	5.19	0.626
664	3.29584	27	0	2014-12-31	CECA	2014	2014	10	16	2014-10-16	45	1	0	2.44216	Juvenile	0	1	0	0	0	0.955556	0.247737	0.104651	0.523256	1	0	2014	0.480769	1.45	0.480769	0	1.45	0	3.6	1.395	5.19	0.626
168	3.46574	32	0	NA	CECA	2014	2014	10	14	2014-10-14	45	1	0	17.4346	OlderAdult	0	0	0	1	0	0.988889	0.639869	0.140449	0.146067	1	0	2014	0.480769	1.45	0.480769	0	1.45	0	3.6	1.395	5.19	0.626
411	4.60517	100	0	2014-12-06	CECA	2014	2014	10	29	2014-10-29	45	1	0	8.51198	YoungAdult	0	0	1	0	0	0.977778	0.0757433	0.0284091	0.778409	1	0	2014	0.480769	1.45	0.480769	0	1.45	0	3.6	1.395	5.19	0.626
566	3.97029	53	0	NA	CECA	2014	2014	10	9	2014-10-09	45	1	0	4.46817	Juvenile	0	1	0	0	0	0.983333	0.395089	0.19774	0.435028	1	0	2014	0.480769	1.45	0.480769	0	1.45	0	3.6	1.395	5.19	0.626
242	3.09104	22	0	2015-07-30	CECA	2014	2014	10	9	2014-10-09	45	1	0	13.473	OlderAdult	0	0	0	1	0	0.972222	0.384692	0.245714	0.548571	1	0	2014	0.480769	1.45	0.480769	0	1.45	0	3.6	1.395	5.19	0.626
538	3.09104	22	0	NA	CECA	2014	2014	10	16	2014-10-16	45	1	0	5.40178	Juvenile	0	1	0	0	0	0.961111	0.313406	0.138728	0.393064	1	0	2014	0.480769	1.45	0.480769	0	1.45	0	3.6	1.395	5.19	0.626
646	1.8718	6.5	0	NA	CECA	2014	2014	10	16	2014-10-16	45	1	0	2.49144	Juvenile	0	1	0	0	0	0.988889	0.734603	0.179775	0.213483	1	0	2014	0.480769	1.45	0.480769	0	1.45	0	3.6	1.395	5.19	0.626
340	3.95124	52	0	NA	CECA	2014	2014	10	29	2014-10-29	45	1	0	10.475	YoungAdult	0	0	1	0	0	0.85	0.025	0.0784314	0.810458	1	0	2014	0.480769	1.45	0.480769	0	1.45	0	3.6	1.395	5.19	0.626
231	3.97029	53	0	2020-05-21	CECA	2014	2014	10	16	2014-10-16	45	1	0	14.4641	OlderAdult	0	0	0	1	0	0.988889	0.972678	0.168539	0.174157	1	0	2014	0.480769	1.45	0.480769	0	1.45	0	3.6	1.395	5.19	0.626
208	1.91692	6.8	0	NA	CECA	2014	2014	10	23	2014-10-23	45	1	0	15.447	OlderAdult	0	0	0	1	0	0.988889	0.348359	0.117978	0.376404	1	0	2014	0.480769	1.45	0.480769	0	1.45	0	3.6	1.395	5.19	0.626
602	4.43082	84	0	2023-11-18	CECA	2014	2014	10	9	2014-10-09	45	1	0	3.50171	Juvenile	0	1	0	0	1	0.933333	0.148485	0.136905	0.64881	1	0	2014	0.480769	1.45	0.480769	0	1.45	0	3.6	1.395	5.19	0.626
569	3.21888	25	0	NA	CECA	2014	2014	10	9	2014-10-09	45	1	0	4.45175	Juvenile	0	1	0	0	0	0.916667	0.239875	0.163636	0.484848	1	0	2014	0.480769	1.45	0.480769	0	1.45	0	3.6	1.395	5.19	0.626
652	0.916291	2.5	0	NA	CECA	2014	2014	10	23	2014-10-23	45	1	0	2.48049	Juvenile	0	1	0	0	1	0.966667	0.47125	0.143678	0.316092	1	0	2014	0.480769	1.45	0.480769	0	1.45	0	3.6	1.395	5.19	0.626
534	2.56495	13	0	2017-04-17	CECA	2014	2014	10	16	2014-10-16	45	1	0	5.41547	Juvenile	0	1	0	0	0	0.977778	0.637203	0.113636	0.392045	1	0	2014	0.480769	1.45	0.480769	0	1.45	0	3.6	1.395	5.19	0.626
514	3.17805	24	0	2017-04-04	CECA	2015	2014	2	9	2015-02-09	45	1	0	5.8152	Juvenile	0	1	0	0	0	0.972222	0.120833	0.0632184	0.672414	1	0	2014	0	1.18	0	0	1.18	0	3.6	1.395	5.19	0.626
351	2.89037	18	0	2019-04-27	CECA	2015	2014	2	4	2015-02-04	45	1	0	10.6913	OlderAdult	0	0	0	1	0	0.961111	0.345062	0.127907	0.5	1	0	2014	0	1.18	0	0	1.18	0	3.6	1.395	5.19	0.626
626	3.4012	30	0	NA	CECA	2015	2014	6	23	2015-06-23	46	0	1	4.06845	Juvenile	0	1	0	0	0	0.961111	0.300347	0.265896	0.381503	1	0	2014	0	2.65	0	0	2.65	0	3.6	1.395	5.19	0.626
769	2.63906	14	0	2015-08-29	CECA	2015	2014	6	3	2015-06-03	46	0	1	1.16359	FirstYear	1	0	0	0	0	0.988889	0.913095	0.112994	0.124294	1	0	2014	0	2.65	0	0	2.65	0	3.6	1.395	5.19	0.626
311	3.2581	26	0	2021-07-24	CECA	2015	2014	7	2	2015-07-02	46	0	1	12.1424	OlderAdult	0	0	0	1	0	0.983333	0.347494	0.19774	0.553672	1	0	2014	0	2.12	0	0	2.12	0	3.6	1.395	5.19	0.626
652	0.916291	2.5	0	NA	CECA	2015	2014	2	4	2015-02-04	45	1	0	2.76523	Juvenile	0	1	0	0	1	0.972222	0.459563	0.0517241	0.298851	1	0	2014	0	1.18	0	0	1.18	0	3.6	1.395	5.19	0.626
405	3.66356	39	0	2020-04-25	CECA	2015	2014	3	20	2015-03-20	46	0	1	8.92266	YoungAdult	0	0	1	0	0	0.988889	0.041844	0.0960452	0.700565	1	0	2014	0	1.69	0	0	1.69	0	3.6	1.395	5.19	0.626
745	2.83321	17	0	NA	CECA	2015	2014	5	28	2015-05-28	46	0	1	1.17728	FirstYear	1	0	0	0	0	0.988889	0.597024	0.186441	0.288136	1	0	2014	0	2.44	0	0	2.44	0	3.6	1.395	5.19	0.626
615	4.23411	69	0	2015-11-17	CECA	2015	2014	5	28	2015-05-28	46	0	1	4.09856	Juvenile	0	1	0	0	0	0.866667	0.26	0.160256	0.416667	1	0	2014	0	2.44	0	0	2.44	0	3.6	1.395	5.19	0.626
606	3.95124	52	0	2021-03-04	CECA	2015	2014	5	28	2015-05-28	46	0	1	4.1013	Juvenile	0	1	0	0	0	0.988889	0.162385	0.107345	0.508475	1	0	2014	0	2.44	0	0	2.44	0	3.6	1.395	5.19	0.626
569	2.23001	9.3	0	NA	CECA	2015	2014	5	21	2015-05-21	46	0	1	5.06502	Juvenile	0	1	0	0	0	0.861111	0.209662	0.303226	0.43871	1	0	2014	0	2.44	0	0	2.44	0	3.6	1.395	5.19	0.626
567	2.56495	13	0	2020-10-11	CECA	2015	2014	5	28	2015-05-28	46	0	1	5.0924	Juvenile	0	1	0	0	0	0.988889	0.379924	0.225989	0.519774	1	0	2014	0	2.44	0	0	2.44	0	3.6	1.395	5.19	0.626
538	5.1358	170	0	NA	CECA	2015	2014	5	27	2015-05-27	46	0	1	6.01232	Juvenile	0	1	0	0	0	0.972222	0.322222	0.132184	0.367816	1	0	2014	0	2.44	0	0	2.44	0	3.6	1.395	5.19	0.626
477	3.78419	44	0	NA	CECA	2015	2014	5	28	2015-05-28	46	0	1	7.1321	YoungAdult	0	0	1	0	0	0.988889	0.367269	0.112994	0.355932	1	0	2014	0	2.44	0	0	2.44	0	3.6	1.395	5.19	0.626
583	2.48491	12	0	2017-06-28	CECA	2015	2014	5	6	2015-05-06	46	0	1	4.97194	Juvenile	0	1	0	0	0	0.988889	0.0780423	0.129944	0.581921	1	0	2014	0	2.44	0	0	2.44	0	3.6	1.395	5.19	0.626
559	3.21888	25	0	2019-12-30	CECA	2015	2014	5	21	2015-05-21	46	0	1	5.10883	Juvenile	0	1	0	0	0	0.983333	0.391111	0.159091	0.465909	1	0	2014	0	2.44	0	0	2.44	0	3.6	1.395	5.19	0.626
663	3.52636	34	0	2023-05-29	CECA	2015	2014	5	28	2015-05-28	46	0	1	3.16222	Juvenile	0	1	0	0	0	0.988889	0.334142	0.158192	0.423729	1	0	2014	0	2.44	0	0	2.44	0	3.6	1.395	5.19	0.626
564	3.78419	44	0	2020-11-07	CECA	2015	2014	5	28	2015-05-28	46	0	1	5.11431	Juvenile	0	1	0	0	0	0.944444	0.29411	0.0769231	0.414201	1	0	2014	0	2.44	0	0	2.44	0	3.6	1.395	5.19	0.626
204	2.12823	8.4	0	NA	CECA	2015	2014	6	3	2015-06-03	46	0	1	16.1013	OlderAdult	0	0	0	1	0	0.994444	0.503434	0.0730337	0.544944	1	0	2014	0	2.65	0	0	2.65	0	3.6	1.395	5.19	0.626
167	2.70805	15	0	2020-09-16	CECA	2015	2014	6	11	2015-06-11	46	0	1	18.0999	OlderAdult	0	0	0	1	0	0.983333	0.381799	0.0852273	0.511364	1	0	2014	0	2.65	0	0	2.65	0	3.6	1.395	5.19	0.626
405	4.09434	60	0	2020-04-25	CECA	2015	2014	6	17	2015-06-17	46	0	1	9.16632	YoungAdult	0	0	1	0	0	0.961111	0.0351307	0.0930233	0.697674	1	0	2014	0	2.65	0	0	2.65	0	3.6	1.395	5.19	0.626
687	3.04452	21	0	2018-05-22	CECA	2015	2014	6	29	2015-06-29	46	0	1	2.19576	Juvenile	0	1	0	0	1	0.611111	0	0.0636364	0.745455	1	0	2014	0	2.65	0	0	2.65	0	3.6	1.395	5.19	0.626
574	3.63759	38	0	NA	CECA	2015	2014	6	18	2015-06-18	46	0	1	5.10883	Juvenile	0	1	0	0	0	0.983333	0.225641	0.102273	0.488636	1	0	2014	0	2.65	0	0	2.65	0	3.6	1.395	5.19	0.626
199	2.19722	9	0	2020-01-16	CECA	2015	2014	6	3	2015-06-03	46	0	1	16.1561	OlderAdult	0	0	0	1	0	0.988889	0.204861	0.0621469	0.344633	1	0	2014	0	2.65	0	0	2.65	0	3.6	1.395	5.19	0.626
547	3.61092	37	0	2020-10-29	CECA	2015	2014	6	3	2015-06-03	46	0	1	5.99589	Juvenile	0	1	0	0	0	0.988889	0.37233	0.107345	0.474576	1	0	2014	0	2.65	0	0	2.65	0	3.6	1.395	5.19	0.626
448	3.17805	24	0	2020-08-21	CECA	2015	2014	6	18	2015-06-18	46	0	1	8.11499	YoungAdult	0	0	1	0	0	0.983333	0.408116	0.1875	0.465909	1	0	2014	0	2.65	0	0	2.65	0	3.6	1.395	5.19	0.626
602	4.57471	97	0	2023-11-18	CECA	2015	2014	6	18	2015-06-18	46	0	1	4.19165	Juvenile	0	1	0	0	0	0.988889	0.100212	0.152542	0.734463	1	0	2014	0	2.65	0	0	2.65	0	3.6	1.395	5.19	0.626
692	3.4012	30	0	NA	CECA	2015	2014	6	10	2015-06-10	46	0	1	2.12457	Juvenile	0	1	0	0	1	0.65	0.0585	0.247863	0.606838	1	0	2014	0	2.65	0	0	2.65	0	3.6	1.395	5.19	0.626
351	2.70805	15	0	2019-04-27	CECA	2015	2014	6	10	2015-06-10	46	0	1	11.0363	OlderAdult	0	0	0	1	0	0.961111	0.335736	0.0988372	0.546512	1	0	2014	0	2.65	0	0	2.65	0	3.6	1.395	5.19	0.626
688	3.2581	26	0	2021-01-06	CECA	2015	2014	6	3	2015-06-03	46	0	1	2.11636	Juvenile	0	1	0	0	1	0.483333	0.107407	0.149425	0.574713	1	0	2014	0	2.65	0	0	2.65	0	3.6	1.395	5.19	0.626
525	3.63759	38	0	2017-08-11	CECA	2015	2014	6	11	2015-06-11	46	0	1	6.10541	Juvenile	0	1	0	0	0	0.988889	0.0916667	0.0847458	0.581921	1	0	2014	0	2.65	0	0	2.65	0	3.6	1.395	5.19	0.626
317	3.21888	25	0	NA	CECA	2015	2014	6	11	2015-06-11	46	0	1	12.0465	OlderAdult	0	0	0	1	0	0.988889	0.398312	0.146893	0.299435	1	0	2014	0	2.65	0	0	2.65	0	3.6	1.395	5.19	0.626
219	3.21888	25	0	NA	CECA	2015	2014	6	11	2015-06-11	46	0	1	15.1759	OlderAdult	0	0	0	1	0	0.988889	0.395171	0.169492	0.435028	1	0	2014	0	2.65	0	0	2.65	0	3.6	1.395	5.19	0.626
340	2.94444	19	0	NA	CECA	2015	2014	6	17	2015-06-17	46	0	1	11.1075	OlderAdult	0	0	0	1	0	0.961111	0.00612536	0.27907	0.627907	1	0	2014	0	2.65	0	0	2.65	0	3.6	1.395	5.19	0.626
550	2.77259	16	0	NA	CECA	2015	2014	6	11	2015-06-11	46	0	1	5.21834	Juvenile	0	1	0	0	0	0.988889	0.398649	0.175141	0.451977	1	0	2014	0	2.65	0	0	2.65	0	3.6	1.395	5.19	0.626
631	0.916291	2.5	0	NA	CECA	2015	2014	6	3	2015-06-03	46	0	1	3.95346	Juvenile	0	1	0	0	1	0.788889	0.37751	0.191489	0.397163	1	0	2014	0	2.65	0	0	2.65	0	3.6	1.395	5.19	0.626
597	2.48491	12	0	2017-07-19	CECA	2015	2014	6	18	2015-06-18	46	0	1	4.20534	Juvenile	0	1	0	0	0	0.988889	0.252137	0.276836	0.384181	1	0	2014	0	2.65	0	0	2.65	0	3.6	1.395	5.19	0.626
375	4.11087	61	0	2020-08-21	CECA	2015	2014	6	18	2015-06-18	46	0	1	10.13	YoungAdult	0	0	1	0	0	0.994444	0	0.00561798	0.707865	1	0	2014	0	2.65	0	0	2.65	0	3.6	1.395	5.19	0.626
665	2.3979	11	0	NA	CECA	2015	2014	6	18	2015-06-18	46	0	1	3.0883	Juvenile	0	1	0	0	0	0.994444	0.375778	0.11236	0.449438	1	0	2014	0	2.65	0	0	2.65	0	3.6	1.395	5.19	0.626
684	3.4012	30	0	2019-01-30	CECA	2015	2014	6	23	2015-06-23	46	0	1	2.20123	Juvenile	0	1	0	0	1	0.788889	0	0.316901	0.598592	1	0	2014	0	2.65	0	0	2.65	0	3.6	1.395	5.19	0.626
704	4.23411	69	0	2021-05-19	CECA	2015	2014	6	17	2015-06-17	46	0	1	2.11362	Juvenile	0	1	0	0	1	0.45	0	0.037037	0.580247	1	0	2014	0	2.65	0	0	2.65	0	3.6	1.395	5.19	0.626
438	1.8718	6.5	0	2021-07-01	CECA	2015	2014	6	11	2015-06-11	46	0	1	8.14237	YoungAdult	0	0	1	0	0	0.988889	0.345029	0.0621469	0.259887	1	0	2014	0	2.65	0	0	2.65	0	3.6	1.395	5.19	0.626
589	3.17805	24	0	NA	CECA	2015	2014	7	2	2015-07-02	46	0	1	5.05407	Juvenile	0	1	0	0	0	0.972222	0.112903	0.137143	0.748571	1	0	2014	0	2.12	0	0	2.12	0	3.6	1.395	5.19	0.626
460	3.4012	30	0	2017-07-07	CECA	2015	2014	7	2	2015-07-02	46	0	1	7.27447	YoungAdult	0	0	1	0	0	0.933333	0.474854	0.244048	0.434524	1	0	2014	0	2.12	0	0	2.12	0	3.6	1.395	5.19	0.626
569	4.18965	66	0	NA	CECA	2015	2014	7	2	2015-07-02	46	0	1	5.18001	Juvenile	0	1	0	0	0	0.938889	0.207846	0.278107	0.497041	1	0	2014	0	2.12	0	0	2.12	0	3.6	1.395	5.19	0.626
534	4.54329	94	0	2017-04-17	CECA	2015	2014	7	6	2015-07-06	46	0	1	6.13552	Juvenile	0	1	0	0	0	0.977778	0.551815	0.147727	0.426136	1	0	2014	0	2.12	0	0	2.12	0	3.6	1.395	5.19	0.626
431	5.94017	380	0	2021-05-03	CECA	2015	2015	11	17	2015-11-17	47	1	0	8.60233	YoungAdult	0	0	1	0	0	0.983333	0.104479	0.0677966	0.836158	1	0	2015	0.042	1.66	0.042	0	1.66	0	0.29	2.521	5.53	1.106
550	2.48491	12	0	NA	CECA	2015	2015	11	12	2015-11-12	47	1	0	5.63997	Juvenile	0	1	0	0	0	0.944444	0.440741	0.135294	0.482353	1	0	2015	0.042	1.66	0.042	0	1.66	0	0.29	2.521	5.53	1.106
652	4.56435	96	0	NA	CECA	2015	2015	11	17	2015-11-17	47	1	0	3.54825	Juvenile	0	1	0	0	1	0.983333	0.118474	0.0677966	0.40113	1	0	2015	0.042	1.66	0.042	0	1.66	0	0.29	2.521	5.53	1.106
514	3.78419	44	0	2017-04-04	CECA	2015	2015	11	17	2015-11-17	47	1	0	6.58453	YoungAdult	0	0	1	0	0	0.983333	0.178788	0.0508475	0.384181	1	0	2015	0.042	1.66	0.042	0	1.66	0	0.29	2.521	5.53	1.106
330	5.07517	160	0	NA	CECA	2016	2015	4	6	2016-04-06	48	0	1	11.9671	OlderAdult	0	0	0	1	0	0.961111	0	0.00578035	0.0520231	1	0	2015	0	2.7	0	0	2.7	0	0.29	2.521	5.53	1.106
251	1.97408	7.2	0	2016-07-11	CECA	2016	2015	5	12	2016-05-12	48	0	1	15.0089	OlderAdult	0	0	0	1	0	0.983333	0.540833	0.19774	0.480226	1	0	2015	0	3.3	0	0	3.3	0	0.29	2.521	5.53	1.106
789	0.916291	2.5	0	2020-08-21	CECA	2016	2015	5	12	2016-05-12	48	0	1	1.05681	FirstYear	1	0	0	0	0	0.983333	0	0	0	1	0	2015	0	3.3	0	0	3.3	0	0.29	2.521	5.53	1.106
311	1.98787	7.3	0	2021-07-24	CECA	2016	2015	5	12	2016-05-12	48	0	1	13.0048	OlderAdult	0	0	0	1	0	0.983333	0.333792	0.141243	0.474576	1	0	2015	0	3.3	0	0	3.3	0	0.29	2.521	5.53	1.106
744	0.916291	2.5	0	2019-06-22	CECA	2016	2015	5	25	2016-05-25	48	0	1	2.09446	Juvenile	0	1	0	0	1	0.511111	0	0.641304	0.304348	1	0	2015	0	3.3	0	0	3.3	0	0.29	2.521	5.53	1.106
729	2.3979	11	0	NA	CECA	2016	2015	5	25	2016-05-25	48	0	1	2.15195	Juvenile	0	1	0	0	0	0.994444	0.284127	0.22905	0.435754	1	0	2015	0	3.3	0	0	3.3	0	0.29	2.521	5.53	1.106
711	0.916291	2.5	0	2023-02-13	CECA	2016	2015	5	25	2016-05-25	48	0	1	3.01711	Juvenile	0	1	0	0	1	0.983333	0.726812	0.457627	0.322034	1	0	2015	0	3.3	0	0	3.3	0	0.29	2.521	5.53	1.106
787	3.4012	30	0	2017-12-24	CECA	2016	2015	5	2	2016-05-02	48	0	1	1.0486	FirstYear	1	0	0	0	0	0.966667	0	0	0	1	0	2015	0	3.3	0	0	3.3	0	0.29	2.521	5.53	1.106
569	1.93152	6.9	0	NA	CECA	2016	2015	5	12	2016-05-12	48	0	1	6.04244	Juvenile	0	1	0	0	0	0.983333	0.334333	0.389831	0.457627	1	0	2015	0	3.3	0	0	3.3	0	0.29	2.521	5.53	1.106
652	4.14313	63	0	NA	CECA	2016	2015	6	22	2016-06-22	48	0	1	4.14511	Juvenile	0	1	0	0	0	0.972222	0.21	0.154286	0.56	1	0	2015	0	3.4	0	0	3.4	0	0.29	2.521	5.53	1.106
438	2.07944	8	0	2021-07-01	CECA	2016	2015	6	2	2016-06-02	48	0	1	9.11978	YoungAdult	0	0	1	0	0	0.961111	0.480556	0.190751	0.248555	1	0	2015	0	3.4	0	0	3.4	0	0.29	2.521	5.53	1.106
538	2.89037	18	0	NA	CECA	2016	2015	7	19	2016-07-19	48	0	1	7.15948	YoungAdult	0	0	1	0	0	0.972222	0.128968	0.0457143	0.514286	1	0	2015	0	3.12	0	0	3.12	0	0.29	2.521	5.53	1.106
222	2.48491	12	0	2020-01-22	CECA	2016	2015	7	7	2016-07-07	48	0	1	16.2245	OlderAdult	0	0	0	1	0	0.944444	0.48433	0.147059	0.541176	1	0	2015	0	3.12	0	0	3.12	0	0.29	2.521	5.53	1.106
626	3.4012	30	0	NA	CECA	2016	2015	7	19	2016-07-19	48	0	1	5.14168	Juvenile	0	1	0	0	0	0.966667	0.355102	0.16092	0.402299	1	0	2015	0	3.12	0	0	3.12	0	0.29	2.521	5.53	1.106
692	2.48491	12	0	NA	CECA	2016	2015	7	19	2016-07-19	48	0	1	3.2334	Juvenile	0	1	0	0	1	0.988889	0.190171	0.185393	0.544944	1	0	2015	0	3.12	0	0	3.12	0	0.29	2.521	5.53	1.106
231	3.13549	23	0	2020-05-21	CECA	2016	2015	7	7	2016-07-07	48	0	1	16.1889	OlderAdult	0	0	0	1	0	0.944444	0.181624	0.0764706	0.535294	1	0	2015	0	3.12	0	0	3.12	0	0.29	2.521	5.53	1.106
525	3.7612	43	0	2017-08-11	CECA	2016	2015	7	7	2016-07-07	48	0	1	7.17864	YoungAdult	0	0	1	0	0	0.944444	0.107755	0.111765	0.764706	1	0	2015	0	3.12	0	0	3.12	0	0.29	2.521	5.53	1.106
547	3.21888	25	0	2020-10-29	CECA	2016	2015	7	7	2016-07-07	48	0	1	7.09103	YoungAdult	0	0	1	0	0	0.944444	0.893849	0.176471	0.152941	1	0	2015	0	3.12	0	0	3.12	0	0.29	2.521	5.53	1.106
448	3.73767	42	0	2020-08-21	CECA	2016	2015	7	7	2016-07-07	48	0	1	9.16906	YoungAdult	0	0	1	0	0	0.944444	0.677536	0.135294	0.135294	1	0	2015	0	3.12	0	0	3.12	0	0.29	2.521	5.53	1.106
663	2.70805	15	0	2023-05-29	CECA	2016	2015	7	6	2016-07-06	48	0	1	4.27105	Juvenile	0	1	0	0	0	0.983333	0.314344	0.158192	0.531073	1	0	2015	0	3.12	0	0	3.12	0	0.29	2.521	5.53	1.106
543	3.93183	51	0	2020-10-09	CECA	2016	2015	7	7	2016-07-07	48	0	1	7.1102	YoungAdult	0	0	1	0	0	0.933333	0.746667	0.184524	0.202381	1	0	2015	0	3.12	0	0	3.12	0	0.29	2.521	5.53	1.106
167	2.83321	17	0	2020-09-16	CECA	2016	2015	7	19	2016-07-19	48	0	1	19.206	OlderAdult	0	0	0	1	0	0.966667	0.483333	0.241379	0.367816	1	0	2015	0	3.12	0	0	3.12	0	0.29	2.521	5.53	1.106
317	4.00733	55	0	NA	CECA	2016	2015	7	19	2016-07-19	48	0	1	13.1526	OlderAdult	0	0	0	1	0	0.961111	0.34879	0.121387	0.595376	1	0	2015	0	3.12	0	0	3.12	0	0.29	2.521	5.53	1.106
800	4.78749	120	0	NA	CECA	2016	2015	7	19	2016-07-19	48	0	1	1.28679	FirstYear	1	0	0	0	0	0.961111	0	0	0	1	0	2015	0	3.12	0	0	3.12	0	0.29	2.521	5.53	1.106
375	3.73767	42	0	2020-08-21	CECA	2016	2015	7	19	2016-07-19	48	0	1	11.217	OlderAdult	0	0	0	1	0	0.972222	0.0603448	0.0857143	0.742857	1	0	2015	0	3.12	0	0	3.12	0	0.29	2.521	5.53	1.106
236	3.3673	29	0	NA	CECA	2015	2015	10	14	2015-10-14	47	1	0	14.5654	OlderAdult	0	0	0	1	0	0.961111	0.012482	0.184971	0.705202	1	0	2015	0.723	1.64	0.723	0	1.64	0	0.29	2.521	5.53	1.106
602	3.85015	47	0	2023-11-18	CECA	2015	2015	10	29	2015-10-29	47	1	0	4.55578	Juvenile	0	1	0	0	0	0.866667	0.249315	0.0833333	0.384615	1	0	2015	0.723	1.64	0.723	0	1.64	0	0.29	2.521	5.53	1.106
219	5.1358	170	0	NA	CECA	2015	2015	10	26	2015-10-26	47	1	0	15.551	OlderAdult	0	0	0	1	0	0.961111	0.394302	0.202312	0.473988	1	0	2015	0.723	1.64	0.723	0	1.64	0	0.29	2.521	5.53	1.106
525	4.12713	62	0	2017-08-11	CECA	2015	2015	10	29	2015-10-29	47	1	0	6.48871	Juvenile	0	1	0	0	0	0.972222	0.27968	0.165714	0.668571	1	0	2015	0.723	1.64	0.723	0	1.64	0	0.29	2.521	5.53	1.106
208	1.6864	5.4	0	NA	CECA	2015	2015	10	26	2015-10-26	47	1	0	16.4545	OlderAdult	0	0	0	1	0	0.972222	0.384367	0.125714	0.365714	1	0	2015	0.723	1.64	0.723	0	1.64	0	0.29	2.521	5.53	1.106
209	3.09104	22	0	NA	CECA	2015	2015	10	29	2015-10-29	47	1	0	16.46	OlderAdult	0	0	0	1	0	0.977778	0.573504	0.204545	0.386364	1	0	2015	0.723	1.64	0.723	0	1.64	0	0.29	2.521	5.53	1.106
606	3.71357	41	0	2021-03-04	CECA	2015	2015	10	21	2015-10-21	47	1	0	4.50103	Juvenile	0	1	0	0	0	0.933333	0.388889	0.136905	0.363095	1	0	2015	0.723	1.64	0.723	0	1.64	0	0.29	2.521	5.53	1.106
589	5.56068	260	0	NA	CECA	2015	2015	11	17	2015-11-17	47	1	0	5.4319	Juvenile	0	1	0	0	0	0.933333	0.296296	0.14881	0.60119	1	0	2015	0.042	1.66	0.042	0	1.66	0	0.29	2.521	5.53	1.106
692	3.68888	40	0	NA	CECA	2015	2015	11	4	2015-11-04	47	1	0	2.52704	Juvenile	0	1	0	0	1	0.894444	0.170758	0.0993789	0.583851	1	0	2015	0.042	1.66	0.042	0	1.66	0	0.29	2.521	5.53	1.106
566	3.09104	22	0	NA	CECA	2015	2015	10	26	2015-10-26	47	1	0	5.51403	Juvenile	0	1	0	0	0	0.972222	0.312247	0.188571	0.594286	1	0	2015	0.723	1.64	0.723	0	1.64	0	0.29	2.521	5.53	1.106
168	0.916291	2.5	0	NA	CECA	2015	2015	10	26	2015-10-26	47	1	0	18.4668	OlderAdult	0	0	0	1	0	0.972222	0.461182	0.12	0.325714	1	0	2015	0.723	1.64	0.723	0	1.64	0	0.29	2.521	5.53	1.106
745	3.21888	25	0	NA	CECA	2015	2015	11	4	2015-11-04	47	1	0	1.61533	Juvenile	0	1	0	0	0	0.966667	0.330081	0.178161	0.528736	1	0	2015	0.042	1.66	0.042	0	1.66	0	0.29	2.521	5.53	1.106
543	3.58352	36	0	2020-10-09	CECA	2016	2015	1	8	2016-01-08	47	1	0	6.61465	YoungAdult	0	0	1	0	0	0.961111	0.527061	0.179191	0.358382	1	0	2015	0.001	1.75	0.001	0	1.75	0	0.29	2.521	5.53	1.106
564	0.916291	2.5	0	2020-11-07	CECA	2016	2015	2	24	2016-02-24	47	1	0	5.859	Juvenile	0	1	0	0	0	0.977778	0.568889	0.136364	0.176136	1	0	2015	0	2.07	0	0	2.07	0	0.29	2.521	5.53	1.106
405	2.77259	16	0	2020-04-25	CECA	2016	2015	3	7	2016-03-07	48	0	1	9.88912	YoungAdult	0	0	1	0	0	0.983333	0.0771242	0.0621469	0.80226	1	0	2015	0	2.17	0	0	2.17	0	0.29	2.521	5.53	1.106
171	3.09104	22	0	NA	CECA	2015	2015	10	29	2015-10-29	47	1	0	18.4285	OlderAdult	0	0	0	1	0	0.983333	0.416667	0.175141	0.491525	1	0	2015	0.723	1.64	0.723	0	1.64	0	0.29	2.521	5.53	1.106
543	3.17805	24	0	2020-10-09	CECA	2015	2015	10	21	2015-10-21	47	1	0	6.39836	Juvenile	0	1	0	0	0	0.988889	0.485455	0.196629	0.421348	1	0	2015	0.723	1.64	0.723	0	1.64	0	0.29	2.521	5.53	1.106
597	3.04452	21	0	2017-07-19	CECA	2015	2015	10	7	2015-10-07	47	1	0	4.50924	Juvenile	0	1	0	0	0	0.955556	0.314771	0.197674	0.296512	1	0	2015	0.723	1.64	0.723	0	1.64	0	0.29	2.521	5.53	1.106
663	2.3979	11	0	2023-05-29	CECA	2015	2015	10	21	2015-10-21	47	1	0	3.56194	Juvenile	0	1	0	0	0	0.938889	0.253184	0.130178	0.39645	1	0	2015	0.723	1.64	0.723	0	1.64	0	0.29	2.521	5.53	1.106
310	3.09104	22	0	2020-07-26	CECA	2015	2015	10	26	2015-10-26	47	1	0	12.4627	OlderAdult	0	0	0	1	0	0.972222	0.504115	0.205714	0.411429	1	0	2015	0.723	1.64	0.723	0	1.64	0	0.29	2.521	5.53	1.106
626	4.58497	98	0	NA	CECA	2015	2015	10	29	2015-10-29	47	1	0	4.41889	Juvenile	0	1	0	0	0	0.944444	0.501134	0.194118	0.382353	1	0	2015	0.723	1.64	0.723	0	1.64	0	0.29	2.521	5.53	1.106
574	3.93183	51	0	NA	CECA	2015	2015	10	26	2015-10-26	47	1	0	5.46475	Juvenile	0	1	0	0	0	0.955556	0.208777	0.122093	0.569767	1	0	2015	0.723	1.64	0.723	0	1.64	0	0.29	2.521	5.53	1.106
190	2.23001	9.3	0	NA	CECA	2015	2015	10	9	2015-10-09	47	1	0	17.4155	OlderAdult	0	0	0	1	0	0.988889	0.616029	0.106742	0.235955	1	0	2015	0.723	1.64	0.723	0	1.64	0	0.29	2.521	5.53	1.106
631	3.3322	28	0	NA	CECA	2015	2015	10	14	2015-10-14	47	1	0	4.31759	Juvenile	0	1	0	0	1	0.95	0.31405	0.122807	0.584795	1	0	2015	0.723	1.64	0.723	0	1.64	0	0.29	2.521	5.53	1.106
470	3.21888	25	0	NA	CECA	2015	2015	10	29	2015-10-29	47	1	0	7.54825	YoungAdult	0	0	1	0	0	0.988889	0.56071	0.146067	0.398876	1	0	2015	0.723	1.64	0.723	0	1.64	0	0.29	2.521	5.53	1.106
650	2.83321	17	0	NA	CECA	2015	2015	10	14	2015-10-14	47	1	0	3.47159	Juvenile	0	1	0	0	1	0.961111	0.362386	0.190751	0.514451	1	0	2015	0.723	1.64	0.723	0	1.64	0	0.29	2.521	5.53	1.106
340	3.61092	37	0	NA	CECA	2015	2015	10	14	2015-10-14	47	1	0	11.4333	OlderAdult	0	0	0	1	0	0.944444	0.0846743	0.129412	0.723529	1	0	2015	0.723	1.64	0.723	0	1.64	0	0.29	2.521	5.53	1.106
615	2.99573	20	0	2015-11-17	CECA	2015	2015	10	29	2015-10-29	47	1	0	4.52019	Juvenile	0	1	0	0	0	0.955556	0.396646	0.139535	0.476744	1	0	2015	0.723	1.64	0.723	0	1.64	0	0.29	2.521	5.53	1.106
704	4.06044	58	0	2021-05-19	CECA	2015	2015	10	21	2015-10-21	47	1	0	2.45859	Juvenile	0	1	0	0	1	0.888889	0.0433604	0.025	0.4875	1	0	2015	0.723	1.64	0.723	0	1.64	0	0.29	2.521	5.53	1.106
684	4.00733	55	0	2019-01-30	CECA	2015	2015	10	14	2015-10-14	47	1	0	2.51061	Juvenile	0	1	0	0	1	0.966667	0.0504975	0.0344828	0.735632	1	0	2015	0.723	1.64	0.723	0	1.64	0	0.29	2.521	5.53	1.106
463	3.63759	38	0	2020-01-05	CECA	2015	2015	10	28	2015-10-28	47	1	0	7.5729	YoungAdult	0	0	1	0	0	0.983333	0.127968	0.0564972	0.768362	1	0	2015	0.723	1.64	0.723	0	1.64	0	0.29	2.521	5.53	1.106
231	4.29046	73	0	2020-05-21	CECA	2015	2015	10	29	2015-10-29	47	1	0	15.499	OlderAdult	0	0	0	1	0	0.983333	0.455691	0.19774	0.497175	1	0	2015	0.723	1.64	0.723	0	1.64	0	0.29	2.521	5.53	1.106
534	2.94444	19	0	2017-04-17	CECA	2015	2015	10	26	2015-10-26	47	1	0	6.44216	Juvenile	0	1	0	0	0	0.861111	0.435088	0.16129	0.451613	1	0	2015	0.723	1.64	0.723	0	1.64	0	0.29	2.521	5.53	1.106
646	2.11626	8.3	0	NA	CECA	2015	2015	10	9	2015-10-09	47	1	0	3.47159	Juvenile	0	1	0	0	0	0.988889	0.0700787	0.157303	0.55618	1	0	2015	0.723	1.64	0.723	0	1.64	0	0.29	2.521	5.53	1.106
729	0.916291	2.5	0	NA	CECA	2015	2015	10	14	2015-10-14	47	1	0	1.53867	Juvenile	0	1	0	0	0	0.966667	0.944186	0.149425	0.0977011	1	0	2015	0.723	1.64	0.723	0	1.64	0	0.29	2.521	5.53	1.106
700	3.8712	48	0	2023-01-21	CECA	2015	2015	10	7	2015-10-07	47	1	0	2.43121	Juvenile	0	1	0	0	1	0.966667	0.189881	0.126437	0.517241	1	0	2015	0.723	1.64	0.723	0	1.64	0	0.29	2.521	5.53	1.106
538	3.58352	36	0	NA	CECA	2015	2015	10	26	2015-10-26	47	1	0	6.42847	Juvenile	0	1	0	0	0	0.777778	0.250471	0.0857143	0.335714	1	0	2015	0.723	1.64	0.723	0	1.64	0	0.29	2.521	5.53	1.106
687	3.3322	28	0	2018-05-22	CECA	2015	2015	10	7	2015-10-07	47	1	0	2.46954	Juvenile	0	1	0	0	1	0.95	0.0277372	0.0526316	0.748538	1	0	2015	0.723	1.64	0.723	0	1.64	0	0.29	2.521	5.53	1.106
574	4.78749	120	0	NA	CECA	2016	2016	10	6	2016-10-06	49	1	0	6.41205	Juvenile	0	1	0	0	0	0.988889	0.128986	0.0617978	0.58427	1	0	2016	1.022	2.18	1.022	0	2.18	0	3.06	2.74	5.86	0.929
209	2.30259	10	0	NA	CECA	2016	2016	10	6	2016-10-06	49	1	0	17.399	OlderAdult	0	0	0	1	0	0.988889	0.572004	0.174157	0.398876	1	0	2016	1.022	2.18	1.022	0	2.18	0	3.06	2.74	5.86	0.929
566	3.29584	27	0	NA	CECA	2016	2016	10	6	2016-10-06	49	1	0	6.46133	Juvenile	0	1	0	0	0	0.988889	0.582496	0.314607	0.505618	1	0	2016	1.022	2.18	1.022	0	2.18	0	3.06	2.74	5.86	0.929
477	4.11087	61	0	NA	CECA	2016	2016	10	6	2016-10-06	49	1	0	8.49281	YoungAdult	0	0	1	0	0	0.988889	0.518447	0.157303	0.421348	1	0	2016	1.022	2.18	1.022	0	2.18	0	3.06	2.74	5.86	0.929
204	2.27213	9.7	0	NA	CECA	2016	2016	10	13	2016-10-13	49	1	0	17.4648	OlderAdult	0	0	0	1	0	0.977778	0.387421	0.107955	0.494318	1	0	2016	1.022	2.18	1.022	0	2.18	0	3.06	2.74	5.86	0.929
168	2.12823	8.4	0	NA	CECA	2016	2016	10	26	2016-10-26	49	1	0	19.4689	OlderAdult	0	0	0	1	0	0.994444	0.994444	0.0670391	0.027933	1	0	2016	1.022	2.18	1.022	0	2.18	0	3.06	2.74	5.86	0.929
745	4.02535	56	0	NA	CECA	2016	2016	10	20	2016-10-20	49	1	0	2.57632	Juvenile	0	1	0	0	0	0.988889	0.318263	0.101124	0.38764	1	0	2016	1.022	2.18	1.022	0	2.18	0	3.06	2.74	5.86	0.929
567	2.83321	17	0	2020-10-11	CECA	2016	2016	10	20	2016-10-20	49	1	0	6.49144	Juvenile	0	1	0	0	0	0.988889	0.521027	0.168539	0.353933	1	0	2016	1.022	2.18	1.022	0	2.18	0	3.06	2.74	5.86	0.929
418	3.29584	27	0	2019-07-01	CECA	2016	2016	10	6	2016-10-06	49	1	0	10.412	YoungAdult	0	0	1	0	0	0.988889	0.352475	0.101124	0.466292	1	0	2016	1.022	2.18	1.022	0	2.18	0	3.06	2.74	5.86	0.929
236	3.4012	30	0	NA	CECA	2016	2016	10	4	2016-10-04	49	1	0	15.54	OlderAdult	0	0	0	1	0	0.983333	0.012369	0.214689	0.683616	1	0	2016	1.022	2.18	1.022	0	2.18	0	3.06	2.74	5.86	0.929
665	2.2192	9.2	0	NA	CECA	2016	2016	10	20	2016-10-20	49	1	0	4.42984	Juvenile	0	1	0	0	0	0.988889	0.261765	0.117978	0.646067	1	0	2016	1.022	2.18	1.022	0	2.18	0	3.06	2.74	5.86	0.929
602	3.89182	49	0	2023-11-18	CECA	2017	2016	5	3	2017-05-03	50	0	1	6.06708	Juvenile	0	1	0	0	0	0.9	0	0.173913	0.565217	1	0	2016	0	3.19	0	0	3.19	0	3.06	2.74	5.86	0.929
431	2.83321	17	0	2021-05-03	CECA	2017	2016	5	10	2017-05-10	50	0	1	10.0808	YoungAdult	0	0	1	0	0	0.977778	0.0425791	0.0285714	0.754286	1	0	2016	0	3.19	0	0	3.19	0	3.06	2.74	5.86	0.929
199	1.62924	5.1	0	2020-01-16	CECA	2016	2016	10	20	2016-10-20	49	1	0	17.5387	OlderAdult	0	0	0	1	0	0.988889	0.606093	0.129213	0.219101	1	0	2016	1.022	2.18	1.022	0	2.18	0	3.06	2.74	5.86	0.929
171	3.58352	36	0	NA	CECA	2016	2016	10	20	2016-10-20	49	1	0	19.4059	OlderAdult	0	0	0	1	0	0.988889	0.374174	0.123596	0.5	1	0	2016	1.022	2.18	1.022	0	2.18	0	3.06	2.74	5.86	0.929
744	3.46574	32	0	2019-06-22	CECA	2016	2016	10	13	2016-10-13	49	1	0	2.48049	Juvenile	0	1	0	0	1	0.877778	0.0478788	0.183544	0.512658	1	0	2016	1.022	2.18	1.022	0	2.18	0	3.06	2.74	5.86	0.929
559	4.31749	75	0	2019-12-30	CECA	2016	2016	10	6	2016-10-06	49	1	0	6.48871	Juvenile	0	1	0	0	0	0.988889	0.385499	0.146067	0.516854	1	0	2016	1.022	2.18	1.022	0	2.18	0	3.06	2.74	5.86	0.929
602	4.36945	79	0	2023-11-18	CECA	2016	2016	10	29	2016-10-29	49	1	0	5.55784	Juvenile	0	1	0	0	0	0.983333	0.254938	0.0847458	0.525424	1	0	2016	1.022	2.18	1.022	0	2.18	0	3.06	2.74	5.86	0.929
688	4.20469	67	0	2021-01-06	CECA	2016	2016	10	6	2016-10-06	49	1	0	3.46064	Juvenile	0	1	0	0	1	0.988889	0.27787	0.196629	0.483146	1	0	2016	1.022	2.18	1.022	0	2.18	0	3.06	2.74	5.86	0.929
351	2.3979	11	0	2019-04-27	CECA	2016	2016	10	20	2016-10-20	49	1	0	12.3997	OlderAdult	0	0	0	1	0	0.988889	0.32963	0.0786517	0.342697	1	0	2016	1.022	2.18	1.022	0	2.18	0	3.06	2.74	5.86	0.929
725	3.13549	23	0	2021-06-06	CECA	2016	2016	11	2	2016-11-02	49	1	0	2.63107	Juvenile	0	1	0	0	1	0.972222	0.0379774	0.0685714	0.662857	1	0	2016	0.063	2.4	0.063	0	2.4	0	3.06	2.74	5.86	0.929
697	2.56495	13	0	2023-01-28	CECA	2016	2016	11	2	2016-11-02	49	1	0	3.51266	Juvenile	0	1	0	0	1	0.977778	0.347863	0.210227	0.380682	1	0	2016	0.063	2.4	0.063	0	2.4	0	3.06	2.74	5.86	0.929
800	5.24702	190	0	NA	CECA	2016	2016	11	2	2016-11-02	49	1	0	1.577	Juvenile	0	1	0	0	0	0.777778	0.0259259	0	0.214286	1	0	2016	0.063	2.4	0.063	0	2.4	0	3.06	2.74	5.86	0.929
692	2.0149	7.5	0	NA	CECA	2016	2016	11	30	2016-11-30	49	1	0	3.60027	Juvenile	0	1	0	0	1	0.972222	0.474806	0.102857	0.142857	1	0	2016	0.063	2.4	0.063	0	2.4	0	3.06	2.74	5.86	0.929
646	2.70805	15	0	NA	CECA	2016	2016	11	3	2016-11-03	49	1	0	4.54209	Juvenile	0	1	0	0	0	0.961111	0.270313	0.127168	0.612717	1	0	2016	0.063	2.4	0.063	0	2.4	0	3.06	2.74	5.86	0.929
340	5.82895	340	0	NA	CECA	2016	2016	11	2	2016-11-02	49	1	0	12.4873	OlderAdult	0	0	0	1	0	0.983333	0.0293532	0.163842	0.59322	1	0	2016	0.063	2.4	0.063	0	2.4	0	3.06	2.74	5.86	0.929
606	3.49651	33	0	2021-03-04	CECA	2016	2016	12	21	2016-12-21	49	1	0	5.67009	Juvenile	0	1	0	0	0	0.955556	0.764444	0.110465	0.151163	1	0	2016	0.001	2.45	0.001	0	2.45	0	3.06	2.74	5.86	0.929
650	2.48491	12	0	NA	CECA	2016	2016	12	21	2016-12-21	49	1	0	4.65982	Juvenile	0	1	0	0	0	0.944444	0.425519	0.170588	0.364706	1	0	2016	0.001	2.45	0.001	0	2.45	0	3.06	2.74	5.86	0.929
171	2.99573	20	0	NA	CECA	2017	2016	1	5	2017-01-05	49	1	0	19.6167	OlderAdult	0	0	0	1	0	0.966667	0.357667	0.126437	0.448276	1	0	2016	0	1.98	0	0	1.98	0	3.06	2.74	5.86	0.929
716	1.98787	7.3	0	2022-03-21	CECA	2017	2016	1	5	2017-01-05	49	1	0	3.59206	Juvenile	0	1	0	0	1	0.966667	0.446154	0.275862	0.396552	1	0	2016	0	1.98	0	0	1.98	0	3.06	2.74	5.86	0.929
687	2.30259	10	0	2018-05-22	CECA	2017	2016	1	5	2017-01-05	49	1	0	3.718	Juvenile	0	1	0	0	0	0.972222	0.491699	0.137143	0.36	1	0	2016	0	1.98	0	0	1.98	0	3.06	2.74	5.86	0.929
773	0.916291	2.5	0	2020-08-21	CECA	2017	2016	3	29	2017-03-29	50	0	1	2.02327	Juvenile	0	1	0	0	0	0.966667	0.360417	0.127168	0.427746	1	0	2016	0	2.22	0	0	2.22	0	3.06	2.74	5.86	0.929
729	0.916291	2.5	0	NA	CECA	2017	2016	3	29	2017-03-29	50	0	1	2.99521	Juvenile	0	1	0	0	0	0.961111	0.186957	0.0523256	0.482558	1	0	2016	0	2.22	0	0	2.22	0	3.06	2.74	5.86	0.929
789	0.916291	2.5	0	2020-08-21	CECA	2017	2016	3	29	2017-03-29	50	0	1	1.93566	Juvenile	0	1	0	0	0	0.966667	0.316315	0.150289	0.306358	1	0	2016	0	2.22	0	0	2.22	0	3.06	2.74	5.86	0.929
697	4.60517	100	0	2023-01-28	CECA	2017	2016	3	29	2017-03-29	50	0	1	3.91513	Juvenile	0	1	0	0	1	0.944444	0.141338	0.171598	0.378698	1	0	2016	0	2.22	0	0	2.22	0	3.06	2.74	5.86	0.929
725	3.4012	30	0	2021-06-06	CECA	2017	2016	3	29	2017-03-29	50	0	1	3.03354	Juvenile	0	1	0	0	1	0.933333	0.0539406	0.107784	0.407186	1	0	2016	0	2.22	0	0	2.22	0	3.06	2.74	5.86	0.929
787	2.11626	8.3	0	2017-12-24	CECA	2017	2016	3	29	2017-03-29	50	0	1	1.95483	Juvenile	0	1	0	0	0	0.966667	0.402326	0.132948	0.364162	1	0	2016	0	2.22	0	0	2.22	0	3.06	2.74	5.86	0.929
745	4.51086	91	0	NA	CECA	2017	2016	4	11	2017-04-11	50	0	1	3.04997	Juvenile	0	1	0	0	0	0.955556	0.15	0.187135	0.368421	1	0	2016	0	3.19	0	0	3.19	0	3.06	2.74	5.86	0.929
828	0.916291	2.5	0	2022-05-04	CECA	2017	2016	4	19	2017-04-19	50	0	1	1.00205	FirstYear	1	0	0	0	0	0.977778	0	0.0571429	0.405714	1	0	2016	0	3.19	0	0	3.19	0	3.06	2.74	5.86	0.929
800	3.4012	30	0	NA	CECA	2017	2016	4	26	2017-04-26	50	0	1	2.05613	Juvenile	0	1	0	0	0	0.805556	0.00879121	0.0555556	0.576389	1	0	2016	0	3.19	0	0	3.19	0	3.06	2.74	5.86	0.929
718	2.63906	14	0	NA	CECA	2017	2016	4	26	2017-04-26	50	0	1	3.87953	Juvenile	0	1	0	0	1	0.994444	0.348466	0.168539	0.421348	1	0	2016	0	3.19	0	0	3.19	0	3.06	2.74	5.86	0.929
525	6.74524	850	0	2017-08-11	CECA	2017	2016	4	19	2017-04-19	50	0	1	7.96167	YoungAdult	0	0	1	0	0	0.977778	0.523504	0.0285714	0.0457143	1	0	2016	0	3.19	0	0	3.19	0	3.06	2.74	5.86	0.929
340	4.29046	73	0	NA	CECA	2017	2016	4	19	2017-04-19	50	0	1	12.9473	OlderAdult	0	0	0	1	0	0.794444	0	0.338028	0.598592	1	0	2016	0	3.19	0	0	3.19	0	3.06	2.74	5.86	0.929
785	1.70475	5.5	0	2020-08-10	CECA	2017	2016	4	19	2017-04-19	50	0	1	1.9822	Juvenile	0	1	0	0	1	0.261111	0	0.106383	0.617021	1	0	2016	0	3.19	0	0	3.19	0	3.06	2.74	5.86	0.929
716	2.48491	12	0	2022-03-21	CECA	2017	2016	4	19	2017-04-19	50	0	1	3.8768	Juvenile	0	1	0	0	1	0.944444	0.377232	0.248521	0.414201	1	0	2016	0	3.19	0	0	3.19	0	3.06	2.74	5.86	0.929
706	2.12823	8.4	0	2018-06-11	CECA	2017	2016	4	11	2017-04-11	50	0	1	3.9206	Juvenile	0	1	0	0	1	0.944444	0.133009	0.289941	0.420118	1	0	2016	0	3.19	0	0	3.19	0	3.06	2.74	5.86	0.929
463	4.18965	66	0	2020-01-05	CECA	2017	2016	4	21	2017-04-21	50	0	1	9.05407	YoungAdult	0	0	1	0	0	0.988889	0.0141487	0.0621469	0.723164	1	0	2016	0	3.19	0	0	3.19	0	3.06	2.74	5.86	0.929
696	2.77259	16	0	2023-09-14	CECA	2017	2016	4	19	2017-04-19	50	0	1	3.97262	Juvenile	0	1	0	0	1	0.977778	0.167625	0.0742857	0.422857	1	0	2016	0	3.19	0	0	3.19	0	3.06	2.74	5.86	0.929
688	2.48491	12	0	2021-01-06	CECA	2017	2016	5	10	2017-05-10	50	0	1	4.05202	Juvenile	0	1	0	0	0	0.961111	0	0.197674	0.622093	1	0	2016	0	3.19	0	0	3.19	0	3.06	2.74	5.86	0.929
614	3.95124	52	0	2018-01-19	CECA	2017	2016	5	3	2017-05-03	50	0	1	6.04517	Juvenile	0	1	0	0	1	0.983333	0	0.102273	0.460227	1	0	2016	0	3.19	0	0	3.19	0	3.06	2.74	5.86	0.929
692	3.80666	45	0	NA	CECA	2017	2016	5	3	2017-05-03	50	0	1	4.0219	Juvenile	0	1	0	0	0	0.922222	0.0166667	0.0848485	0.581818	1	0	2016	0	3.19	0	0	3.19	0	3.06	2.74	5.86	0.929
795	3.17805	24	0	2019-10-08	CECA	2017	2016	6	14	2017-06-14	50	0	1	2.10267	Juvenile	0	1	0	0	1	0.572222	0	0.00970874	0.349515	1	0	2016	0	3.28	0	0	3.28	0	3.06	2.74	5.86	0.929
236	3.98898	54	0	NA	CECA	2017	2016	8	16	2017-08-16	50	0	1	16.4052	OlderAdult	0	0	0	1	0	0.977778	0	0.215909	0.596591	1	0	2016	0.252	2.5	0.252	0	2.5	0	3.06	2.74	5.86	0.929
687	4.78749	120	0	2018-05-22	CECA	2017	2016	5	10	2017-05-10	50	0	1	4.06023	Juvenile	0	1	0	0	0	0.955556	0.1425	0.0584795	0.409357	1	0	2016	0	3.19	0	0	3.19	0	3.06	2.74	5.86	0.929
477	4.17439	65	0	NA	CECA	2017	2016	5	24	2017-05-24	50	0	1	9.12252	YoungAdult	0	0	1	0	0	0.994444	0.42702	0.0449438	0.202247	1	0	2016	0	3.19	0	0	3.19	0	3.06	2.74	5.86	0.929
799	2.04122	7.7	0	2019-11-27	CECA	2017	2016	5	24	2017-05-24	50	0	1	2.05339	Juvenile	0	1	0	0	0	0.983333	0.0138692	0.267045	0.534091	1	0	2016	0	3.19	0	0	3.19	0	3.06	2.74	5.86	0.929
606	3.95124	52	0	2021-03-04	CECA	2017	2016	5	3	2017-05-03	50	0	1	6.03422	Juvenile	0	1	0	0	0	0.916667	0.0617702	0.054878	0.664634	1	0	2016	0	3.19	0	0	3.19	0	3.06	2.74	5.86	0.929
190	4.45435	86	0	NA	CECA	2017	2016	6	8	2017-06-08	50	0	1	19.0801	OlderAdult	0	0	0	1	0	0.988889	0.167376	0.0734463	0.457627	1	0	2016	0	3.28	0	0	3.28	0	3.06	2.74	5.86	0.929
597	3.61092	37	0	2017-07-19	CECA	2017	2016	6	8	2017-06-08	50	0	1	6.17933	Juvenile	0	1	0	0	0	0.988889	0.947576	0.152542	0.158192	1	0	2016	0	3.28	0	0	3.28	0	3.06	2.74	5.86	0.929
744	2.29253	9.9	0	2019-06-22	CECA	2017	2016	5	15	2017-05-15	50	0	1	3.06639	Juvenile	0	1	0	0	1	0.844444	0.00762626	0.284768	0.443709	1	0	2016	0	3.19	0	0	3.19	0	3.06	2.74	5.86	0.929
631	2.77259	16	0	NA	CECA	2017	2016	6	8	2017-06-08	50	0	1	5.96851	Juvenile	0	1	0	0	0	0.988889	0.273711	0.0847458	0.463277	1	0	2016	0	3.28	0	0	3.28	0	3.06	2.74	5.86	0.929
550	3.52636	34	0	NA	CECA	2017	2016	6	8	2017-06-08	50	0	1	7.2115	YoungAdult	0	0	1	0	0	0.994444	0.659259	0.0730337	0.0955056	1	0	2016	0	3.28	0	0	3.28	0	3.06	2.74	5.86	0.929
744	4.70048	110	0	2019-06-22	CECA	2017	2017	11	8	2017-11-08	51	1	0	3.55099	Juvenile	0	1	0	0	1	0.977778	0.138446	0.0568182	0.585227	1	0	2017	0.05	2.55	0.05	0	2.55	0	1.38	0.439	8.83	1.414
725	3.8712	48	0	2021-06-06	CECA	2017	2017	11	2	2017-11-02	51	1	0	3.63039	Juvenile	0	1	0	0	1	0.966667	0.457106	0.212644	0.528736	1	0	2017	0.05	2.55	0.05	0	2.55	0	1.38	0.439	8.83	1.414
729	3.97029	53	0	NA	CECA	2017	2017	11	1	2017-11-01	51	1	0	3.58932	Juvenile	0	1	0	0	0	0.988889	0.351977	0.0561798	0.275281	1	0	2017	0.05	2.55	0.05	0	2.55	0	1.38	0.439	8.83	1.414
311	3.17805	24	0	2021-07-24	CECA	2017	2017	11	3	2017-11-03	51	1	0	14.4832	OlderAdult	0	0	0	1	0	0.95	0.296875	0.0935673	0.561404	1	0	2017	0.05	2.55	0.05	0	2.55	0	1.38	0.439	8.83	1.414
431	3.78419	44	0	2021-05-03	CECA	2018	2017	1	24	2018-01-24	51	1	0	10.7899	OlderAdult	0	0	0	1	0	0.805556	0.0532599	0.0482759	0.786207	1	0	2017	0	2.06	0	0	2.06	0	1.38	0.439	8.83	1.414
606	4.36945	79	0	2021-03-04	CECA	2018	2017	1	30	2018-01-30	51	1	0	6.77892	YoungAdult	0	0	1	0	0	0.977778	0.121275	0.0625	0.670455	1	0	2017	0	2.06	0	0	2.06	0	1.38	0.439	8.83	1.414
688	4.12713	62	0	2021-01-06	CECA	2018	2017	1	16	2018-01-16	51	1	0	4.73922	Juvenile	0	1	0	0	0	0.977778	0.117333	0.0852273	0.625	1	0	2017	0	2.06	0	0	2.06	0	1.38	0.439	8.83	1.414
692	4.54329	94	0	NA	CECA	2018	2017	1	16	2018-01-16	51	1	0	4.72827	Juvenile	0	1	0	0	0	0.972222	0.0629496	0.0685714	0.725714	1	0	2017	0	2.06	0	0	2.06	0	1.38	0.439	8.83	1.414
835	2.94444	19	0	2019-06-07	CECA	2018	2017	2	28	2018-02-28	51	1	0	1.83436	Juvenile	0	1	0	0	0	0.966667	0.451812	0.183908	0.344828	1	0	2017	0	2.23	0	0	2.23	0	1.38	0.439	8.83	1.414
828	0.916291	2.5	0	2022-05-04	CECA	2018	2017	2	28	2018-02-28	51	1	0	1.86448	Juvenile	0	1	0	0	0	0.933333	0.208333	0.14881	0.517857	1	0	2017	0	2.23	0	0	2.23	0	1.38	0.439	8.83	1.414
795	2.70805	15	0	2019-10-08	CECA	2018	2017	2	28	2018-02-28	51	1	0	2.81177	Juvenile	0	1	0	0	1	0.722222	0	0.0923077	0.607692	1	0	2017	0	2.23	0	0	2.23	0	1.38	0.439	8.83	1.414
728	2.56495	13	0	2021-05-09	CECA	2018	2017	3	7	2018-03-07	52	0	1	3.96715	Juvenile	0	1	0	0	0	0.972222	0.137731	0.0571429	0.628571	1	0	2017	0	2.96	0	0	2.96	0	1.38	0.439	8.83	1.414
692	4.34381	77	0	NA	CECA	2018	2017	3	24	2018-03-24	52	0	1	4.9117	Juvenile	0	1	0	0	0	0.877778	0.0342882	0.0822785	0.727848	1	0	2017	0	2.96	0	0	2.96	0	1.38	0.439	8.83	1.414
745	3.43399	31	0	NA	CECA	2018	2017	3	24	2018-03-24	52	0	1	4	Juvenile	0	1	0	0	0	0.983333	0.54951	0.0564972	0.135593	1	0	2017	0	2.96	0	0	2.96	0	1.38	0.439	8.83	1.414
827	1.8718	6.5	0	NA	CECA	2018	2017	3	7	2018-03-07	52	0	1	1.8809	Juvenile	0	1	0	0	1	0.511111	0	0.23913	0.663043	1	0	2017	0	2.96	0	0	2.96	0	1.38	0.439	8.83	1.414
317	3.93183	51	0	NA	CECA	2018	2017	5	10	2018-05-10	52	0	1	14.9596	OlderAdult	0	0	0	1	0	0.983333	0.786667	0.0451977	0.0960452	1	0	2017	0	3.31	0	0	3.31	0	1.38	0.439	8.83	1.414
725	2.94444	19	0	2021-06-06	CECA	2018	2017	5	10	2018-05-10	52	0	1	4.14784	Juvenile	0	1	0	0	0	0.988889	0.676163	0.359551	0.297753	1	0	2017	0	3.31	0	0	3.31	0	1.38	0.439	8.83	1.414
747	3.63759	38	0	NA	CECA	2018	2017	5	10	2018-05-10	52	0	1	4.04654	Juvenile	0	1	0	0	1	0.983333	0.0802721	0.129944	0.423729	1	0	2017	0	3.31	0	0	3.31	0	1.38	0.439	8.83	1.414
650	4.12713	62	0	NA	CECA	2018	2017	5	24	2018-05-24	52	0	1	6.08077	Juvenile	0	1	0	0	0	0.983333	0.398649	0.112994	0.305085	1	0	2017	0	3.31	0	0	3.31	0	1.38	0.439	8.83	1.414
222	3.49651	33	0	2020-01-22	CECA	2018	2017	5	24	2018-05-24	52	0	1	18.1027	OlderAdult	0	0	0	1	0	0.983333	0.29387	0.0847458	0.40678	1	0	2017	0	3.31	0	0	3.31	0	1.38	0.439	8.83	1.414
663	3.13549	23	0	2023-05-29	CECA	2018	2017	5	10	2018-05-10	52	0	1	6.11362	Juvenile	0	1	0	0	0	0.983333	0.27249	0.107345	0.361582	1	0	2017	0	3.31	0	0	3.31	0	1.38	0.439	8.83	1.414
631	2.70805	15	0	NA	CECA	2018	2017	5	10	2018-05-10	52	0	1	6.88843	YoungAdult	0	0	1	0	0	0.983333	0.330758	0.180791	0.440678	1	0	2017	0	3.31	0	0	3.31	0	1.38	0.439	8.83	1.414
718	5.19296	180	0	NA	CECA	2018	2017	5	24	2018-05-24	52	0	1	4.95551	Juvenile	0	1	0	0	0	0.988889	0.689226	0.0842697	0.101124	1	0	2017	0	3.31	0	0	3.31	0	1.38	0.439	8.83	1.414
566	3.21888	25	0	NA	CECA	2018	2017	5	10	2018-05-10	52	0	1	8.05202	YoungAdult	0	0	1	0	0	0.988889	0.644276	0.353933	0.38764	1	0	2017	0	3.31	0	0	3.31	0	1.38	0.439	8.83	1.414
470	4.94164	140	0	NA	CECA	2018	2017	5	24	2018-05-24	52	0	1	10.1164	YoungAdult	0	0	1	0	0	0.977778	0.253846	0.0738636	0.517045	1	0	2017	0	3.31	0	0	3.31	0	1.38	0.439	8.83	1.414
351	4.2485	70	0	2019-04-27	CECA	2018	2017	5	10	2018-05-10	52	0	1	13.9521	OlderAdult	0	0	0	1	0	0.988889	0.734603	0.0674157	0.129213	1	0	2017	0	3.31	0	0	3.31	0	1.38	0.439	8.83	1.414
665	3.61092	37	0	NA	CECA	2018	2017	5	24	2018-05-24	52	0	1	6.02053	Juvenile	0	1	0	0	0	0.988889	0.687923	0.0505618	0.0786517	1	0	2017	0	3.31	0	0	3.31	0	1.38	0.439	8.83	1.414
901	3.21888	25	0	2021-01-17	CECA	2018	2017	5	10	2018-05-10	52	0	1	0.960986	FirstYear	1	0	0	0	0	0.922222	0.982249	0	0.0060241	1	0	2017	0	3.31	0	0	3.31	0	1.38	0.439	8.83	1.414
892	3.29584	27	0	NA	CECA	2018	2017	5	10	2018-05-10	52	0	1	0.985626	FirstYear	1	0	0	0	0	0.805556	0.986395	0	0.0137931	1	0	2017	0	3.31	0	0	3.31	0	1.38	0.439	8.83	1.414
438	4.12713	62	0	2021-07-01	CECA	2018	2017	5	24	2018-05-24	52	0	1	11.0938	OlderAdult	0	0	0	1	0	0.983333	0.625758	0.0508475	0.0734463	1	0	2017	0	3.31	0	0	3.31	0	1.38	0.439	8.83	1.414
785	4.54329	94	0	2020-08-10	CECA	2018	2017	5	24	2018-05-24	52	0	1	3.07734	Juvenile	0	1	0	0	1	0.983333	0.177837	0.0677966	0.463277	1	0	2017	0	3.31	0	0	3.31	0	1.38	0.439	8.83	1.414
646	6.15273	470	0	NA	CECA	2018	2017	5	24	2018-05-24	52	0	1	6.09446	Juvenile	0	1	0	0	0	0.983333	0.23807	0.079096	0.457627	1	0	2017	0	3.31	0	0	3.31	0	1.38	0.439	8.83	1.414
652	4.04305	57	0	NA	CECA	2018	2017	5	24	2018-05-24	52	0	1	6.06434	Juvenile	0	1	0	0	0	0.961111	0.407744	0.0982659	0.283237	1	0	2017	0	3.31	0	0	3.31	0	1.38	0.439	8.83	1.414
567	3.29584	27	0	2020-10-11	CECA	2017	2017	11	21	2017-11-21	51	1	0	7.57837	YoungAdult	0	0	1	0	0	0.961111	0.430498	0.16185	0.393064	1	0	2017	0.05	2.55	0.05	0	2.55	0	1.38	0.439	8.83	1.414
547	3.68888	40	0	2020-10-29	CECA	2017	2017	11	1	2017-11-01	51	1	0	8.41068	YoungAdult	0	0	1	0	0	0.961111	0.603775	0.109827	0.34104	1	0	2017	0.05	2.55	0.05	0	2.55	0	1.38	0.439	8.83	1.414
204	0.916291	2.5	0	NA	CECA	2017	2017	11	1	2017-11-01	51	1	0	18.5161	OlderAdult	0	0	0	1	0	0.988889	0.362593	0.0617978	0.44382	1	0	2017	0.05	2.55	0.05	0	2.55	0	1.38	0.439	8.83	1.414
219	3.63759	38	0	NA	CECA	2017	2017	11	21	2017-11-21	51	1	0	17.6235	OlderAdult	0	0	0	1	0	0.961111	0.53279	0.121387	0.410405	1	0	2017	0.05	2.55	0.05	0	2.55	0	1.38	0.439	8.83	1.414
758	2.00148	7.4	0	NA	CECA	2017	2017	12	22	2017-12-22	51	1	0	3.59754	Juvenile	0	1	0	0	1	0.977778	0.661728	0.221591	0.340909	1	0	2017	0.038	2.58	0.038	0	2.58	0	1.38	0.439	8.83	1.414
842	1.79176	6	0	2019-12-22	CECA	2017	2017	12	22	2017-12-22	51	1	0	1.66461	Juvenile	0	1	0	0	0	0.994444	0.994444	0.0167598	0.027933	1	0	2017	0.038	2.58	0.038	0	2.58	0	1.38	0.439	8.83	1.414
602	5.07517	160	0	2023-11-18	CECA	2018	2017	1	16	2018-01-16	51	1	0	6.77344	YoungAdult	0	0	1	0	0	0.933333	0.133333	0.14881	0.60119	1	0	2017	0	2.06	0	0	2.06	0	1.38	0.439	8.83	1.414
744	2.70805	15	0	2019-06-22	CECA	2018	2017	1	24	2018-01-24	51	1	0	3.76181	Juvenile	0	1	0	0	1	0.827778	0.172833	0.0738255	0.536913	1	0	2017	0	2.06	0	0	2.06	0	1.38	0.439	8.83	1.414
589	2.17475	8.8	0	NA	CECA	2018	2017	1	16	2018-01-16	51	1	0	7.59754	YoungAdult	0	0	1	0	0	0.961111	0.0417874	0.236994	0.693642	1	0	2017	0	2.06	0	0	2.06	0	1.38	0.439	8.83	1.414
825	0.916291	2.5	0	2022-04-05	CECA	2018	2017	1	16	2018-01-16	51	1	0	1.75222	Juvenile	0	1	0	0	1	0.2	0	0.222222	0.722222	1	0	2017	0	2.06	0	0	2.06	0	1.38	0.439	8.83	1.414
463	4.2485	70	0	2020-01-05	CECA	2018	2017	1	16	2018-01-16	51	1	0	9.79329	YoungAdult	0	0	1	0	0	0.983333	0.0375318	0.0677966	0.672316	1	0	2017	0	2.06	0	0	2.06	0	1.38	0.439	8.83	1.414
704	4.57471	97	0	2021-05-19	CECA	2017	2017	9	6	2017-09-06	51	1	0	4.33676	Juvenile	0	1	0	0	0	0.988889	0.0544343	0.011236	0.601124	1	0	2017	1.089	2.29	1.089	0	2.29	0	1.38	0.439	8.83	1.414
602	3.95124	52	0	2023-11-18	CECA	2017	2017	9	6	2017-09-06	51	1	0	6.41205	Juvenile	0	1	0	0	0	0.85	0.0806034	0.143791	0.614379	1	0	2017	1.089	2.29	1.089	0	2.29	0	1.38	0.439	8.83	1.414
589	2.99573	20	0	NA	CECA	2017	2017	9	22	2017-09-22	51	1	0	7.27995	YoungAdult	0	0	1	0	0	0.988889	0.0455409	0.213483	0.640449	1	0	2017	1.089	2.29	1.089	0	2.29	0	1.38	0.439	8.83	1.414
799	3.82864	46	0	2019-11-27	CECA	2017	2017	9	6	2017-09-06	51	1	0	2.34086	Juvenile	0	1	0	0	0	0.894444	0.166408	0.0931677	0.440994	1	0	2017	1.089	2.29	1.089	0	2.29	0	1.38	0.439	8.83	1.414
795	5.70378	300	0	2019-10-08	CECA	2017	2017	9	27	2017-09-27	51	1	0	2.39014	Juvenile	0	1	0	0	1	0.944444	0.0354167	0.0235294	0.447059	1	0	2017	1.089	2.29	1.089	0	2.29	0	1.38	0.439	8.83	1.414
758	2.89037	18	0	NA	CECA	2017	2017	10	25	2017-10-25	51	1	0	3.43874	Juvenile	0	1	0	0	1	0.983333	0.629333	0.231638	0.333333	1	0	2017	0.849	2.26	0.849	0	2.26	0	1.38	0.439	8.83	1.414
728	3.61092	37	0	2021-05-09	CECA	2017	2017	10	4	2017-10-04	51	1	0	3.54552	Juvenile	0	1	0	0	1	0.988889	0.201814	0.0674157	0.483146	1	0	2017	0.849	2.26	0.849	0	2.26	0	1.38	0.439	8.83	1.414
340	6.01616	410	0	NA	CECA	2017	2017	10	11	2017-10-11	51	1	0	13.4264	OlderAdult	0	0	0	1	0	0.911111	0.0233618	0.207317	0.743902	1	0	2017	0.849	2.26	0.849	0	2.26	0	1.38	0.439	8.83	1.414
787	1.62924	5.1	0	2017-12-24	CECA	2017	2017	10	4	2017-10-04	51	1	0	2.47228	Juvenile	0	1	0	0	0	0.983333	0.148643	0.079096	0.40678	1	0	2017	0.849	2.26	0.849	0	2.26	0	1.38	0.439	8.83	1.414
800	3.58352	36	0	NA	CECA	2017	2017	10	4	2017-10-04	51	1	0	2.49692	Juvenile	0	1	0	0	0	0.966667	0.091195	0.0517241	0.557471	1	0	2017	0.849	2.26	0.849	0	2.26	0	1.38	0.439	8.83	1.414
828	2.19722	9	0	2022-05-04	CECA	2017	2017	10	11	2017-10-11	51	1	0	1.48118	FirstYear	1	0	0	0	0	0.938889	0.0736383	0.0591716	0.544379	1	0	2017	0.849	2.26	0.849	0	2.26	0	1.38	0.439	8.83	1.414
747	2.63906	14	0	NA	CECA	2017	2017	10	11	2017-10-11	51	1	0	3.46886	Juvenile	0	1	0	0	1	0.983333	0.252599	0.141243	0.474576	1	0	2017	0.849	2.26	0.849	0	2.26	0	1.38	0.439	8.83	1.414
789	3.4012	30	0	2020-08-21	CECA	2017	2017	10	11	2017-10-11	51	1	0	2.47228	Juvenile	0	1	0	0	0	0.977778	0.110882	0.107955	0.443182	1	0	2017	0.849	2.26	0.849	0	2.26	0	1.38	0.439	8.83	1.414
448	4.52179	92	0	2020-08-21	CECA	2017	2017	11	21	2017-11-21	51	1	0	10.5435	OlderAdult	0	0	0	1	0	0.961111	0.915344	0.109827	0.132948	1	0	2017	0.05	2.55	0.05	0	2.55	0	1.38	0.439	8.83	1.414
209	3.58352	36	0	NA	CECA	2017	2017	11	1	2017-11-01	51	1	0	18.4695	OlderAdult	0	0	0	1	0	0.988889	0.587153	0.123596	0.41573	1	0	2017	0.05	2.55	0.05	0	2.55	0	1.38	0.439	8.83	1.414
543	3.2581	26	0	2020-10-09	CECA	2017	2017	11	1	2017-11-01	51	1	0	8.42984	YoungAdult	0	0	1	0	0	0.961111	0.226677	0.0693642	0.543353	1	0	2017	0.05	2.55	0.05	0	2.55	0	1.38	0.439	8.83	1.414
431	4.54329	94	0	2021-05-03	CECA	2017	2017	11	21	2017-11-21	51	1	0	10.6146	OlderAdult	0	0	0	1	0	0.961111	0.0617857	0.0289017	0.780347	1	0	2017	0.05	2.55	0.05	0	2.55	0	1.38	0.439	8.83	1.414
559	3.78419	44	0	2019-12-30	CECA	2017	2017	11	1	2017-11-01	51	1	0	7.55921	YoungAdult	0	0	1	0	0	0.961111	0.308505	0.0635838	0.404624	1	0	2017	0.05	2.55	0.05	0	2.55	0	1.38	0.439	8.83	1.414
470	2.07944	8	0	NA	CECA	2017	2017	11	1	2017-11-01	51	1	0	9.55784	YoungAdult	0	0	1	0	0	0.944444	0.314815	0.0294118	0.288235	1	0	2017	0.05	2.55	0.05	0	2.55	0	1.38	0.439	8.83	1.414
199	0.916291	2.5	0	2020-01-16	CECA	2017	2017	11	1	2017-11-01	51	1	0	18.5708	OlderAdult	0	0	0	1	0	0.988889	0.437705	0.0674157	0.275281	1	0	2017	0.05	2.55	0.05	0	2.55	0	1.38	0.439	8.83	1.414
231	4.12713	62	0	2020-05-21	CECA	2017	2017	11	21	2017-11-21	51	1	0	17.5633	OlderAdult	0	0	0	1	0	0.961111	0.69899	0.0867052	0.16763	1	0	2017	0.05	2.55	0.05	0	2.55	0	1.38	0.439	8.83	1.414
310	2.56495	13	0	2020-07-26	CECA	2017	2017	11	21	2017-11-21	51	1	0	14.5352	OlderAdult	0	0	0	1	0	0.961111	0.800926	0.150289	0.265896	1	0	2017	0.05	2.55	0.05	0	2.55	0	1.38	0.439	8.83	1.414
706	2.3979	11	0	2018-06-11	CECA	2017	2017	11	1	2017-11-01	51	1	0	4.47912	Juvenile	0	1	0	0	0	0.988889	0.309028	0.0617978	0.477528	1	0	2017	0.05	2.55	0.05	0	2.55	0	1.38	0.439	8.83	1.414
477	3.63759	38	0	NA	CECA	2017	2017	11	1	2017-11-01	51	1	0	9.56331	YoungAdult	0	0	1	0	0	0.955556	0.623188	0.104651	0.296512	1	0	2017	0.05	2.55	0.05	0	2.55	0	1.38	0.439	8.83	1.414
696	3.4012	30	0	2023-09-14	CECA	2017	2017	11	1	2017-11-01	51	1	0	4.50924	Juvenile	0	1	0	0	1	0.988889	0.281155	0.0955056	0.477528	1	0	2017	0.05	2.55	0.05	0	2.55	0	1.38	0.439	8.83	1.414
700	3.46574	32	0	2023-01-21	CECA	2017	2017	11	1	2017-11-01	51	1	0	4.50103	Juvenile	0	1	0	0	0	0.988889	0.251146	0.0561798	0.297753	1	0	2017	0.05	2.55	0.05	0	2.55	0	1.38	0.439	8.83	1.414
168	0.916291	2.5	0	NA	CECA	2018	2017	6	7	2018-06-07	52	0	1	21.0815	OlderAdult	0	0	0	1	0	0.983333	0.581061	0.039548	0.0847458	1	0	2017	0	4.15	0	0	4.15	0	1.38	0.439	8.83	1.414
477	4.33073	76	0	NA	CECA	2018	2017	6	7	2018-06-07	52	0	1	10.1602	YoungAdult	0	0	1	0	0	0.988889	0.294765	0.0898876	0.494382	1	0	2017	0	4.15	0	0	4.15	0	1.38	0.439	8.83	1.414
550	5.34711	210	0	NA	CECA	2018	2017	6	7	2018-06-07	52	0	1	8.20808	YoungAdult	0	0	1	0	0	0.988889	0.289203	0.0842697	0.511236	1	0	2017	0	4.15	0	0	4.15	0	1.38	0.439	8.83	1.414
744	3.3673	29	0	2019-06-22	CECA	2018	2017	5	24	2018-05-24	52	0	1	4.09035	Juvenile	0	1	0	0	0	0.911111	0.119211	0.0731707	0.579268	1	0	2017	0	3.31	0	0	3.31	0	1.38	0.439	8.83	1.414
538	4.33073	76	0	NA	CECA	2018	2017	6	14	2018-06-14	52	0	1	9.06229	YoungAdult	0	0	1	0	0	0.988889	0.157323	0.0393258	0.455056	1	0	2017	0	4.15	0	0	4.15	0	1.38	0.439	8.83	1.414
835	4.38203	80	0	2019-06-07	CECA	2018	2017	6	7	2018-06-07	52	0	1	2.10541	Juvenile	0	1	0	0	0	0.95	0.265116	0.111111	0.391813	1	0	2017	0	4.15	0	0	4.15	0	1.38	0.439	8.83	1.414
418	3.93183	51	0	2019-07-01	CECA	2018	2017	6	7	2018-06-07	52	0	1	12.0794	OlderAdult	0	0	0	1	0	0.994444	0.355906	0.0893855	0.441341	1	0	2017	0	4.15	0	0	4.15	0	1.38	0.439	8.83	1.414
199	2.27213	9.7	0	2020-01-16	CECA	2018	2017	6	7	2018-06-07	52	0	1	19.1677	OlderAdult	0	0	0	1	0	0.994444	0.377203	0.0335196	0.128492	1	0	2017	0	4.15	0	0	4.15	0	1.38	0.439	8.83	1.414
631	2.99573	20	0	NA	CECA	2019	2018	1	23	2019-01-23	53	1	0	7.5948	YoungAdult	0	0	1	0	0	0.972222	0.74359	0.091954	0.132184	1	0	2018	0.001	1.79	0.001	0	1.79	0	0.51	2.111	8.02	0.996
171	2.70805	15	0	NA	CECA	2019	2018	1	14	2019-01-14	53	1	0	21.64	OlderAdult	0	0	0	1	0	0.972222	0.919512	0.0862069	0.149425	1	0	2018	0.001	1.79	0.001	0	1.79	0	0.51	2.111	8.02	0.996
448	3.21888	25	0	2020-08-21	CECA	2019	2018	1	16	2019-01-16	53	1	0	11.6961	OlderAdult	0	0	0	1	0	0.966667	0.295726	0.0867052	0.439306	1	0	2018	0.001	1.79	0.001	0	1.79	0	0.51	2.111	8.02	0.996
463	4.09434	60	0	2020-01-05	CECA	2018	2018	10	17	2018-10-17	53	1	0	10.5435	OlderAdult	0	0	0	1	0	0.966667	0.00657596	0.126437	0.718391	1	0	2018	0.856	2.1	0.856	0	2.1	0	0.51	2.111	8.02	0.996
800	3.21888	25	0	NA	CECA	2018	2018	10	31	2018-10-31	53	1	0	3.57016	Juvenile	0	1	0	0	0	0.983333	0.115686	0.0508475	0.525424	1	0	2018	0.856	2.1	0.856	0	2.1	0	0.51	2.111	8.02	0.996
688	3.29584	27	0	2021-01-06	CECA	2018	2018	10	17	2018-10-17	53	1	0	5.48939	Juvenile	0	1	0	0	0	0.961111	0.0149009	0.0809249	0.66474	1	0	2018	0.856	2.1	0.856	0	2.1	0	0.51	2.111	8.02	0.996
190	5.01064	150	0	NA	CECA	2018	2018	10	3	2018-10-03	53	1	0	20.3997	OlderAdult	0	0	0	1	0	0.988889	0.322138	0.0617978	0.679775	1	0	2018	0.856	2.1	0.856	0	2.1	0	0.51	2.111	8.02	0.996
167	3.4012	30	0	2020-09-16	CECA	2018	2018	10	10	2018-10-10	53	1	0	21.4319	OlderAdult	0	0	0	1	0	0.972222	0.358187	0.142857	0.508571	1	0	2018	0.856	2.1	0.856	0	2.1	0	0.51	2.111	8.02	0.996
835	4.09434	60	0	2019-06-07	CECA	2018	2018	10	3	2018-10-03	53	1	0	2.42847	Juvenile	0	1	0	0	0	0.8	0.0470588	0.145833	0.444444	1	0	2018	0.856	2.1	0.856	0	2.1	0	0.51	2.111	8.02	0.996
878	3.2581	26	0	2020-06-28	CECA	2018	2018	10	3	2018-10-03	53	1	0	1.45927	FirstYear	1	0	0	0	0	0.983333	0.021223	0.118644	0.666667	1	0	2018	0.856	2.1	0.856	0	2.1	0	0.51	2.111	8.02	0.996
438	2.83321	17	0	2021-07-01	CECA	2018	2018	10	31	2018-10-31	53	1	0	11.5318	OlderAdult	0	0	0	1	0	0.855556	0.316184	0.0584416	0.24026	1	0	2018	0.856	2.1	0.856	0	2.1	0	0.51	2.111	8.02	0.996
799	5.19296	180	0	2019-11-27	CECA	2018	2018	10	17	2018-10-17	53	1	0	3.45243	Juvenile	0	1	0	0	0	0.972222	0.101449	0.114286	0.542857	1	0	2018	0.856	2.1	0.856	0	2.1	0	0.51	2.111	8.02	0.996
569	2.89037	18	0	NA	CECA	2018	2018	10	3	2018-10-03	53	1	0	8.43532	YoungAdult	0	0	1	0	0	0.988889	0	0.258427	0.623596	1	0	2018	0.856	2.1	0.856	0	2.1	0	0.51	2.111	8.02	0.996
589	2.83321	17	0	NA	CECA	2018	2018	10	3	2018-10-03	53	1	0	8.30938	YoungAdult	0	0	1	0	0	0.955556	0	0.226744	0.72093	1	0	2018	0.856	2.1	0.856	0	2.1	0	0.51	2.111	8.02	0.996
827	2.83321	17	0	NA	CECA	2018	2018	11	29	2018-11-29	53	1	0	2.61191	Juvenile	0	1	0	0	1	0.972222	0	0.045977	0.586207	1	0	2018	0.042	2.03	0.042	0	2.03	0	0.51	2.111	8.02	0.996
758	2.77259	16	0	NA	CECA	2019	2018	1	9	2019-01-09	53	1	0	4.64613	Juvenile	0	1	0	0	0	0.972222	0.226241	0.091954	0.448276	1	0	2018	0.001	1.79	0.001	0	1.79	0	0.51	2.111	8.02	0.996
543	3.04452	21	0	2020-10-09	CECA	2019	2018	1	14	2019-01-14	53	1	0	9.63176	YoungAdult	0	0	1	0	0	0.977778	0.123737	0.0514286	0.577143	1	0	2018	0.001	1.79	0.001	0	1.79	0	0.51	2.111	8.02	0.996
418	2.83321	17	0	2019-07-01	CECA	2019	2018	1	14	2019-01-14	53	1	0	12.6845	OlderAdult	0	0	0	1	0	0.977778	0.245415	0.0628571	0.525714	1	0	2018	0.001	1.79	0.001	0	1.79	0	0.51	2.111	8.02	0.996
209	2.56495	13	0	NA	CECA	2019	2018	1	14	2019-01-14	53	1	0	19.6715	OlderAdult	0	0	0	1	0	0.972222	0.597059	0.0804598	0.310345	1	0	2018	0.001	1.79	0.001	0	1.79	0	0.51	2.111	8.02	0.996
747	2.63906	14	0	NA	CECA	2019	2018	1	14	2019-01-14	53	1	0	4.72827	Juvenile	0	1	0	0	0	0.977778	0.0373932	0.0971429	0.497143	1	0	2018	0.001	1.79	0.001	0	1.79	0	0.51	2.111	8.02	0.996
785	2.89037	18	0	2020-08-10	CECA	2019	2018	1	23	2019-01-23	53	1	0	3.74538	Juvenile	0	1	0	0	1	0.972222	0.118852	0.0804598	0.62069	1	0	2018	0.001	1.79	0.001	0	1.79	0	0.51	2.111	8.02	0.996
745	3.17805	24	0	NA	CECA	2019	2018	1	9	2019-01-09	53	1	0	4.79671	Juvenile	0	1	0	0	0	0.988889	0.205311	0.0677966	0.446328	1	0	2018	0.001	1.79	0.001	0	1.79	0	0.51	2.111	8.02	0.996
236	3.21888	25	0	NA	CECA	2019	2018	1	9	2019-01-09	53	1	0	17.8042	OlderAdult	0	0	0	1	0	0.972222	0	0.126437	0.201149	1	0	2018	0.001	1.79	0.001	0	1.79	0	0.51	2.111	8.02	0.996
744	3.3673	29	0	2019-06-22	CECA	2019	2018	1	9	2019-01-09	53	1	0	4.72005	Juvenile	0	1	0	0	0	0.972222	0.0682353	0.045977	0.442529	1	0	2018	0.001	1.79	0.001	0	1.79	0	0.51	2.111	8.02	0.996
773	3.52636	34	0	2020-08-21	CECA	2019	2018	1	23	2019-01-23	53	1	0	3.84394	Juvenile	0	1	0	0	0	0.972222	0.241667	0.0574713	0.494253	1	0	2018	0.001	1.79	0.001	0	1.79	0	0.51	2.111	8.02	0.996
729	2.77259	16	0	NA	CECA	2019	2018	1	30	2019-01-30	53	1	0	4.83504	Juvenile	0	1	0	0	0	0.966667	0.180208	0.0578035	0.127168	1	0	2018	0.001	1.79	0.001	0	1.79	0	0.51	2.111	8.02	0.996
650	2.56495	13	0	NA	CECA	2019	2018	1	23	2019-01-23	53	1	0	6.7488	YoungAdult	0	0	1	0	0	0.972222	0.193333	0.0287356	0.488506	1	0	2018	0.001	1.79	0.001	0	1.79	0	0.51	2.111	8.02	0.996
728	2.77259	16	0	2021-05-09	CECA	2019	2018	1	23	2019-01-23	53	1	0	4.84873	Juvenile	0	1	0	0	0	0.972222	0.0543071	0.0517241	0.45977	1	0	2018	0.001	1.79	0.001	0	1.79	0	0.51	2.111	8.02	0.996
559	3.7612	43	0	2019-12-30	CECA	2019	2018	1	16	2019-01-16	53	1	0	8.7666	YoungAdult	0	0	1	0	0	0.966667	0.237451	0.0578035	0.433526	1	0	2018	0.001	1.79	0.001	0	1.79	0	0.51	2.111	8.02	0.996
606	4.02535	56	0	2021-03-04	CECA	2019	2018	1	9	2019-01-09	53	1	0	7.72074	YoungAdult	0	0	1	0	0	0.972222	0.322222	0.0402299	0.045977	1	0	2018	0.001	1.79	0.001	0	1.79	0	0.51	2.111	8.02	0.996
795	2.94444	19	0	2019-10-08	CECA	2019	2018	1	9	2019-01-09	53	1	0	3.6742	Juvenile	0	1	0	0	1	0.972222	0.0383598	0.0804598	0.643678	1	0	2018	0.001	1.79	0.001	0	1.79	0	0.51	2.111	8.02	0.996
692	2.63906	14	0	NA	CECA	2019	2018	1	30	2019-01-30	53	1	0	5.76591	Juvenile	0	1	0	0	0	0.966667	0.00898235	0.138728	0.479769	1	0	2018	0.001	1.79	0.001	0	1.79	0	0.51	2.111	8.02	0.996
652	3.13549	23	0	NA	CECA	2019	2018	5	30	2019-05-30	54	0	1	7.08008	YoungAdult	0	0	1	0	0	0.988889	0.646581	0.0842697	0.0617978	1	0	2018	0	3.09	0	0	3.09	0	0.51	2.111	8.02	0.996
823	4.36945	79	0	2020-09-13	CECA	2019	2018	5	8	2019-05-08	54	0	1	3.06639	Juvenile	0	1	0	0	1	0.955556	0	0.222222	0.461988	1	0	2018	0	3.09	0	0	3.09	0	0.51	2.111	8.02	0.996
800	3.46574	32	0	NA	CECA	2019	2018	5	30	2019-05-30	54	0	1	4.14784	Juvenile	0	1	0	0	0	0.994444	0.241077	0.156425	0.212291	1	0	2018	0	3.09	0	0	3.09	0	0.51	2.111	8.02	0.996
892	0.916291	2.5	0	NA	CECA	2019	2018	7	17	2019-07-17	54	0	1	2.17112	Juvenile	0	1	0	0	0	0.977778	0.231481	0.177143	0.422857	1	0	2018	0	3.2	0	0	3.2	0	0.51	2.111	8.02	0.996
795	2.99573	20	0	2019-10-08	CECA	2019	2018	7	31	2019-07-31	54	0	1	4.22998	Juvenile	0	1	0	0	0	0.977778	0.167264	0.194286	0.337143	1	0	2018	0	3.2	0	0	3.2	0	0.51	2.111	8.02	0.996
463	3.17805	24	0	2020-01-05	CECA	2019	2018	7	31	2019-07-31	54	0	1	11.3292	OlderAdult	0	0	0	1	0	0.977778	0	0.228571	0.634286	1	0	2018	0	3.2	0	0	3.2	0	0.51	2.111	8.02	0.996
704	3.4012	30	0	2021-05-19	CECA	2019	2018	7	31	2019-07-31	54	0	1	6.23409	Juvenile	0	1	0	0	0	0.938889	0	0.113095	0.547619	1	0	2018	0	3.2	0	0	3.2	0	0.51	2.111	8.02	0.996
678	2.63906	14	0	2020-08-21	CECA	2019	2018	7	24	2019-07-24	54	0	1	6.37645	Juvenile	0	1	0	0	0	0.983333	0	0.340909	0.420455	1	0	2018	0	3.2	0	0	3.2	0	0.51	2.111	8.02	0.996
567	3.17805	24	0	2020-10-11	CECA	2019	2018	1	23	2019-01-23	53	1	0	8.75017	YoungAdult	0	0	1	0	0	0.972222	0.269072	0.0632184	0.494253	1	0	2018	0.001	1.79	0.001	0	1.79	0	0.51	2.111	8.02	0.996
204	2.30259	10	0	NA	CECA	2019	2018	1	23	2019-01-23	53	1	0	19.7426	OlderAdult	0	0	0	1	0	0.972222	0.35969	0.0344828	0.45977	1	0	2018	0.001	1.79	0.001	0	1.79	0	0.51	2.111	8.02	0.996
340	3.21888	25	0	NA	CECA	2019	2018	1	9	2019-01-09	53	1	0	14.6721	OlderAdult	0	0	0	1	0	0.983333	0	0.125	0.204545	1	0	2018	0.001	1.79	0.001	0	1.79	0	0.51	2.111	8.02	0.996
626	3.46574	32	0	NA	CECA	2019	2018	1	14	2019-01-14	53	1	0	7.63039	YoungAdult	0	0	1	0	0	0.977778	0.659722	0.0457143	0.114286	1	0	2018	0.001	1.79	0.001	0	1.79	0	0.51	2.111	8.02	0.996
828	3.2581	26	0	2022-05-04	CECA	2019	2018	1	2	2019-01-02	53	1	0	2.70773	Juvenile	0	1	0	0	0	0.972222	0.103943	0.0804598	0.454023	1	0	2018	0.001	1.79	0.001	0	1.79	0	0.51	2.111	8.02	0.996
602	3.3673	29	0	2023-11-18	CECA	2019	2018	1	9	2019-01-09	53	1	0	7.75359	YoungAdult	0	0	1	0	0	0.972222	0.00726817	0.114943	0.649425	1	0	2018	0.001	1.79	0.001	0	1.79	0	0.51	2.111	8.02	0.996
716	2.89037	18	0	2022-03-21	CECA	2019	2018	1	16	2019-01-16	53	1	0	5.62081	Juvenile	0	1	0	0	0	0.961111	0.424691	0.0639535	0.145349	1	0	2018	0.001	1.79	0.001	0	1.79	0	0.51	2.111	8.02	0.996
877	2.77259	16	0	2021-02-02	CECA	2019	2018	1	2	2019-01-02	53	1	0	1.73306	Juvenile	0	1	0	0	0	0.961111	0	0.0116279	0.0581395	1	0	2018	0.001	1.79	0.001	0	1.79	0	0.51	2.111	8.02	0.996
564	4.47734	88	0	2020-11-07	CECA	2019	2018	2	6	2019-02-06	53	1	0	8.8104	YoungAdult	0	0	1	0	0	0.966667	0.411905	0.00578035	0.0346821	1	0	2018	0	1.58	0	0	1.58	0	0.51	2.111	8.02	0.996
704	3.13549	23	0	2021-05-19	CECA	2019	2018	2	6	2019-02-06	53	1	0	5.75496	Juvenile	0	1	0	0	0	0.977778	0	0.0171429	0.0571429	1	0	2018	0	1.58	0	0	1.58	0	0.51	2.111	8.02	0.996
825	2.56495	13	0	2022-04-05	CECA	2019	2018	2	6	2019-02-06	53	1	0	2.80903	Juvenile	0	1	0	0	1	0.972222	0.0109848	0.103448	0.402299	1	0	2018	0	1.58	0	0	1.58	0	0.51	2.111	8.02	0.996
589	2.3979	11	0	NA	CECA	2019	2018	2	27	2019-02-27	53	1	0	8.71184	YoungAdult	0	0	1	0	0	0.933333	0	0.347305	0.550898	1	0	2018	0	1.58	0	0	1.58	0	0.51	2.111	8.02	0.996
789	2.70805	15	0	2020-08-21	CECA	2019	2018	2	12	2019-02-12	53	1	0	3.81109	Juvenile	0	1	0	0	0	0.977778	0.0982043	0.0914286	0.474286	1	0	2018	0	1.58	0	0	1.58	0	0.51	2.111	8.02	0.996
463	2.77259	16	0	2020-01-05	CECA	2019	2018	2	27	2019-02-27	53	1	0	10.9076	OlderAdult	0	0	0	1	0	0.877778	0.0135228	0.171975	0.649682	1	0	2018	0	1.58	0	0	1.58	0	0.51	2.111	8.02	0.996
697	1.79176	6	0	2023-01-28	CECA	2019	2018	2	6	2019-02-06	53	1	0	5.77413	Juvenile	0	1	0	0	0	0.972222	0.052968	0.0632184	0.356322	1	0	2018	0	1.58	0	0	1.58	0	0.51	2.111	8.02	0.996
700	3.2581	26	0	2023-01-21	CECA	2019	2018	2	6	2019-02-06	53	1	0	5.76591	Juvenile	0	1	0	0	0	0.961111	0.0553945	0.0697674	0.331395	1	0	2018	0	1.58	0	0	1.58	0	0.51	2.111	8.02	0.996
606	2.94444	19	0	2021-03-04	CECA	2019	2018	4	25	2019-04-25	54	0	1	8.01095	YoungAdult	0	0	1	0	0	0.933333	0	0.239521	0.281437	1	0	2018	0	2.72	0	0	2.72	0	0.51	2.111	8.02	0.996
894	3.4012	30	0	NA	CECA	2019	2018	5	8	2019-05-08	54	0	1	1.89185	Juvenile	0	1	0	0	1	0.522222	0.191481	0.0851064	0.234043	1	0	2018	0	3.09	0	0	3.09	0	0.51	2.111	8.02	0.996
418	5.19296	180	0	2019-07-01	CECA	2019	2018	5	30	2019-05-30	54	0	1	13.0568	OlderAdult	0	0	0	1	0	0.966667	0.187097	0.0747126	0.45977	1	0	2018	0	3.09	0	0	3.09	0	0.51	2.111	8.02	0.996
208	2.30259	10	0	NA	CECA	2019	2018	5	8	2019-05-08	54	0	1	19.9863	OlderAdult	0	0	0	1	0	0.988889	0.581061	0.0451977	0.079096	1	0	2018	0	3.09	0	0	3.09	0	0.51	2.111	8.02	0.996
824	2.16332	8.7	0	2021-01-24	CECA	2019	2018	5	23	2019-05-23	54	0	1	3.10198	Juvenile	0	1	0	0	1	0.988889	0.380342	0.269663	0.314607	1	0	2018	0	3.09	0	0	3.09	0	0.51	2.111	8.02	0.996
340	2.83321	17	0	NA	CECA	2019	2018	5	8	2019-05-08	54	0	1	14.9979	OlderAdult	0	0	0	1	0	0.938889	0	0.202381	0.39881	1	0	2018	0	3.09	0	0	3.09	0	0.51	2.111	8.02	0.996
795	3.66356	39	0	2019-10-08	CECA	2019	2018	5	30	2019-05-30	54	0	1	4.06023	Juvenile	0	1	0	0	0	0.961111	0.124014	0.156069	0.381503	1	0	2018	0	3.09	0	0	3.09	0	0.51	2.111	8.02	0.996
405	3.2581	26	0	2020-04-25	CECA	2019	2018	5	23	2019-05-23	54	0	1	13.0979	OlderAdult	0	0	0	1	0	0.944444	0	0.00588235	0.0117647	1	0	2018	0	3.09	0	0	3.09	0	0.51	2.111	8.02	0.996
725	2.83321	17	0	2021-06-06	CECA	2019	2018	5	8	2019-05-08	54	0	1	5.14168	Juvenile	0	1	0	0	0	0.972222	0.871895	0.195402	0.0977011	1	0	2018	0	3.09	0	0	3.09	0	0.51	2.111	8.02	0.996
837	0.916291	2.5	0	2022-04-23	CECA	2019	2018	5	8	2019-05-08	54	0	1	3.01164	Juvenile	0	1	0	0	1	0.972222	0.70303	0.258621	0.183908	1	0	2018	0	3.09	0	0	3.09	0	0.51	2.111	8.02	0.996
835	3.61092	37	0	2019-06-07	CECA	2019	2018	5	8	2019-05-08	54	0	1	3.02259	Juvenile	0	1	0	0	0	0.961111	0.0582656	0.168605	0.30814	1	0	2018	0	3.09	0	0	3.09	0	0.51	2.111	8.02	0.996
375	4.39445	81	0	2020-08-21	CECA	2019	2018	5	8	2019-05-08	54	0	1	14.0178	OlderAdult	0	0	0	1	0	0.994444	0	0.011236	0.314607	1	0	2018	0	3.09	0	0	3.09	0	0.51	2.111	8.02	0.996
840	4.70048	110	0	NA	CECA	2019	2018	5	8	2019-05-08	54	0	1	2.96509	Juvenile	0	1	0	0	1	0.988889	0.117278	0.19209	0.423729	1	0	2018	0	3.09	0	0	3.09	0	0.51	2.111	8.02	0.996
936	4.15888	64	0	NA	CECA	2019	2018	5	23	2019-05-23	54	0	1	1.11157	FirstYear	1	0	0	0	0	0.977778	0	0	0	1	0	2018	0	3.09	0	0	3.09	0	0.51	2.111	8.02	0.996
912	3.29584	27	0	NA	CECA	2019	2018	5	15	2019-05-15	54	0	1	1.12799	FirstYear	1	0	0	0	0	0.972222	0	0.0172414	0.0632184	1	0	2018	0	3.09	0	0	3.09	0	0.51	2.111	8.02	0.996
937	2.63906	14	0	NA	CECA	2019	2018	5	30	2019-05-30	54	0	1	1.13073	FirstYear	1	0	0	0	0	0.994444	0.772222	0.00719424	0.00719424	1	0	2018	0	3.09	0	0	3.09	0	0.51	2.111	8.02	0.996
914	3.17805	24	0	NA	CECA	2019	2018	5	20	2019-05-20	54	0	1	1.14716	FirstYear	1	0	0	0	0	0.961111	0.961111	0	0.017341	1	0	2018	0	3.09	0	0	3.09	0	0.51	2.111	8.02	0.996
219	3.61092	37	0	NA	CECA	2019	2018	1	16	2019-01-16	53	1	0	18.7762	OlderAdult	0	0	0	1	0	0.966667	0.235374	0.0520231	0.514451	1	0	2018	0.001	1.79	0.001	0	1.79	0	0.51	2.111	8.02	0.996
726	3.58352	36	0	NA	CECA	2019	2018	1	9	2019-01-09	53	1	0	4.81588	Juvenile	0	1	0	0	0	0.972222	0.0557692	0.12069	0.178161	1	0	2018	0.001	1.79	0.001	0	1.79	0	0.51	2.111	8.02	0.996
696	3.82864	46	0	2023-09-14	CECA	2019	2018	1	23	2019-01-23	53	1	0	5.7358	Juvenile	0	1	0	0	0	0.961111	0.257848	0.0813953	0.284884	1	0	2018	0.001	1.79	0.001	0	1.79	0	0.51	2.111	8.02	0.996
431	3.17805	24	0	2021-05-03	CECA	2019	2018	1	23	2019-01-23	53	1	0	11.7864	OlderAdult	0	0	0	1	0	0.972222	0.00726817	0.0287356	0.735632	1	0	2018	0.001	1.79	0.001	0	1.79	0	0.51	2.111	8.02	0.996
800	3.2581	26	0	NA	CECA	2019	2019	12	4	2019-12-04	55	1	0	4.66256	Juvenile	0	1	0	0	0	0.966667	0.042527	0.179191	0.473988	1	1	2019	0.006	2.63	0.006	0.006	2.63	2.63	0.34	3.136	14.16	2.714
688	6.04025	420	0	2021-01-06	CECA	2019	2019	12	4	2019-12-04	55	1	0	6.62012	YoungAdult	0	0	1	0	0	0.977778	0	0.262857	0.531429	1	1	2019	0.006	2.63	0.006	0.006	2.63	2.63	0.34	3.136	14.16	2.714
745	3.95124	52	0	NA	CECA	2019	2019	12	26	2019-12-26	55	1	0	5.7577	Juvenile	0	1	0	0	0	0.961111	0.0665385	0.17341	0.578035	1	1	2019	0.006	2.63	0.006	0.006	2.63	2.63	0.34	3.136	14.16	2.714
827	3.68888	40	0	NA	CECA	2019	2019	10	9	2019-10-09	55	1	0	3.47159	Juvenile	0	1	0	0	1	0.966667	0.0903609	0.202312	0.473988	1	1	2019	0.823	2.17	0.823	0.823	2.17	2.17	0.34	3.136	14.16	2.714
878	3.4012	30	0	2020-06-28	CECA	2019	2019	10	23	2019-10-23	55	1	0	2.51335	Juvenile	0	1	0	0	0	0.966667	0.142975	0.179191	0.520231	1	1	2019	0.823	2.17	0.823	0.823	2.17	2.17	0.34	3.136	14.16	2.714
912	2.89037	18	0	NA	CECA	2019	2019	10	23	2019-10-23	55	1	0	1.56879	Juvenile	0	1	0	0	0	0.95	0.0674603	0.170588	0.405882	1	1	2019	0.823	2.17	0.823	0.823	2.17	2.17	0.34	3.136	14.16	2.714
543	2.99573	20	0	2020-10-09	CECA	2019	2019	10	23	2019-10-23	55	1	0	10.4038	YoungAdult	0	0	1	0	0	0.961111	0.262778	0.0639535	0.401163	1	1	2019	0.823	2.17	0.823	0.823	2.17	2.17	0.34	3.136	14.16	2.714
877	3.09104	22	0	2021-02-02	CECA	2019	2019	10	9	2019-10-09	55	1	0	2.49966	Juvenile	0	1	0	0	0	0.966667	0.208937	0.121387	0.410405	1	1	2019	0.823	2.17	0.823	0.823	2.17	2.17	0.34	3.136	14.16	2.714
650	2.70805	15	0	NA	CECA	2019	2019	10	16	2019-10-16	55	1	0	7.47707	YoungAdult	0	0	1	0	0	0.961111	0.435443	0.104651	0.354651	1	1	2019	0.823	2.17	0.823	0.823	2.17	2.17	0.34	3.136	14.16	2.714
700	2.48491	12	0	2023-01-21	CECA	2019	2019	10	9	2019-10-09	55	1	0	6.43669	Juvenile	0	1	0	0	0	0.933333	0	0.257485	0.57485	1	1	2019	0.823	2.17	0.823	0.823	2.17	2.17	0.34	3.136	14.16	2.714
602	3.04452	21	0	2023-11-18	CECA	2019	2019	10	9	2019-10-09	55	1	0	8.50103	YoungAdult	0	0	1	0	0	0.983333	0.0184486	0.369318	0.534091	1	1	2019	0.823	2.17	0.823	0.823	2.17	2.17	0.34	3.136	14.16	2.714
840	3.4012	30	0	NA	CECA	2019	2019	10	16	2019-10-16	55	1	0	3.40589	Juvenile	0	1	0	0	1	0.95	0.174897	0.317647	0.317647	1	1	2019	0.823	2.17	0.823	0.823	2.17	2.17	0.34	3.136	14.16	2.714
890	1.90211	6.7	0	NA	CECA	2019	2019	10	16	2019-10-16	55	1	0	2.38467	Juvenile	0	1	0	0	1	0.966667	0.0816038	0.231214	0.381503	1	1	2019	0.823	2.17	0.823	0.823	2.17	2.17	0.34	3.136	14.16	2.714
785	3.46574	32	0	2020-08-10	CECA	2019	2019	10	9	2019-10-09	55	1	0	4.45448	Juvenile	0	1	0	0	0	0.966667	0.0139291	0.109827	0.289017	1	1	2019	0.823	2.17	0.823	0.823	2.17	2.17	0.34	3.136	14.16	2.714
888	3.85015	47	0	NA	CECA	2019	2019	10	16	2019-10-16	55	1	0	2.38467	Juvenile	0	1	0	0	1	0.966667	0.0622302	0.32948	0.473988	1	1	2019	0.823	2.17	0.823	0.823	2.17	2.17	0.34	3.136	14.16	2.714
692	2.25129	9.5	0	NA	CECA	2019	2019	10	16	2019-10-16	55	1	0	6.47502	Juvenile	0	1	0	0	0	0.955556	0.00708955	0.309942	0.473684	1	1	2019	0.823	2.17	0.823	0.823	2.17	2.17	0.34	3.136	14.16	2.714
589	2.77259	16	0	NA	CECA	2019	2019	10	30	2019-10-30	55	1	0	9.38261	YoungAdult	0	0	1	0	0	0.983333	0	0.403409	0.386364	1	1	2019	0.823	2.17	0.823	0.823	2.17	2.17	0.34	3.136	14.16	2.714
340	3.21888	25	0	NA	CECA	2019	2019	10	23	2019-10-23	55	1	0	15.4579	OlderAdult	0	0	0	1	0	0.927778	0.0118234	0.301205	0.638554	1	1	2019	0.823	2.17	0.823	0.823	2.17	2.17	0.34	3.136	14.16	2.714
825	2.83321	17	0	2022-04-05	CECA	2019	2019	10	23	2019-10-23	55	1	0	3.51814	Juvenile	0	1	0	0	1	0.972222	0.0640177	0.252874	0.614943	1	1	2019	0.823	2.17	0.823	0.823	2.17	2.17	0.34	3.136	14.16	2.714
470	6.63332	760	0	NA	CECA	2019	2019	11	20	2019-11-20	55	1	0	11.6085	OlderAdult	0	0	0	1	0	0.983333	0.357724	0.0284091	0.4375	1	1	2019	0.045	2.81	0.045	0.045	2.81	2.81	0.34	3.136	14.16	2.714
892	2.94444	19	0	NA	CECA	2019	2019	11	13	2019-11-13	55	1	0	2.49692	Juvenile	0	1	0	0	0	0.938889	0.0794326	0.208333	0.35119	1	1	2019	0.045	2.81	0.045	0.045	2.81	2.81	0.34	3.136	14.16	2.714
222	3.52636	34	0	2020-01-22	CECA	2019	2019	11	27	2019-11-27	55	1	0	19.614	OlderAdult	0	0	0	1	0	0.961111	0.177996	0.0813953	0.511628	1	1	2019	0.045	2.81	0.045	0.045	2.81	2.81	0.34	3.136	14.16	2.714
881	2.18605	8.9	0	NA	CECA	2019	2019	11	20	2019-11-20	55	1	0	2.5462	Juvenile	0	1	0	0	1	0.961111	0.0415459	0.238372	0.430233	1	1	2019	0.045	2.81	0.045	0.045	2.81	2.81	0.34	3.136	14.16	2.714
875	2.48491	12	0	2020-08-21	CECA	2019	2019	11	20	2019-11-20	55	1	0	2.56263	Juvenile	0	1	0	0	1	0.95	0.0835792	0.247059	0.417647	1	1	2019	0.045	2.81	0.045	0.045	2.81	2.81	0.34	3.136	14.16	2.714
696	4.70048	110	0	2023-09-14	CECA	2019	2019	11	6	2019-11-06	55	1	0	6.52156	YoungAdult	0	0	1	0	0	0.966667	0.17972	0.184971	0.526012	1	1	2019	0.045	2.81	0.045	0.045	2.81	2.81	0.34	3.136	14.16	2.714
574	3.52636	34	0	NA	CECA	2019	2019	11	6	2019-11-06	55	1	0	9.49487	YoungAdult	0	0	1	0	0	0.994444	0.113766	0.0955056	0.539326	1	1	2019	0.045	2.81	0.045	0.045	2.81	2.81	0.34	3.136	14.16	2.714
569	3.13549	23	0	NA	CECA	2019	2019	11	20	2019-11-20	55	1	0	9.56605	YoungAdult	0	0	1	0	0	0.972222	0.00611814	0.356322	0.551724	1	1	2019	0.045	2.81	0.045	0.045	2.81	2.81	0.34	3.136	14.16	2.714
550	4.40672	82	0	NA	CECA	2019	2019	11	6	2019-11-06	55	1	0	9.62355	YoungAdult	0	0	1	0	0	0.983333	0.391111	0.0625	0.25	1	1	2019	0.045	2.81	0.045	0.045	2.81	2.81	0.34	3.136	14.16	2.714
823	2.70805	15	0	2020-09-13	CECA	2019	2019	11	13	2019-11-13	55	1	0	3.58385	Juvenile	0	1	0	0	1	0.994444	0.0505272	0.280899	0.488764	1	1	2019	0.045	2.81	0.045	0.045	2.81	2.81	0.34	3.136	14.16	2.714
874	4.27667	72	0	2020-08-28	CECA	2019	2019	11	13	2019-11-13	55	1	0	2.55989	Juvenile	0	1	0	0	1	0.994444	0.0446115	0.179775	0.567416	1	1	2019	0.045	2.81	0.045	0.045	2.81	2.81	0.34	3.136	14.16	2.714
868	3.78419	44	0	NA	CECA	2019	2019	11	20	2019-11-20	55	1	0	2.59548	Juvenile	0	1	0	0	1	0.983333	0.0476965	0.153409	0.545455	1	1	2019	0.045	2.81	0.045	0.045	2.81	2.81	0.34	3.136	14.16	2.714
828	2.06686	7.9	0	2022-05-04	CECA	2019	2019	11	6	2019-11-06	55	1	0	3.55099	Juvenile	0	1	0	0	0	0.994444	0.107488	0.224719	0.550562	1	1	2019	0.045	2.81	0.045	0.045	2.81	2.81	0.34	3.136	14.16	2.714
311	3.13549	23	0	2021-07-24	CECA	2019	2019	11	13	2019-11-13	55	1	0	16.5092	OlderAdult	0	0	0	1	0	0.983333	0.21256	0.0909091	0.431818	1	1	2019	0.045	2.81	0.045	0.045	2.81	2.81	0.34	3.136	14.16	2.714
824	5.52146	250	0	2021-01-24	CECA	2019	2019	12	11	2019-12-11	55	1	0	3.65503	Juvenile	0	1	0	0	0	0.966667	0.132194	0.206897	0.465517	1	1	2019	0.006	2.63	0.006	0.006	2.63	2.63	0.34	3.136	14.16	2.714
665	4.21951	68	0	NA	CECA	2019	2019	12	4	2019-12-04	55	1	0	7.55099	YoungAdult	0	0	1	0	0	0.977778	0.152276	0.12	0.354286	1	1	2019	0.006	2.63	0.006	0.006	2.63	2.63	0.34	3.136	14.16	2.714
463	6.19441	490	1	2020-01-05	CECA	2019	2019	12	31	2019-12-31	55	1	0	11.7481	OlderAdult	0	0	0	1	0	0.977778	0	0.119318	0.573864	1	1	2019	0.006	2.63	0.006	0.006	2.63	2.63	0.34	3.136	14.16	2.714
889	3.68888	40	0	NA	CECA	2020	2019	6	10	2020-06-10	56	0	1	3.03628	Juvenile	0	1	0	0	1	0.988889	0.476132	0.376404	0.230337	1	1	2019	0	4.21	0	0	4.21	4.21	0.34	3.136	14.16	2.714
888	5.73657	310	0	NA	CECA	2020	2019	7	9	2020-07-09	56	0	1	3.11567	Juvenile	0	1	0	0	1	0.988889	0.277458	0.275281	0.505618	1	1	2019	0.001	3.83	0.001	0.001	3.83	3.83	0.34	3.136	14.16	2.714
663	4.55388	95	0	2023-05-29	CECA	2020	2019	7	9	2020-07-09	56	0	1	8.27926	YoungAdult	0	0	1	0	0	0.994444	0.410208	0.162011	0.284916	1	1	2019	0.001	3.83	0.001	0.001	3.83	3.83	0.34	3.136	14.16	2.714
168	0.916291	2.5	0	NA	CECA	2019	2019	12	26	2019-12-26	55	1	0	22.6338	OlderAdult	0	0	0	1	0	0.961111	0.252924	0.0578035	0.271676	1	1	2019	0.006	2.63	0.006	0.006	2.63	2.63	0.34	3.136	14.16	2.714
559	5.9135	370	0	2019-12-30	CECA	2019	2019	12	13	2019-12-13	55	1	0	9.67283	YoungAdult	0	0	1	0	0	0.994444	0.172947	0.0782123	0.435754	1	1	2019	0.006	2.63	0.006	0.006	2.63	2.63	0.34	3.136	14.16	2.714
747	3.89182	49	0	NA	CECA	2019	2019	12	4	2019-12-04	55	1	0	5.61533	Juvenile	0	1	0	0	0	0.983333	0	0.1875	0.3125	1	1	2019	0.006	2.63	0.006	0.006	2.63	2.63	0.34	3.136	14.16	2.714
718	5.63479	280	0	NA	CECA	2019	2019	12	4	2019-12-04	55	1	0	6.48597	Juvenile	0	1	0	0	0	0.983333	0.0519174	0.204545	0.4375	1	1	2019	0.006	2.63	0.006	0.006	2.63	2.63	0.34	3.136	14.16	2.714
646	4.09434	60	0	NA	CECA	2019	2019	12	4	2019-12-04	55	1	0	7.62491	YoungAdult	0	0	1	0	0	0.983333	0.417185	0.0397727	0.386364	1	1	2019	0.006	2.63	0.006	0.006	2.63	2.63	0.34	3.136	14.16	2.714
789	4.18965	66	0	2020-08-21	CECA	2019	2019	12	11	2019-12-11	55	1	0	4.63792	Juvenile	0	1	0	0	0	0.972222	0.0450103	0.211429	0.405714	1	1	2019	0.006	2.63	0.006	0.006	2.63	2.63	0.34	3.136	14.16	2.714
872	0.916291	2.5	0	NA	CECA	2020	2019	3	21	2020-03-21	56	0	1	2.92129	Juvenile	0	1	0	0	1	0.388889	0	0.242857	0.657143	1	1	2019	0	2.26	0	0	2.26	2.26	0.34	3.136	14.16	2.714
602	3.93183	51	0	2023-11-18	CECA	2020	2019	5	6	2020-05-06	56	0	1	9.07598	YoungAdult	0	0	1	0	0	0.961111	0	0.33526	0.624277	1	1	2019	0	3.38	0	0	3.38	3.38	0.34	3.136	14.16	2.714
1004	2.77259	16	0	2020-08-21	CECA	2020	2019	6	17	2020-06-17	56	0	1	0.941821	FirstYear	1	0	0	0	0	0.85	0.95625	0.398693	0.156863	1	1	2019	0	4.21	0	0	4.21	4.21	0.34	3.136	14.16	2.714
1006	3.49651	33	0	NA	CECA	2020	2019	6	17	2020-06-17	56	0	1	1.17728	FirstYear	1	0	0	0	0	0.988889	0	0	0.00561798	1	1	2019	0	4.21	0	0	4.21	4.21	0.34	3.136	14.16	2.714
837	3.73767	42	0	2022-04-23	CECA	2020	2019	7	16	2020-07-16	56	0	1	4.2026	Juvenile	0	1	0	0	0	0.983333	0.318137	0.158192	0.418079	1	1	2019	0.001	3.83	0.001	0.001	3.83	3.83	0.34	3.136	14.16	2.714
375	4.34381	77	0	2020-08-21	CECA	2020	2019	7	16	2020-07-16	56	0	1	15.2088	OlderAdult	0	0	0	1	0	0.983333	0.0724561	0.0282486	0.508475	1	1	2019	0.001	3.83	0.001	0.001	3.83	3.83	0.34	3.136	14.16	2.714
697	5.07517	160	0	2023-01-28	CECA	2020	2019	7	16	2020-07-16	56	0	1	7.21424	YoungAdult	0	0	1	0	0	0.988889	0.398507	0.101124	0.275281	1	1	2019	0.001	3.83	0.001	0.001	3.83	3.83	0.34	3.136	14.16	2.714
589	4.26268	71	0	NA	CECA	2020	2019	7	1	2020-07-01	56	0	1	10.0534	YoungAdult	0	0	1	0	0	0.972222	0.00596455	0.16	0.771429	1	1	2019	0.001	3.83	0.001	0.001	3.83	3.83	0.34	3.136	14.16	2.714
431	5.01064	150	0	2021-05-03	CECA	2020	2019	7	15	2020-07-15	56	0	1	13.2621	OlderAdult	0	0	0	1	0	0.972222	0.0155556	0.12	0.594286	1	1	2019	0.001	3.83	0.001	0.001	3.83	3.83	0.34	3.136	14.16	2.714
171	3.82864	46	0	NA	CECA	2020	2019	7	16	2020-07-16	56	0	1	23.1431	OlderAdult	0	0	0	1	0	0.983333	0.983333	0.19209	0.0903955	1	1	2019	0.001	3.83	0.001	0.001	3.83	3.83	0.34	3.136	14.16	2.714
901	3.3322	28	0	2021-01-17	CECA	2020	2019	7	9	2020-07-09	56	0	1	3.12663	Juvenile	0	1	0	0	0	0.988889	0.319641	0.162921	0.393258	1	1	2019	0.001	3.83	0.001	0.001	3.83	3.83	0.34	3.136	14.16	2.714
652	2.99573	20	0	NA	CECA	2020	2019	7	9	2020-07-09	56	0	1	8.19165	YoungAdult	0	0	1	0	0	0.994444	0.577853	0.139665	0.273743	1	1	2019	0.001	3.83	0.001	0.001	3.83	3.83	0.34	3.136	14.16	2.714
936	4.30407	74	0	NA	CECA	2020	2019	7	9	2020-07-09	56	0	1	2.2423	Juvenile	0	1	0	0	0	0.988889	0.334252	0.323077	0.607692	1	1	2019	0.001	3.83	0.001	0.001	3.83	3.83	0.34	3.136	14.16	2.714
1003	3.2581	26	0	NA	CECA	2020	2019	7	16	2020-07-16	56	0	1	1.03765	FirstYear	1	0	0	0	0	0.988889	0.988889	0.00561798	0.129213	1	1	2019	0.001	3.83	0.001	0.001	3.83	3.83	0.34	3.136	14.16	2.714
729	2.70805	15	0	NA	CECA	2020	2019	7	1	2020-07-01	56	0	1	6.25325	Juvenile	0	1	0	0	0	0.988889	0.455664	0.224719	0.348315	1	1	2019	0.001	3.83	0.001	0.001	3.83	3.83	0.34	3.136	14.16	2.714
477	3.91202	50	0	NA	CECA	2020	2019	7	9	2020-07-09	56	0	1	12.2491	OlderAdult	0	0	0	1	0	0.988889	0.534973	0.292135	0.393258	1	1	2019	0.001	3.83	0.001	0.001	3.83	3.83	0.34	3.136	14.16	2.714
758	4.39445	81	0	NA	CECA	2020	2019	7	9	2020-07-09	56	0	1	6.14374	Juvenile	0	1	0	0	0	0.994444	0.716	0.0893855	0.0502793	1	1	2019	0.001	3.83	0.001	0.001	3.83	3.83	0.34	3.136	14.16	2.714
448	4.12713	62	0	2020-08-21	CECA	2020	2019	7	16	2020-07-16	56	0	1	13.1937	OlderAdult	0	0	0	1	0	0.983333	0.961481	0.169492	0.0847458	1	1	2019	0.001	3.83	0.001	0.001	3.83	3.83	0.34	3.136	14.16	2.714
236	3.17805	24	0	NA	CECA	2020	2019	7	15	2020-07-15	56	0	1	19.3183	OlderAdult	0	0	0	1	0	0.972222	0	0.142857	0.64	1	1	2019	0.001	3.83	0.001	0.001	3.83	3.83	0.34	3.136	14.16	2.714
992	2.99573	20	0	2020-08-21	CECA	2020	2019	7	9	2020-07-09	56	0	1	1.2293	FirstYear	1	0	0	0	0	0.988889	0.988889	0.00561798	0.011236	1	1	2019	0.001	3.83	0.001	0.001	3.83	3.83	0.34	3.136	14.16	2.714
894	3.85015	47	0	NA	CECA	2020	2019	7	16	2020-07-16	56	0	1	3.08282	Juvenile	0	1	0	0	1	0.988889	0.448663	0.297753	0.308989	1	1	2019	0.001	3.83	0.001	0.001	3.83	3.83	0.34	3.136	14.16	2.714
704	6.39693	600	0	2021-05-19	CECA	2020	2019	7	15	2020-07-15	56	0	1	7.19233	YoungAdult	0	0	1	0	0	0.972222	0	0.04	0.537143	1	1	2019	0.001	3.83	0.001	0.001	3.83	3.83	0.34	3.136	14.16	2.714
921	3.13549	23	0	NA	CECA	2020	2019	7	29	2020-07-29	56	0	1	2.30253	Juvenile	0	1	0	0	1	0.983333	0.491667	0.259887	0.361582	1	1	2019	0.001	3.83	0.001	0.001	3.83	3.83	0.34	3.136	14.16	2.714
310	6.75693	860	0	2020-07-26	CECA	2020	2019	7	16	2020-07-16	56	0	1	17.1855	OlderAdult	0	0	0	1	0	0.983333	0.563182	0.19774	0.423729	1	1	2019	0.001	3.83	0.001	0.001	3.83	3.83	0.34	3.136	14.16	2.714
716	5.1358	170	0	2022-03-21	CECA	2020	2019	7	16	2020-07-16	56	0	1	7.11841	YoungAdult	0	0	1	0	0	0.988889	0.363562	0.101124	0.280899	1	1	2019	0.001	3.83	0.001	0.001	3.83	3.83	0.34	3.136	14.16	2.714
167	3.78419	44	0	2020-09-16	CECA	2020	2019	7	9	2020-07-09	56	0	1	23.1786	OlderAdult	0	0	0	1	0	0.988889	0.928034	0.168539	0.196629	1	1	2019	0.001	3.83	0.001	0.001	3.83	3.83	0.34	3.136	14.16	2.714
914	6.36303	580	0	NA	CECA	2020	2019	7	9	2020-07-09	56	0	1	2.28611	Juvenile	0	1	0	0	0	0.988889	0.2493	0.230337	0.438202	1	1	2019	0.001	3.83	0.001	0.001	3.83	3.83	0.34	3.136	14.16	2.714
901	5.8861	360	0	2021-01-17	CECA	2020	2020	10	21	2020-10-21	57	1	0	3.41136	Juvenile	0	1	0	0	0	0.966667	0.261	0.12069	0.454023	1	1	2020	0.822	3.11	0.822	0.822	3.11	3.11	0	2.961	6.01	1.115
564	6.32794	560	1	2020-11-07	CECA	2020	2020	10	11	2020-10-11	57	1	0	10.4887	YoungAdult	0	0	1	0	0	0.988889	0.0214976	0.011236	0.247191	1	1	2020	0.822	3.11	0.822	0.822	3.11	3.11	0	2.961	6.01	1.115
915	3.89182	49	0	2022-01-16	CECA	2020	2020	10	21	2020-10-21	57	1	0	2.55441	Juvenile	0	1	0	0	1	0.972222	0.108831	0.188571	0.577143	1	1	2020	0.822	3.11	0.822	0.822	3.11	3.11	0	2.961	6.01	1.115
828	3.29584	27	0	2022-05-04	CECA	2020	2020	10	21	2020-10-21	57	1	0	4.50924	Juvenile	0	1	0	0	0	0.961111	0.25744	0.219653	0.427746	1	1	2020	0.822	3.11	0.822	0.822	3.11	3.11	0	2.961	6.01	1.115
1034	3.61092	37	0	NA	CECA	2021	2020	7	7	2021-07-07	58	0	1	1.1937	FirstYear	1	0	0	0	0	0.783333	0.0435185	0	0.255319	1	1	2020	0	2.77	0	0	2.77	2.77	0	2.961	6.01	1.115
208	4.12713	62	0	NA	CECA	2021	2020	7	7	2021-07-07	58	0	1	22.152	OlderAdult	0	0	0	1	0	0.961111	0.350405	0.184971	0.369942	1	1	2020	0	2.77	0	0	2.77	2.77	0	2.961	6.01	1.115
317	4.38203	80	0	NA	CECA	2021	2020	8	4	2021-08-04	58	0	1	18.1958	OlderAdult	0	0	0	1	0	0.972222	0.486111	0.0171429	0.0285714	1	1	2020	0.461	2.27	0.461	0.461	2.27	2.27	0	2.961	6.01	1.115
330	4.11087	61	0	NA	CECA	2021	2020	8	4	2021-08-04	58	0	1	17.295	OlderAdult	0	0	0	1	0	0.972222	0.486111	0	0.0228571	1	1	2020	0.461	2.27	0.461	0.461	2.27	2.27	0	2.961	6.01	1.115
868	3.2581	26	0	NA	CECA	2020	2020	10	21	2020-10-21	57	1	0	3.5154	Juvenile	0	1	0	0	1	0.961111	0.15646	0.213873	0.531792	1	1	2020	0.822	3.11	0.822	0.822	3.11	3.11	0	2.961	6.01	1.115
1006	4.46591	87	0	NA	CECA	2020	2020	10	21	2020-10-21	57	1	0	1.52225	Juvenile	0	1	0	0	0	0.966667	0.0555556	0.0574713	0.442529	1	1	2020	0.822	3.11	0.822	0.822	3.11	3.11	0	2.961	6.01	1.115
602	5.01064	150	0	2023-11-18	CECA	2020	2020	12	16	2020-12-16	57	1	0	9.68925	YoungAdult	0	0	1	0	0	0.983333	0.016954	0.39548	0.587571	1	1	2020	0	3.13	0	0	3.13	3.13	0	2.961	6.01	1.115
827	3.63759	38	0	NA	CECA	2020	2020	12	16	2020-12-16	57	1	0	4.65982	Juvenile	0	1	0	0	0	0.977778	0.054321	0.232955	0.482955	1	1	2020	0	3.13	0	0	3.13	3.13	0	2.961	6.01	1.115
747	2.99573	20	0	NA	CECA	2020	2020	12	9	2020-12-09	57	1	0	6.63107	YoungAdult	0	0	1	0	0	0.988889	0	0.168539	0.449438	1	1	2020	0	3.13	0	0	3.13	3.13	0	2.961	6.01	1.115
877	6.39693	600	1	2021-02-02	CECA	2021	2020	1	10	2021-01-10	57	1	0	3.75633	Juvenile	0	1	0	0	0	0.994444	0.128072	0.173184	0.564246	1	1	2020	0	2.44	0	0	2.44	2.44	0	2.961	6.01	1.115
1034	4.48864	89	0	NA	CECA	2021	2020	3	31	2021-03-31	58	0	1	0.925394	FirstYear	1	0	0	0	0	0.844444	0	0	0.00657895	1	1	2020	0	2.78	0	0	2.78	2.78	0	2.961	6.01	1.115
692	3.21888	25	0	NA	CECA	2021	2020	3	19	2021-03-19	58	0	1	7.8987	YoungAdult	0	0	1	0	0	0.988889	0.0070134	0.230337	0.561798	1	1	2020	0	2.78	0	0	2.78	2.78	0	2.961	6.01	1.115
996	5.01064	150	0	NA	CECA	2021	2020	3	31	2021-03-31	58	0	1	1.85626	Juvenile	0	1	0	0	0	0.961111	0.149138	0.144509	0.526012	1	1	2020	0	2.78	0	0	2.78	2.78	0	2.961	6.01	1.115
550	3.29584	27	0	NA	CECA	2021	2020	3	19	2021-03-19	58	0	1	10.9897	OlderAdult	0	0	0	1	0	0.988889	0.405282	0.207865	0.477528	1	1	2020	0	2.78	0	0	2.78	2.78	0	2.961	6.01	1.115
1003	2.30259	10	0	NA	CECA	2021	2020	3	10	2021-03-10	58	0	1	1.68652	Juvenile	0	1	0	0	0	0.983333	0.317204	0.158192	0.542373	1	1	2020	0	2.78	0	0	2.78	2.78	0	2.961	6.01	1.115
438	3.21888	25	0	2021-07-01	CECA	2021	2020	4	16	2021-04-16	58	0	1	13.9904	OlderAdult	0	0	0	1	0	0.988889	0.466667	0.191011	0.308989	1	1	2020	0	3.4	0	0	3.4	3.4	0	2.961	6.01	1.115
943	5.56068	260	0	NA	CECA	2021	2020	4	17	2021-04-17	58	0	1	2.92129	Juvenile	0	1	0	0	1	0.994444	0.194403	0.223464	0.519553	1	1	2020	0	3.4	0	0	3.4	3.4	0	2.961	6.01	1.115
711	1.75786	5.8	0	2023-02-13	CECA	2021	2020	4	28	2021-04-28	58	0	1	7.94251	YoungAdult	0	0	1	0	0	0.988889	0.973067	0.438202	0.264045	1	1	2020	0	3.4	0	0	3.4	3.4	0	2.961	6.01	1.115
1021	4.86753	130	0	NA	CECA	2021	2020	4	28	2021-04-28	58	0	1	1.08966	FirstYear	1	0	0	0	0	0.983333	0	0	0	1	1	2020	0	3.4	0	0	3.4	3.4	0	2.961	6.01	1.115
431	5.76832	320	1	2021-05-03	CECA	2021	2020	4	29	2021-04-29	58	0	1	14.0507	OlderAdult	0	0	0	1	0	0.994444	0.00764957	0.027933	0.698324	1	1	2020	0	3.4	0	0	3.4	3.4	0	2.961	6.01	1.115
626	4.60517	100	0	NA	CECA	2021	2020	5	7	2021-05-07	58	0	1	9.94114	YoungAdult	0	0	1	0	0	0.988889	0.0373166	0.0393258	0.55618	1	1	2020	0	3.9	0	0	3.9	3.9	0	2.961	6.01	1.115
589	3.85015	47	0	NA	CECA	2021	2020	5	12	2021-05-12	58	0	1	10.9158	OlderAdult	0	0	0	1	0	0.988889	0	0.252809	0.640449	1	1	2020	0	3.9	0	0	3.9	3.9	0	2.961	6.01	1.115
700	4.48864	89	0	2023-01-21	CECA	2021	2020	5	12	2021-05-12	58	0	1	8.02738	YoungAdult	0	0	1	0	0	0.988889	0.00691531	0.106742	0.696629	1	1	2020	0	3.9	0	0	3.9	3.9	0	2.961	6.01	1.115
204	5.07517	160	0	NA	CECA	2021	2020	5	7	2021-05-07	58	0	1	22.0287	OlderAdult	0	0	0	1	0	0.988889	0.452542	0.11236	0.550562	1	1	2020	0	3.9	0	0	3.9	3.9	0	2.961	6.01	1.115
569	3.93183	51	0	NA	CECA	2021	2020	6	11	2021-06-11	58	0	1	11.1239	OlderAdult	0	0	0	1	0	0.988889	0.00672714	0.235955	0.589888	1	1	2020	0	3.75	0	0	3.75	3.75	0	2.961	6.01	1.115
800	4.34381	77	0	NA	CECA	2021	2020	6	2	2021-06-02	58	0	1	6.15743	Juvenile	0	1	0	0	0	0.972222	0.042735	0.114286	0.405714	1	1	2020	0	3.75	0	0	3.75	3.75	0	2.961	6.01	1.115
888	5.29832	200	0	NA	CECA	2021	2020	6	8	2021-06-08	58	0	1	4.03012	Juvenile	0	1	0	0	0	0.961111	0.398759	0.300578	0.242775	1	1	2020	0	3.75	0	0	3.75	3.75	0	2.961	6.01	1.115
825	3.85015	47	0	2022-04-05	CECA	2021	2020	6	8	2021-06-08	58	0	1	5.14442	Juvenile	0	1	0	0	0	0.977778	0.06875	0.0909091	0.636364	1	1	2020	0	3.75	0	0	3.75	3.75	0	2.961	6.01	1.115
1021	4.14313	63	0	NA	CECA	2021	2020	6	30	2021-06-30	58	0	1	1.26215	FirstYear	1	0	0	0	0	0.888889	0.222222	0.06875	0.15625	1	1	2020	0	3.75	0	0	3.75	3.75	0	2.961	6.01	1.115
538	6.08677	440	0	NA	CECA	2021	2020	6	16	2021-06-16	58	0	1	12.0684	OlderAdult	0	0	0	1	0	0.972222	0.245984	0.108571	0.365714	1	1	2020	0	3.75	0	0	3.75	3.75	0	2.961	6.01	1.115
602	3.52636	34	0	2023-11-18	CECA	2021	2020	6	16	2021-06-16	58	0	1	10.1875	YoungAdult	0	0	1	0	0	0.866667	0.0117914	0.429487	0.512821	1	1	2020	0	3.75	0	0	3.75	3.75	0	2.961	6.01	1.115
190	2.77259	16	0	NA	CECA	2021	2020	6	16	2021-06-16	58	0	1	23.102	OlderAdult	0	0	0	1	0	0.955556	0.310136	0.180233	0.482558	1	1	2020	0	3.75	0	0	3.75	3.75	0	2.961	6.01	1.115
726	2.94444	19	0	NA	CECA	2021	2020	6	2	2021-06-02	58	0	1	7.2115	YoungAdult	0	0	1	0	0	0.972222	0.0982043	0.177143	0.388571	1	1	2020	0	3.75	0	0	3.75	3.75	0	2.961	6.01	1.115
827	3.58352	36	0	NA	CECA	2021	2020	6	16	2021-06-16	58	0	1	5.15811	Juvenile	0	1	0	0	0	0.638889	0.10281	0.165217	0.591304	1	1	2020	0	3.75	0	0	3.75	3.75	0	2.961	6.01	1.115
745	3.21888	25	0	NA	CECA	2021	2020	6	30	2021-06-30	58	0	1	7.26899	YoungAdult	0	0	1	0	0	0.988889	0.843158	0.342697	0.191011	1	1	2020	0	3.75	0	0	3.75	3.75	0	2.961	6.01	1.115
747	3.3673	29	0	NA	CECA	2021	2020	6	16	2021-06-16	58	0	1	7.14853	YoungAdult	0	0	1	0	0	0.955556	0.0471879	0.0930233	0.377907	1	1	2020	0	3.75	0	0	3.75	3.75	0	2.961	6.01	1.115
868	5.43808	230	0	NA	CECA	2021	2020	6	16	2021-06-16	58	0	1	4.16701	Juvenile	0	1	0	0	0	0.972222	0.297939	0.148571	0.56	1	1	2020	0	3.75	0	0	3.75	3.75	0	2.961	6.01	1.115
828	2.77259	16	0	2022-05-04	CECA	2021	2020	6	16	2021-06-16	58	0	1	5.16085	Juvenile	0	1	0	0	0	0.961111	0.414017	0.294798	0.456647	1	1	2020	0	3.75	0	0	3.75	3.75	0	2.961	6.01	1.115
840	3.46574	32	0	NA	CECA	2021	2020	7	7	2021-07-07	58	0	1	5.13073	Juvenile	0	1	0	0	0	0.977778	0.377253	0.25	0.471591	1	1	2020	0	2.77	0	0	2.77	2.77	0	2.961	6.01	1.115
631	2.77259	16	0	NA	CECA	2021	2020	7	7	2021-07-07	58	0	1	10.0479	YoungAdult	0	0	1	0	0	0.988889	0.674242	0.359551	0.258427	1	1	2020	0	2.77	0	0	2.77	2.77	0	2.961	6.01	1.115
574	5.01064	150	0	NA	CECA	2021	2020	7	7	2021-07-07	58	0	1	11.1622	OlderAdult	0	0	0	1	0	0.983333	0.20308	0.169492	0.350282	1	1	2020	0	2.77	0	0	2.77	2.77	0	2.961	6.01	1.115
1027	3.66356	39	0	NA	CECA	2021	2020	7	14	2021-07-14	58	0	1	1.23751	FirstYear	1	0	0	0	0	0.988889	0	0	0.0168539	1	1	2020	0	2.77	0	0	2.77	2.77	0	2.961	6.01	1.115
1089	3.43399	31	0	NA	CECA	2022	2021	6	29	2022-06-29	60	0	1	1.21013	FirstYear	1	0	0	0	0	0.994444	0.994444	0	0.106145	1	1	2021	0	3.42	0	0	3.42	3.42	2.14	2.815	5.24	0.832
747	3.61092	37	0	NA	CECA	2022	2021	6	29	2022-06-29	60	0	1	8.18344	YoungAdult	0	0	1	0	0	0.988889	0.0770563	0.0786517	0.353933	1	1	2021	0	3.42	0	0	3.42	3.42	2.14	2.815	5.24	0.832
986	3.2581	26	0	NA	CECA	2021	2021	10	20	2021-10-20	59	1	0	2.48049	Juvenile	0	1	0	0	1	0.972222	0.0318761	0.285714	0.411429	1	1	2021	0.916	2.33	0.916	0.916	2.33	2.33	2.14	2.815	5.24	0.832
340	3.73767	42	0	NA	CECA	2021	2021	10	20	2021-10-20	59	1	0	17.4511	OlderAdult	0	0	0	1	0	0.983333	0.0134703	0.225989	0.59887	1	1	2021	0.916	2.33	0.916	0.916	2.33	2.33	2.14	2.815	5.24	0.832
972	3.55535	35	0	2022-07-02	CECA	2021	2021	10	20	2021-10-20	59	1	0	2.53525	Juvenile	0	1	0	0	1	0.955556	0.100106	0.174419	0.436047	1	1	2021	0.916	2.33	0.916	0.916	2.33	2.33	2.14	2.815	5.24	0.832
602	4.17439	65	0	2023-11-18	CECA	2021	2021	10	20	2021-10-20	59	1	0	10.5325	OlderAdult	0	0	0	1	0	0.955556	0.00624546	0.354651	0.534884	1	1	2021	0.916	2.33	0.916	0.916	2.33	2.33	2.14	2.815	5.24	0.832
904	4.36945	79	0	NA	CECA	2021	2021	10	20	2021-10-20	59	1	0	3.60027	Juvenile	0	1	0	0	1	0.955556	0.516139	0.395349	0.401163	1	1	2021	0.916	2.33	0.916	0.916	2.33	2.33	2.14	2.815	5.24	0.832
1006	5.01064	150	0	NA	CECA	2021	2021	10	27	2021-10-27	59	1	0	2.53799	Juvenile	0	1	0	0	0	0.988889	0.247222	0.241573	0.432584	1	1	2021	0.916	2.33	0.916	0.916	2.33	2.33	2.14	2.815	5.24	0.832
957	3.93183	51	0	NA	CECA	2021	2021	11	10	2021-11-10	59	1	0	2.70226	Juvenile	0	1	0	0	1	1	0.238095	0	0.116667	1	1	2021	0.038	2.32	0.038	0.038	2.32	2.32	2.14	2.815	5.24	0.832
589	3.2581	26	0	NA	CECA	2021	2021	11	3	2021-11-03	59	1	0	11.3949	OlderAdult	0	0	0	1	0	0.961111	0.00620072	0.242775	0.653179	1	1	2021	0.038	2.32	0.038	0.038	2.32	2.32	2.14	2.815	5.24	0.832
966	4.02535	56	0	NA	CECA	2021	2021	11	3	2021-11-03	59	1	0	2.60917	Juvenile	0	1	0	0	1	0.966667	0.175758	0.00574713	0.0574713	1	1	2021	0.038	2.32	0.038	0.038	2.32	2.32	2.14	2.815	5.24	0.832
692	4.21951	68	0	NA	CECA	2021	2021	11	3	2021-11-03	59	1	0	8.52567	YoungAdult	0	0	1	0	0	0.966667	0.00855457	0.235632	0.413793	1	1	2021	0.038	2.32	0.038	0.038	2.32	2.32	2.14	2.815	5.24	0.832
1021	4.94164	140	0	NA	CECA	2021	2021	11	22	2021-11-22	59	1	0	1.65914	Juvenile	0	1	0	0	0	0.888889	0.188552	0.14375	0.475	1	1	2021	0.038	2.32	0.038	0.038	2.32	2.32	2.14	2.815	5.24	0.832
726	4.20469	67	0	NA	CECA	2021	2021	12	17	2021-12-17	59	1	0	7.75359	YoungAdult	0	0	1	0	0	0.983333	0.0325069	0.169492	0.514124	1	1	2021	0.006	2.23	0.006	0.006	2.23	2.23	2.14	2.815	5.24	0.832
569	3.21888	25	0	NA	CECA	2021	2021	12	17	2021-12-17	59	1	0	11.6413	OlderAdult	0	0	0	1	0	0.988889	0.0353175	0.275281	0.511236	1	1	2021	0.006	2.23	0.006	0.006	2.23	2.23	2.14	2.815	5.24	0.832
340	5.66988	290	0	NA	CECA	2021	2021	12	8	2021-12-08	59	1	0	17.5852	OlderAdult	0	0	0	1	0	0.961111	0.0197489	0.213873	0.630058	1	1	2021	0.006	2.23	0.006	0.006	2.23	2.23	2.14	2.815	5.24	0.832
828	2.63906	14	0	2022-05-04	CECA	2021	2021	12	8	2021-12-08	59	1	0	5.63997	Juvenile	0	1	0	0	0	0.961111	0.515378	0.369942	0.427746	1	1	2021	0.006	2.23	0.006	0.006	2.23	2.23	2.14	2.815	5.24	0.832
956	3.13549	23	0	NA	CECA	2021	2021	12	17	2021-12-17	59	1	0	2.81451	Juvenile	0	1	0	0	1	0.988889	0.0581699	0.0224719	0.0730337	1	1	2021	0.006	2.23	0.006	0.006	2.23	2.23	2.14	2.815	5.24	0.832
236	4.33073	76	0	NA	CECA	2021	2021	12	22	2021-12-22	59	1	0	20.7556	OlderAdult	0	0	0	1	0	0.977778	0.0086529	0.176136	0.465909	1	1	2021	0.006	2.23	0.006	0.006	2.23	2.23	2.14	2.815	5.24	0.832
889	2.24071	9.4	0	NA	CECA	2021	2021	12	17	2021-12-17	59	1	0	4.55578	Juvenile	0	1	0	0	0	0.933333	0.00717949	0.220238	0.553571	1	1	2021	0.006	2.23	0.006	0.006	2.23	2.23	2.14	2.815	5.24	0.832
840	3.58352	36	0	NA	CECA	2021	2021	12	22	2021-12-22	59	1	0	5.59069	Juvenile	0	1	0	0	0	0.955556	0.340741	0.30814	0.44186	1	1	2021	0.006	2.23	0.006	0.006	2.23	2.23	2.14	2.815	5.24	0.832
921	1.96009	7.1	0	NA	CECA	2022	2021	1	12	2022-01-12	59	1	0	3.75907	Juvenile	0	1	0	0	0	0.977778	0.256245	0.323864	0.5	1	1	2021	0.001	1.78	0.001	0.001	1.78	1.78	2.14	2.815	5.24	0.832
915	2.77259	16	0	2022-01-16	CECA	2022	2021	1	12	2022-01-12	59	1	0	3.78097	Juvenile	0	1	0	0	0	0.983333	0.672807	0.350282	0.186441	1	1	2021	0.001	1.78	0.001	0.001	1.78	1.78	2.14	2.815	5.24	0.832
1027	4.70048	110	0	NA	CECA	2022	2021	1	26	2022-01-26	59	1	0	1.77413	Juvenile	0	1	0	0	0	0.966667	0.333053	0.166667	0.517241	1	1	2021	0.001	1.78	0.001	0.001	1.78	1.78	2.14	2.815	5.24	0.832
650	3.09104	22	0	NA	CECA	2022	2021	1	12	2022-01-12	59	1	0	9.71937	YoungAdult	0	0	1	0	0	0.983333	0.93963	0.389831	0.118644	1	1	2021	0.001	1.78	0.001	0.001	1.78	1.78	2.14	2.815	5.24	0.832
1078	3.13549	23	0	NA	CECA	2022	2021	1	7	2022-01-07	59	1	0	0.741958	FirstYear	1	0	0	0	0	0.427778	0	0	0.844156	1	1	2021	0.001	1.78	0.001	0.001	1.78	1.78	2.14	2.815	5.24	0.832
994	0.916291	2.5	0	NA	CECA	2022	2021	1	12	2022-01-12	59	1	0	2.66119	Juvenile	0	1	0	0	1	0.916667	0.0327381	0.0363636	0.133333	1	1	2021	0.001	1.78	0.001	0.001	1.78	1.78	2.14	2.815	5.24	0.832
892	2.94444	19	0	NA	CECA	2022	2021	1	12	2022-01-12	59	1	0	4.66256	Juvenile	0	1	0	0	0	0.916667	0.33404	0.290909	0.424242	1	1	2021	0.001	1.78	0.001	0.001	1.78	1.78	2.14	2.815	5.24	0.832
931	2.56495	13	0	NA	CECA	2022	2021	1	12	2022-01-12	59	1	0	3.72074	Juvenile	0	1	0	0	0	0.916667	0.0586667	0.163636	0.593939	1	1	2021	0.001	1.78	0.001	0.001	1.78	1.78	2.14	2.815	5.24	0.832
470	2.94444	19	0	NA	CECA	2022	2021	1	12	2022-01-12	59	1	0	13.755	OlderAdult	0	0	0	1	0	0.977778	0.440537	0.142045	0.375	1	1	2021	0.001	1.78	0.001	0.001	1.78	1.78	2.14	2.815	5.24	0.832
990	0.916291	2.5	0	NA	CECA	2022	2021	1	12	2022-01-12	59	1	0	2.67488	Juvenile	0	1	0	0	1	0.972222	0.150181	0.154286	0.548571	1	1	2021	0.001	1.78	0.001	0.001	1.78	1.78	2.14	2.815	5.24	0.832
943	3.66356	39	0	NA	CECA	2022	2021	1	26	2022-01-26	59	1	0	3.69884	Juvenile	0	1	0	0	0	0.961111	0.357861	0.242775	0.300578	1	1	2021	0.001	1.78	0.001	0.001	1.78	1.78	2.14	2.815	5.24	0.832
962	1.93152	6.9	0	NA	CECA	2022	2021	1	12	2022-01-12	59	1	0	2.81725	Juvenile	0	1	0	0	1	0.916667	0	0.030303	0.127273	1	1	2021	0.001	1.78	0.001	0.001	1.78	1.78	2.14	2.815	5.24	0.832
995	2.94444	19	0	NA	CECA	2022	2021	2	7	2022-02-07	59	1	0	2.7269	Juvenile	0	1	0	0	1	0.994444	0.828704	0.223464	0.0782123	1	1	2021	0	1.95	0	0	1.95	1.95	2.14	2.815	5.24	0.832
566	3.2581	26	0	NA	CECA	2022	2021	2	9	2022-02-09	59	1	0	11.8056	OlderAdult	0	0	0	1	0	0.988889	0.973192	0.488764	0.219101	1	1	2021	0	1.95	0	0	1.95	1.95	2.14	2.815	5.24	0.832
868	2.99573	20	0	NA	CECA	2022	2021	2	9	2022-02-09	59	1	0	4.81862	Juvenile	0	1	0	0	0	0.955556	0.327127	0.19186	0.453488	1	1	2021	0	1.95	0	0	1.95	1.95	2.14	2.815	5.24	0.832
1096	5.1358	170	0	2022-04-15	CECA	2022	2021	3	22	2022-03-22	60	0	1	0.87885	FirstYear	1	0	0	0	0	0.788889	0	0	0.147887	1	1	2021	0	2.58	0	0	2.58	2.58	2.14	2.815	5.24	0.832
631	4.14313	63	0	NA	CECA	2022	2021	3	15	2022-03-15	60	0	1	10.7351	OlderAdult	0	0	0	1	0	0.983333	0.554511	0.316384	0.435028	1	1	2021	0	2.58	0	0	2.58	2.58	2.14	2.815	5.24	0.832
745	5.94017	380	0	NA	CECA	2022	2021	3	15	2022-03-15	60	0	1	7.97536	YoungAdult	0	0	1	0	0	0.983333	0.539528	0.282486	0.355932	1	1	2021	0	2.58	0	0	2.58	2.58	2.14	2.815	5.24	0.832
921	4.94164	140	0	NA	CECA	2022	2021	6	29	2022-06-29	60	0	1	4.21903	Juvenile	0	1	0	0	0	0.944444	0.403732	0.335294	0.435294	1	1	2021	0	3.42	0	0	3.42	3.42	2.14	2.815	5.24	0.832
1104	3.66356	39	0	NA	CECA	2022	2021	7	26	2022-07-26	60	0	1	1.31964	FirstYear	1	0	0	0	0	0.972222	0.972222	0	0.00571429	1	1	2021	0	3.06	0	0	3.06	3.06	2.14	2.815	5.24	0.832
340	4.52179	92	0	NA	CECA	2022	2021	7	26	2022-07-26	60	0	1	18.2149	OlderAdult	0	0	0	1	0	0.977778	0.077193	0.102273	0.761364	1	1	2021	0	3.06	0	0	3.06	3.06	2.14	2.815	5.24	0.832
171	6.04025	420	1	NA	CECA	2022	2021	6	25	2022-06-25	60	0	1	25.0842	OlderAdult	0	0	0	1	0	0.988889	0.905085	0.196629	0.134831	1	1	2021	0	3.42	0	0	3.42	3.42	2.14	2.815	5.24	0.832
745	6.21461	500	0	NA	CECA	2022	2021	7	13	2022-07-13	60	0	1	8.3039	YoungAdult	0	0	1	0	0	0.844444	0.518981	0.276316	0.355263	1	1	2021	0	3.06	0	0	3.06	3.06	2.14	2.815	5.24	0.832
996	4.60517	100	0	NA	CECA	2022	2021	8	31	2022-08-31	60	0	1	3.27447	Juvenile	0	1	0	0	0	0.961111	0.32498	0.283237	0.520231	1	1	2021	0.496	2.64	0.496	0.496	2.64	2.64	2.14	2.815	5.24	0.832
912	4.07754	59	0	NA	CECA	2022	2021	8	31	2022-08-31	60	0	1	4.42437	Juvenile	0	1	0	0	0	0.994444	0.430431	0.301676	0.446927	1	1	2021	0.496	2.64	0.496	0.496	2.64	2.64	2.14	2.815	5.24	0.832
718	4.17439	65	0	NA	CECA	2022	2021	8	23	2022-08-23	60	0	1	9.20465	YoungAdult	0	0	1	0	0	0.977778	0.900585	0.261364	0.170455	1	1	2021	0.496	2.64	0.496	0.496	2.64	2.64	2.14	2.815	5.24	0.832
589	4.17439	65	0	NA	CECA	2022	2021	8	3	2022-08-03	60	0	1	12.1424	OlderAdult	0	0	0	1	0	0.955556	0.00746528	0.127907	0.616279	1	1	2021	0.496	2.64	0.496	0.496	2.64	2.64	2.14	2.815	5.24	0.832
931	4.09434	60	0	NA	CECA	2022	2021	8	3	2022-08-03	60	0	1	4.27652	Juvenile	0	1	0	0	0	0.966667	0.145662	0.247126	0.591954	1	1	2021	0.496	2.64	0.496	0.496	2.64	2.64	2.14	2.815	5.24	0.832
1175	2.77259	16	0	NA	CECA	2023	2022	5	3	2023-05-03	62	0	1	0.936345	FirstYear	1	0	0	0	0	0.988889	0.983333	0	0.00564972	1	1	2022	0	2.75	0	0	2.75	2.75	0	1.768	0	0
1027	3.09104	22	0	NA	CECA	2023	2022	5	3	2023-05-03	62	0	1	3.03901	Juvenile	0	1	0	0	0	0.988889	0.506271	0.276836	0.293785	1	1	2022	0	2.75	0	0	2.75	2.75	0	1.768	0	0
889	3.63759	38	0	NA	CECA	2022	2022	9	21	2022-09-21	61	1	0	5.31691	Juvenile	0	1	0	0	0	0.988889	0.0375527	0.219101	0.668539	1	1	2022	1.613	2.51	1.613	1.613	2.51	2.51	0	1.768	0	0
970	3.63759	38	0	NA	CECA	2022	2022	9	14	2022-09-14	61	1	0	3.46064	Juvenile	0	1	0	0	1	0.977778	0.586667	0.346591	0.448864	1	1	2022	1.613	2.51	1.613	1.613	2.51	2.51	0	1.768	0	0
913	2.99573	20	0	NA	CECA	2022	2022	9	21	2022-09-21	61	1	0	4.47912	Juvenile	0	1	0	0	0	0.955556	0.432583	0.337209	0.523256	1	1	2022	1.613	2.51	1.613	1.613	2.51	2.51	0	1.768	0	0
1095	4.39445	81	0	NA	CECA	2022	2022	9	28	2022-09-28	61	1	0	1.53593	Juvenile	0	1	0	0	0	0.977778	0.760494	0.00568182	0.0454545	1	1	2022	1.613	2.51	1.613	1.613	2.51	2.51	0	1.768	0	0
914	3.3673	29	0	NA	CECA	2022	2022	9	21	2022-09-21	61	1	0	4.48734	Juvenile	0	1	0	0	0	0.961111	0.570416	0.265896	0.445087	1	1	2022	1.613	2.51	1.613	1.613	2.51	2.51	0	1.768	0	0
936	4.70048	110	0	NA	CECA	2022	2022	10	5	2022-10-05	61	1	0	4.48186	Juvenile	0	1	0	0	0	0.955556	0.311111	0.273256	0.476744	1	1	2022	1.152	2.32	1.152	1.152	2.32	2.32	0	1.768	0	0
1089	2.70805	15	0	NA	CECA	2022	2022	10	5	2022-10-05	61	1	0	1.47844	FirstYear	1	0	0	0	0	0.961111	0.728584	0.109827	0.248555	1	1	2022	1.152	2.32	1.152	1.152	2.32	2.32	0	1.768	0	0
892	4.44265	85	0	NA	CECA	2022	2022	10	5	2022-10-05	61	1	0	5.39083	Juvenile	0	1	0	0	0	0.988889	0.519167	0.264045	0.410112	1	1	2022	1.152	2.32	1.152	1.152	2.32	2.32	0	1.768	0	0
696	4.23411	69	0	2023-09-14	CECA	2022	2022	10	5	2022-10-05	61	1	0	9.43463	YoungAdult	0	0	1	0	0	0.988889	0.767843	0.235955	0.241573	1	1	2022	1.152	2.32	1.152	1.152	2.32	2.32	0	1.768	0	0
966	2.94444	19	0	NA	CECA	2022	2022	12	13	2022-12-13	61	1	0	3.718	Juvenile	0	1	0	0	0	0.966667	0.220735	0.229885	0.5	1	1	2022	0.004	1.87	0.004	0.004	1.87	1.87	0	1.768	0	0
968	6.49224	660	1	2023-01-05	CECA	2022	2022	12	22	2022-12-22	61	1	0	3.73443	Juvenile	0	1	0	0	0	0.994444	0.323773	0.301676	0.418994	1	1	2022	0.004	1.87	0.004	0.004	1.87	1.87	0	1.768	0	0
962	2.94444	19	0	NA	CECA	2022	2022	12	7	2022-12-07	61	1	0	3.718	Juvenile	0	1	0	0	1	0.977778	0.300317	0.340909	0.454545	1	1	2022	0.004	1.87	0.004	0.004	1.87	1.87	0	1.768	0	0
602	3.85015	47	0	2023-11-18	CECA	2023	2022	2	7	2023-02-07	61	1	0	11.833	OlderAdult	0	0	0	1	0	0.966667	0.00620072	0.242775	0.653179	1	1	2022	0	1.85	0	0	1.85	1.85	0	1.768	0	0
1006	3.52636	34	0	NA	CECA	2023	2022	2	15	2023-02-15	61	1	0	3.8412	Juvenile	0	1	0	0	0	0.966667	0.192222	0.202312	0.578035	1	1	2022	0	1.85	0	0	1.85	1.85	0	1.768	0	0
986	2.06686	7.9	0	NA	CECA	2023	2022	2	7	2023-02-07	61	1	0	3.78097	Juvenile	0	1	0	0	0	0.966667	0.295726	0.265896	0.410405	1	1	2022	0	1.85	0	0	1.85	1.85	0	1.768	0	0
943	4.04305	57	0	NA	CECA	2023	2022	2	7	2023-02-07	61	1	0	4.73101	Juvenile	0	1	0	0	0	0.961111	0.172	0.151163	0.430233	1	1	2022	0	1.85	0	0	1.85	1.85	0	1.768	0	0
912	3.3322	28	0	NA	CECA	2023	2022	2	7	2023-02-07	61	1	0	4.86242	Juvenile	0	1	0	0	0	0.944444	0.0461749	0.142012	0.579882	1	1	2022	0	1.85	0	0	1.85	1.85	0	1.768	0	0
168	1.79176	6	0	NA	CECA	2023	2022	3	29	2023-03-29	62	0	1	25.8891	OlderAdult	0	0	0	1	0	0.988889	0.377326	0.152542	0.333333	1	1	2022	0	1.89	0	0	1.89	1.89	0	1.768	0	0
1078	2.3979	11	0	NA	CECA	2023	2022	3	1	2023-03-01	61	1	0	1.88638	Juvenile	0	1	0	0	0	0.988889	0.125689	0.112994	0.638418	1	1	2022	0	1.89	0	0	1.89	1.89	0	1.768	0	0
646	4.29046	73	0	NA	CECA	2023	2022	3	29	2023-03-29	62	0	1	10.9405	OlderAdult	0	0	0	1	0	0.988889	0.926329	0.220339	0.169492	1	1	2022	0	1.89	0	0	1.89	1.89	0	1.768	0	0
1095	2.48491	12	0	NA	CECA	2023	2022	3	29	2023-03-29	62	0	1	2.03422	Juvenile	0	1	0	0	0	0.983333	0.528	0.25	0.318182	1	1	2022	0	1.89	0	0	1.89	1.89	0	1.768	0	0
868	2.63906	14	0	NA	CECA	2023	2022	3	1	2023-03-01	61	1	0	5.87269	Juvenile	0	1	0	0	0	0.988889	0.0598551	0.101695	0.548023	1	1	2022	0	1.89	0	0	1.89	1.89	0	1.768	0	0
827	2.89037	18	0	NA	CECA	2023	2022	3	1	2023-03-01	61	1	0	6.86379	YoungAdult	0	0	1	0	0	0.988889	0.0177177	0.129944	0.497175	1	1	2022	0	1.89	0	0	1.89	1.89	0	1.768	0	0
1034	3.82864	46	0	NA	CECA	2023	2022	3	1	2023-03-01	61	1	0	2.84189	Juvenile	0	1	0	0	0	0.966667	0.232269	0.202312	0.491329	1	1	2022	0	1.89	0	0	1.89	1.89	0	1.768	0	0
1031	3.04452	21	0	NA	CECA	2023	2022	3	29	2023-03-29	62	0	1	2.92676	Juvenile	0	1	0	0	0	0.983333	0.0497175	0.147727	0.522727	1	1	2022	0	1.89	0	0	1.89	1.89	0	1.768	0	0
996	3.04452	21	0	NA	CECA	2023	2022	4	5	2023-04-05	62	0	1	3.86858	Juvenile	0	1	0	0	0	0.988889	0.64619	0.322034	0.271186	1	1	2022	0	2.29	0	0	2.29	2.29	0	1.768	0	0
1145	4.51086	91	0	NA	CECA	2023	2022	4	26	2023-04-26	62	0	1	0.99384	FirstYear	1	0	0	0	0	0.95	0	0	0.123529	1	1	2022	0	2.29	0	0	2.29	2.29	0	1.768	0	0
966	2.3979	11	0	NA	CECA	2023	2022	4	5	2023-04-05	62	0	1	4.02738	Juvenile	0	1	0	0	0	0.933333	0.0383379	0.107784	0.616766	1	1	2022	0	2.29	0	0	2.29	2.29	0	1.768	0	0
888	2.77259	16	0	NA	CECA	2023	2022	5	3	2023-05-03	62	0	1	5.93018	Juvenile	0	1	0	0	0	0.966667	0.00616097	0.179191	0.722543	1	1	2022	0	2.75	0	0	2.75	2.75	0	1.768	0	0
132	0.916291	2.5	1	2001-01-31	SOCA	1997	1996	1	24	1997-01-24	9	1	0	0.755647	FirstYear	1	0	0	0	1	0.355556	0	0.183673	0.795918	0	0	2007	0.0030525	0.13	0	0	0	0	NA	NA	NA	NA
143	1.79176	6	1	1998-07-17	SOCA	1997	1996	1	2	1997-01-02	9	1	0	0.665298	FirstYear	1	0	0	0	1	0.233333	0	0.030303	0.969697	0	0	2007	0.0030525	0.13	0	0	0	0	NA	NA	NA	NA
106	1.79176	6	0	2000-02-19	SOCA	1997	1996	6	11	1997-06-11	10	0	1	3.23614	Juvenile	0	1	0	0	1	0.988889	0	0.351515	0.551515	0	0	2007	0	0.27	0	0	0	0	NA	NA	NA	NA
108	2.77259	16	0	NA	SOCA	1997	1996	6	10	1997-06-10	10	0	1	3.20602	Juvenile	0	1	0	0	1	1	0	0.251497	0.526946	0	0	2007	0	0.27	0	0	0	0	NA	NA	NA	NA
129	2.30259	10	0	1997-08-29	SOCA	1997	1996	6	11	1997-06-11	10	0	1	2.07255	Juvenile	0	1	0	0	1	0.988889	0	0.357576	0.612121	0	0	2007	0	0.27	0	0	0	0	NA	NA	NA	NA
143	1.79176	6	0	1998-07-17	SOCA	1997	1996	6	11	1997-06-11	10	0	1	1.10335	FirstYear	1	0	0	0	1	0.444444	0	0.32	0.68	0	0	2007	0	0.27	0	0	0	0	NA	NA	NA	NA
132	1.79176	6	0	2001-01-31	SOCA	1997	1996	6	11	1997-06-11	10	0	1	1.13347	FirstYear	1	0	0	0	1	0.566667	0	0.307692	0.681319	0	0	2007	0	0.27	0	0	0	0	NA	NA	NA	NA
111	1.79176	6	0	2022-12-22	SOCA	1997	1996	6	11	1997-06-11	10	0	1	3.08556	Juvenile	0	1	0	0	1	0.988889	0	0.30303	0.515152	0	0	2007	0	0.27	0	0	0	0	NA	NA	NA	NA
112	2.70805	15	0	2011-05-01	SOCA	1997	1996	6	10	1997-06-10	10	0	1	3.07461	Juvenile	0	1	0	0	1	1	0	0.281437	0.48503	0	0	2007	0	0.27	0	0	0	0	NA	NA	NA	NA
100	0.916291	2.5	0	2002-09-19	SOCA	1997	1996	6	10	1997-06-10	10	0	1	3.20876	Juvenile	0	1	0	0	0	1	0	0.341317	0.556886	0	0	2007	0	0.27	0	0	0	0	NA	NA	NA	NA
113	4.07754	59	0	1999-12-29	SOCA	1997	1996	6	10	1997-06-10	10	0	1	3.00616	Juvenile	0	1	0	0	1	1	0	0.317365	0.479042	0	0	2007	0	0.27	0	0	0	0	NA	NA	NA	NA
125	2.3979	11	0	2014-07-18	SOCA	1997	1996	6	11	1997-06-11	10	0	1	2.02875	Juvenile	0	1	0	0	1	0.988889	0	0.290909	0.442424	0	0	2007	0	0.27	0	0	0	0	NA	NA	NA	NA
101	0.916291	2.5	0	2000-10-06	SOCA	1997	1996	6	11	1997-06-11	10	0	1	3.12389	Juvenile	0	1	0	0	1	0.988889	0	0.327273	0.472727	0	0	2007	0	0.27	0	0	0	0	NA	NA	NA	NA
105	2.89037	18	0	2000-07-30	SOCA	1997	1996	6	10	1997-06-10	10	0	1	3.14853	Juvenile	0	1	0	0	0	1	0	0.275449	0.580838	0	0	2007	0	0.27	0	0	0	0	NA	NA	NA	NA
132	3.98898	54	0	2001-01-31	SOCA	1998	1997	8	31	1998-08-31	12	0	1	2.35455	Juvenile	0	1	0	0	1	1	0	0.299401	0.54491	0	0	2007	0.0351037	0.14	0	0	0	0	NA	NA	NA	NA
112	3.8111	45.2	0	2011-05-01	SOCA	1998	1997	8	31	1998-08-31	12	0	1	4.29843	Juvenile	0	1	0	0	0	1	0	0.287425	0.60479	0	0	2007	0.0351037	0.14	0	0	0	0	NA	NA	NA	NA
130	3.65325	38.6	0	1999-10-02	SOCA	1998	1997	8	31	1998-08-31	12	0	1	3.27447	Juvenile	0	1	0	0	0	1	0	0.275449	0.401198	0	0	2007	0.0351037	0.14	0	0	0	0	NA	NA	NA	NA
98	5.27095	194.6	0	NA	SOCA	1998	1997	8	31	1998-08-31	12	0	1	4.47639	Juvenile	0	1	0	0	0	1	0	0.269461	0.628743	0	0	2007	0.0351037	0.14	0	0	0	0	NA	NA	NA	NA
143	3.2581	26	1	1998-07-17	SOCA	1997	1997	9	14	1997-09-14	11	1	0	1.36345	FirstYear	1	0	0	0	1	0.866667	0	0.296053	0.690789	0	0	2007	0.279304	0.07	0	0	0	0	NA	NA	NA	NA
102	0.916291	2.5	0	2000-09-24	SOCA	1997	1997	9	16	1997-09-16	11	1	0	3.47433	Juvenile	0	1	0	0	0	0.916667	0	0.310559	0.540373	0	0	2007	0.279304	0.07	0	0	0	0	NA	NA	NA	NA
125	2.5177	12.4	1	2014-07-18	SOCA	1997	1997	9	14	1997-09-14	11	1	0	2.28884	Juvenile	0	1	0	0	1	0.983333	0	0.283237	0.630058	0	0	2007	0.279304	0.07	0	0	0	0	NA	NA	NA	NA
112	2.25129	9.5	1	2011-05-01	SOCA	1997	1997	9	3	1997-09-03	11	1	0	3.30732	Juvenile	0	1	0	0	0	1	0	0.264045	0.578652	0	0	2007	0.279304	0.07	0	0	0	0	NA	NA	NA	NA
106	3.30322	27.2	0	2000-02-19	SOCA	1997	1997	9	3	1997-09-03	11	1	0	3.46612	Juvenile	0	1	0	0	0	0.988889	0	0.323864	0.590909	0	0	2007	0.279304	0.07	0	0	0	0	NA	NA	NA	NA
130	4.02892	56.2	1	1999-10-02	SOCA	1997	1997	9	7	1997-09-07	11	1	0	2.29432	Juvenile	0	1	0	0	1	0.972222	0	0.312139	0.473988	0	0	2007	0.279304	0.07	0	0	0	0	NA	NA	NA	NA
101	2.26176	9.6	1	2000-10-06	SOCA	1997	1997	9	14	1997-09-14	11	1	0	3.38398	Juvenile	0	1	0	0	0	0.983333	0	0.277457	0.653179	0	0	2007	0.279304	0.07	0	0	0	0	NA	NA	NA	NA
111	2.26176	9.6	1	2022-12-22	SOCA	1997	1997	9	14	1997-09-14	11	1	0	3.34565	Juvenile	0	1	0	0	0	0.983333	0	0.306358	0.624277	0	0	2007	0.279304	0.07	0	0	0	0	NA	NA	NA	NA
132	3.65584	38.7	1	2001-01-31	SOCA	1997	1997	9	14	1997-09-14	11	1	0	1.39357	FirstYear	1	0	0	0	1	0.866667	0	0.269737	0.710526	0	0	2007	0.279304	0.07	0	0	0	0	NA	NA	NA	NA
98	3.36038	28.8	0	NA	SOCA	1997	1997	9	3	1997-09-03	11	1	0	3.48528	Juvenile	0	1	0	0	0	0.994444	0	0.282486	0.564972	0	0	2007	0.279304	0.07	0	0	0	0	NA	NA	NA	NA
108	1.90211	6.7	0	NA	SOCA	1997	1997	9	18	1997-09-18	11	1	0	3.47981	Juvenile	0	1	0	0	0	0.983333	0	0.242775	0.630058	0	0	2007	0.279304	0.07	0	0	0	0	NA	NA	NA	NA
100	2.56495	13	0	2002-09-19	SOCA	1997	1997	9	3	1997-09-03	11	1	0	3.44148	Juvenile	0	1	0	0	0	1	0	0.297753	0.634831	0	0	2007	0.279304	0.07	0	0	0	0	NA	NA	NA	NA
107	2.05412	7.8	0	2017-11-28	SOCA	1997	1997	9	7	1997-09-07	11	1	0	3.36208	Juvenile	0	1	0	0	0	0.972222	0	0.277457	0.531792	0	0	2007	0.279304	0.07	0	0	0	0	NA	NA	NA	NA
113	4.32546	75.6	1	1999-12-29	SOCA	1997	1997	9	9	1997-09-09	11	1	0	3.2553	Juvenile	0	1	0	0	0	0.961111	0	0.274854	0.619883	0	0	2007	0.279304	0.07	0	0	0	0	NA	NA	NA	NA
105	5.05815	157.3	0	2000-07-30	SOCA	1997	1997	9	3	1997-09-03	11	1	0	3.38125	Juvenile	0	1	0	0	0	0.994444	0	0.231638	0.621469	0	0	2007	0.279304	0.07	0	0	0	0	NA	NA	NA	NA
105	5.6747	291.4	1	2000-07-30	SOCA	1998	1997	5	1	1998-05-01	12	0	1	4.03833	Juvenile	0	1	0	0	0	0.988889	0	0.228188	0.436242	0	0	2007	0	0.39	0	0	0	0	NA	NA	NA	NA
111	5.22682	186.2	0	2022-12-22	SOCA	1998	1997	8	31	1998-08-31	12	0	1	4.30664	Juvenile	0	1	0	0	0	1	0	0.329341	0.497006	0	0	2007	0.0351037	0.14	0	0	0	0	NA	NA	NA	NA
113	3.63759	38	0	1999-12-29	SOCA	1998	1997	8	31	1998-08-31	12	0	1	4.22998	Juvenile	0	1	0	0	0	1	0	0.317365	0.60479	0	0	2007	0.0351037	0.14	0	0	0	0	NA	NA	NA	NA
107	3.8373	46.4	0	2017-11-28	SOCA	1998	1997	8	31	1998-08-31	12	0	1	4.34223	Juvenile	0	1	0	0	0	1	0	0.305389	0.586826	0	0	2007	0.0351037	0.14	0	0	0	0	NA	NA	NA	NA
101	3.24649	25.7	0	2000-10-06	SOCA	1998	1997	8	31	1998-08-31	12	0	1	4.34497	Juvenile	0	1	0	0	0	1	0	0.281437	0.413174	0	0	2007	0.0351037	0.14	0	0	0	0	NA	NA	NA	NA
102	3.80221	44.8	0	2000-09-24	SOCA	1998	1997	8	31	1998-08-31	12	0	1	4.42984	Juvenile	0	1	0	0	0	1	0	0.257485	0.431138	0	0	2007	0.0351037	0.14	0	0	0	0	NA	NA	NA	NA
156	2.41591	11.2	0	NA	SOCA	1998	1997	8	31	1998-08-31	12	0	1	1.40178	FirstYear	1	0	0	0	1	1	0	0.299401	0.634731	0	0	2007	0.0351037	0.14	0	0	0	0	NA	NA	NA	NA
106	3.627	37.6	0	2000-02-19	SOCA	1998	1997	8	31	1998-08-31	12	0	1	4.45722	Juvenile	0	1	0	0	0	1	0	0.269461	0.383234	0	0	2007	0.0351037	0.14	0	0	0	0	NA	NA	NA	NA
102	1.74047	5.7	0	2000-09-24	SOCA	1999	1998	6	15	1999-06-15	14	0	1	5.21834	Juvenile	0	1	0	0	0	1	0	0.1875	0.725	0	0	2007	0.06105	0.57	0	0	0	0	NA	NA	NA	NA
130	2.98568	19.8	0	1999-10-02	SOCA	1999	1998	6	15	1999-06-15	14	0	1	4.06297	Juvenile	0	1	0	0	0	1	0	0.1375	0.69375	0	0	2007	0.06105	0.57	0	0	0	0	NA	NA	NA	NA
125	4.53689	93.4	0	2014-07-18	SOCA	1999	1998	6	15	1999-06-15	14	0	1	4.03833	Juvenile	0	1	0	0	0	1	0	0.175	0.64375	0	0	2007	0.06105	0.57	0	0	0	0	NA	NA	NA	NA
113	2.58022	13.2	0	1999-12-29	SOCA	1999	1998	6	15	1999-06-15	14	0	1	5.01848	Juvenile	0	1	0	0	0	1	0	0.2	0.7625	0	0	2007	0.06105	0.57	0	0	0	0	NA	NA	NA	NA
156	2.60269	13.5	0	NA	SOCA	1999	1998	6	15	1999-06-15	14	0	1	2.19028	Juvenile	0	1	0	0	1	1	0	0.16875	0.74375	0	0	2007	0.06105	0.57	0	0	0	0	NA	NA	NA	NA
107	3.23475	25.4	0	2017-11-28	SOCA	1999	1998	6	15	1999-06-15	14	0	1	5.13073	Juvenile	0	1	0	0	0	1	0	0.2125	0.73125	0	0	2007	0.06105	0.57	0	0	0	0	NA	NA	NA	NA
101	2.19722	9	0	2000-10-06	SOCA	1999	1998	6	15	1999-06-15	14	0	1	5.13347	Juvenile	0	1	0	0	0	1	0	0.21875	0.7625	0	0	2007	0.06105	0.57	0	0	0	0	NA	NA	NA	NA
175	0.916291	2.5	0	1999-11-15	SOCA	1999	1998	8	3	1999-08-03	14	0	1	1.37988	FirstYear	1	0	0	0	1	0.733333	0	0.229508	0.745902	0	0	2007	0.091575	0.29	0	0	0	0	NA	NA	NA	NA
112	4.44383	85.1	0	2011-05-01	SOCA	1999	1998	8	3	1999-08-03	14	0	1	5.22108	Juvenile	0	1	0	0	0	1	0	0.226994	0.760736	0	0	2007	0.091575	0.29	0	0	0	0	NA	NA	NA	NA
181	1.77495	5.9	0	2000-10-01	SOCA	1999	1998	8	3	1999-08-03	14	0	1	1.33881	FirstYear	1	0	0	0	1	0.733333	0	0.254098	0.729508	0	0	2007	0.091575	0.29	0	0	0	0	NA	NA	NA	NA
188	2.06686	7.9	0	1999-12-22	SOCA	1999	1998	8	3	1999-08-03	14	0	1	1.27036	FirstYear	1	0	0	0	1	0.733333	0	0.229508	0.737705	0	0	2007	0.091575	0.29	0	0	0	0	NA	NA	NA	NA
132	4.47961	88.2	0	2001-01-31	SOCA	1999	1998	8	3	1999-08-03	14	0	1	3.27721	Juvenile	0	1	0	0	0	1	0	0.190184	0.687117	0	0	2007	0.091575	0.29	0	0	0	0	NA	NA	NA	NA
106	4.16044	64.1	0	2000-02-19	SOCA	1999	1998	8	3	1999-08-03	14	0	1	5.37988	Juvenile	0	1	0	0	0	1	0	0.226994	0.552147	0	0	2007	0.091575	0.29	0	0	0	0	NA	NA	NA	NA
185	1.82455	6.2	0	1999-11-28	SOCA	1999	1998	8	3	1999-08-03	14	0	1	1.30869	FirstYear	1	0	0	0	1	0.733333	0	0.270492	0.713115	0	0	2007	0.091575	0.29	0	0	0	0	NA	NA	NA	NA
98	2.70805	15	0	NA	SOCA	1999	1999	10	21	1999-10-21	15	1	0	5.61533	Juvenile	0	1	0	0	0	0.994444	0	0.19375	0.7625	0	0	2007	0.558607	0.56	0	0	0	0	NA	NA	NA	NA
185	3.09104	22	0	1999-11-28	SOCA	1999	1999	10	21	1999-10-21	15	1	0	1.52498	Juvenile	0	1	0	0	1	0.994444	0	0.20625	0.775	0	0	2007	0.558607	0.56	0	0	0	0	NA	NA	NA	NA
125	3.29584	27	0	2014-07-18	SOCA	1999	1999	10	21	1999-10-21	15	1	0	4.38877	Juvenile	0	1	0	0	0	0.994444	0	0.18125	0.74375	0	0	2007	0.558607	0.56	0	0	0	0	NA	NA	NA	NA
111	3.80666	45	0	2022-12-22	SOCA	1999	1999	10	21	1999-10-21	15	1	0	5.44559	Juvenile	0	1	0	0	0	0.994444	0	0.2	0.7875	0	0	2007	0.558607	0.56	0	0	0	0	NA	NA	NA	NA
102	2.07944	8	0	2000-09-24	SOCA	1999	1999	10	21	1999-10-21	15	1	0	5.56879	Juvenile	0	1	0	0	0	0.994444	0	0.15625	0.73125	0	0	2007	0.558607	0.56	0	0	0	0	NA	NA	NA	NA
132	3.43399	31	0	2001-01-31	SOCA	2000	1999	8	8	2000-08-08	16	0	1	4.29295	Juvenile	0	1	0	0	0	0.994444	0	0.188679	0.666667	0	0	2007	0.0641025	0.32	0	0	0	0	NA	NA	NA	NA
125	3.13549	23	0	2014-07-18	SOCA	2000	1999	8	9	2000-08-09	16	0	1	5.19097	Juvenile	0	1	0	0	0	0.994444	0	0.18239	0.402516	0	0	2007	0.0641025	0.32	0	0	0	0	NA	NA	NA	NA
181	5.36598	214	0	2000-10-01	SOCA	2000	1999	8	8	2000-08-08	16	0	1	2.35455	Juvenile	0	1	0	0	1	0.994444	0	0.132075	0.603774	0	0	2007	0.0641025	0.32	0	0	0	0	NA	NA	NA	NA
155	4.2485	70	0	NA	SOCA	2000	1999	8	8	2000-08-08	16	0	1	3.33744	Juvenile	0	1	0	0	0	0.994444	0	0.176101	0.289308	0	0	2007	0.0641025	0.32	0	0	0	0	NA	NA	NA	NA
100	2.83321	17	0	2002-09-19	SOCA	2000	1999	8	8	2000-08-08	16	0	1	6.37098	Juvenile	0	1	0	0	0	0.994444	0	0.232704	0.314465	0	0	2007	0.0641025	0.32	0	0	0	0	NA	NA	NA	NA
156	3.63759	38	0	NA	SOCA	2000	1999	8	8	2000-08-08	16	0	1	3.34018	Juvenile	0	1	0	0	0	0.994444	0	0.18239	0.584906	0	0	2007	0.0641025	0.32	0	0	0	0	NA	NA	NA	NA
112	3.52636	34	0	2011-05-01	SOCA	2000	1999	8	9	2000-08-09	16	0	1	6.23956	Juvenile	0	1	0	0	0	0.994444	0	0.0943396	0.163522	0	0	2007	0.0641025	0.32	0	0	0	0	NA	NA	NA	NA
101	3.4012	30	0	2000-10-06	SOCA	2000	1999	8	9	2000-08-09	16	0	1	6.28611	Juvenile	0	1	0	0	0	0.994444	0	0.176101	0.314465	0	0	2007	0.0641025	0.32	0	0	0	0	NA	NA	NA	NA
102	4.21951	68	0	2000-09-24	SOCA	2000	1999	8	9	2000-08-09	16	0	1	6.37098	Juvenile	0	1	0	0	0	0.988889	0	0.113924	0.341772	0	0	2007	0.0641025	0.32	0	0	0	0	NA	NA	NA	NA
202	3.68888	40	0	2003-10-26	SOCA	2000	1999	8	8	2000-08-08	16	0	1	1.31143	FirstYear	1	0	0	0	1	0.666667	0	0.136364	0.754545	0	0	2007	0.0641025	0.32	0	0	0	0	NA	NA	NA	NA
108	2.63906	14	0	NA	SOCA	2000	1999	8	8	2000-08-08	16	0	1	6.36824	Juvenile	0	1	0	0	0	0.994444	0	0.18239	0.465409	0	0	2007	0.0641025	0.32	0	0	0	0	NA	NA	NA	NA
98	3.89182	49	0	NA	SOCA	2000	1999	8	8	2000-08-08	16	0	1	6.41478	Juvenile	0	1	0	0	0	0.994444	0	0.232704	0.484277	0	0	2007	0.0641025	0.32	0	0	0	0	NA	NA	NA	NA
111	3.46574	32	0	2022-12-22	SOCA	2000	2000	9	8	2000-09-08	17	1	0	6.32991	Juvenile	0	1	0	0	0	0.994444	0	0.217391	0.627329	0	0	2007	0.425824	0.32	0	0	0	0	NA	NA	NA	NA
108	2.94444	19	0	NA	SOCA	2001	2000	3	1	2001-03-01	18	0	1	6.9295	YoungAdult	0	0	1	0	0	0.994444	0	0.203822	0.630573	0	0	2007	0	1.08	0	0	0	0	NA	NA	NA	NA
107	2.70805	15	0	2017-11-28	SOCA	2001	2000	3	1	2001-03-01	18	0	1	6.84189	YoungAdult	0	0	1	0	0	0.994444	0	0.191083	0.643312	0	0	2007	0	1.08	0	0	0	0	NA	NA	NA	NA
98	2.99573	20	0	NA	SOCA	2001	2000	3	1	2001-03-01	18	0	1	6.97604	YoungAdult	0	0	1	0	0	0.994444	0	0.184713	0.707006	0	0	2007	0	1.08	0	0	0	0	NA	NA	NA	NA
112	2.83321	17	0	2011-05-01	SOCA	2001	2000	3	1	2001-03-01	18	0	1	6.79808	YoungAdult	0	0	1	0	0	0.988889	0	0.147436	0.653846	0	0	2007	0	1.08	0	0	0	0	NA	NA	NA	NA
155	2.94444	19	0	NA	SOCA	2001	2000	3	1	2001-03-01	18	0	1	3.8987	Juvenile	0	1	0	0	0	0.988889	0	0.192308	0.673077	0	0	2007	0	1.08	0	0	0	0	NA	NA	NA	NA
100	2.99573	20	0	2002-09-19	SOCA	2001	2000	3	1	2001-03-01	18	0	1	6.93224	YoungAdult	0	0	1	0	0	0.994444	0	0.191083	0.636943	0	0	2007	0	1.08	0	0	0	0	NA	NA	NA	NA
12	3.21888	25	0	2003-02-13	SOCA	2001	2000	4	19	2001-04-19	18	0	1	25.3005	OlderAdult	0	0	0	1	0	0.994444	0	0.0700637	0.165605	0	0	2007	0	1.31	0	0	0	0	NA	NA	NA	NA
206	2.19722	9	1	2023-04-07	SOCA	2001	2000	7	17	2001-07-17	18	0	1	2.20671	Juvenile	0	1	0	0	1	0.283333	0	0.12	0.88	0	0	2007	0	0.82	0	0	0	0	NA	NA	NA	NA
107	3.29584	27	0	2017-11-28	SOCA	2001	2000	8	30	2001-08-30	18	0	1	7.34018	YoungAdult	0	0	1	0	0	0.994444	0	0.394118	0.570588	0	0	2007	0.0564712	0.83	0	0	0	0	NA	NA	NA	NA
202	2.94444	19	0	2003-10-26	SOCA	2001	2000	8	30	2001-08-30	18	0	1	2.37098	Juvenile	0	1	0	0	1	0.994444	0	0.341176	0.582353	0	0	2007	0.0564712	0.83	0	0	0	0	NA	NA	NA	NA
156	3.3322	28	0	NA	SOCA	2001	2001	12	5	2001-12-05	19	1	0	4.6653	Juvenile	0	1	0	0	0	0.994444	0	0.351955	0.592179	0	0	2007	0.10989	1.41	0	0	0	0	NA	NA	NA	NA
214	3.04452	21	0	2011-01-07	SOCA	2001	2001	12	10	2001-12-10	19	1	0	1.72211	Juvenile	0	1	0	0	1	0.983333	0	0.293785	0.694915	0	0	2007	0.10989	1.41	0	0	0	0	NA	NA	NA	NA
155	3.04452	21	0	NA	SOCA	2001	2001	12	10	2001-12-10	19	1	0	4.67625	Juvenile	0	1	0	0	0	0.994444	0	0.329609	0.664804	0	0	2007	0.10989	1.41	0	0	0	0	NA	NA	NA	NA
100	2.56495	13	0	2002-09-19	SOCA	2001	2001	12	10	2001-12-10	19	1	0	7.70979	YoungAdult	0	0	1	0	0	0.994444	0	0.346369	0.636872	0	0	2007	0.10989	1.41	0	0	0	0	NA	NA	NA	NA
107	3.93183	51	0	2017-11-28	SOCA	2001	2001	12	5	2001-12-05	19	1	0	7.60575	YoungAdult	0	0	1	0	0	0.988889	0	0.41573	0.578652	0	0	2007	0.10989	1.41	0	0	0	0	NA	NA	NA	NA
206	1.79176	6	0	2023-04-07	SOCA	2001	2001	12	5	2001-12-05	19	1	0	2.59274	Juvenile	0	1	0	0	1	0.833333	0	0.266667	0.72	0	0	2007	0.10989	1.41	0	0	0	0	NA	NA	NA	NA
98	3.13549	23	0	NA	SOCA	2001	2001	12	10	2001-12-10	19	1	0	7.75359	YoungAdult	0	0	1	0	0	0.994444	0	0.318436	0.675978	0	0	2007	0.10989	1.41	0	0	0	0	NA	NA	NA	NA
216	0.916291	2.5	0	NA	SOCA	2001	2001	12	5	2001-12-05	19	1	0	1.67556	Juvenile	0	1	0	0	1	0.994444	0	0.340782	0.592179	0	0	2007	0.10989	1.41	0	0	0	0	NA	NA	NA	NA
112	3.21888	25	0	2011-05-01	SOCA	2001	2001	12	5	2001-12-05	19	1	0	7.56194	YoungAdult	0	0	1	0	0	0.994444	0	0.363128	0.625698	0	0	2007	0.10989	1.41	0	0	0	0	NA	NA	NA	NA
111	2.70805	15	0	2022-12-22	SOCA	2001	2001	12	10	2001-12-10	19	1	0	7.58385	YoungAdult	0	0	1	0	0	0.994444	0	0.346369	0.614525	0	0	2007	0.10989	1.41	0	0	0	0	NA	NA	NA	NA
161	3.29584	27	0	NA	SOCA	2001	2001	12	10	2001-12-10	19	1	0	4.67077	Juvenile	0	1	0	0	0	0.988889	0.0121336	0.342697	0.573034	0	0	2007	0.10989	1.41	0	0	0	0	NA	NA	NA	NA
108	4.06044	58	0	NA	SOCA	2001	2001	12	5	2001-12-05	19	1	0	7.69336	YoungAdult	0	0	1	0	0	0.994444	0	0.318436	0.653631	0	0	2007	0.10989	1.41	0	0	0	0	NA	NA	NA	NA
214	0.916291	2.5	0	2011-01-07	SOCA	2002	2001	8	20	2002-08-20	20	0	1	2.41478	Juvenile	0	1	0	0	1	0.994444	0	0.189944	0.77095	0	0	2007	0.0564712	1.16	0	0	0	0	NA	NA	NA	NA
125	2.83321	17	0	2014-07-18	SOCA	2002	2001	8	20	2002-08-20	20	0	1	7.21971	YoungAdult	0	0	1	0	0	0.994444	0	0.22905	0.743017	0	0	2007	0.0564712	1.16	0	0	0	0	NA	NA	NA	NA
202	3.2581	26	0	2003-10-26	SOCA	2002	2001	8	20	2002-08-20	20	0	1	3.34292	Juvenile	0	1	0	0	0	0.994444	0	0.189944	0.664804	0	0	2007	0.0564712	1.16	0	0	0	0	NA	NA	NA	NA
192	4.02535	56	0	2015-09-16	SOCA	2002	2001	8	20	2002-08-20	20	0	1	4.23546	Juvenile	0	1	0	0	0	0.994444	0.0292484	0.178771	0.77095	0	0	2007	0.0564712	1.16	0	0	0	0	NA	NA	NA	NA
98	2.99573	20	0	NA	SOCA	2002	2001	8	20	2002-08-20	20	0	1	8.44627	YoungAdult	0	0	1	0	0	0.994444	0	0.195531	0.77095	0	0	2007	0.0564712	1.16	0	0	0	0	NA	NA	NA	NA
107	2.83321	17	0	2017-11-28	SOCA	2002	2001	8	20	2002-08-20	20	0	1	8.31211	YoungAdult	0	0	1	0	0	0.994444	0	0.201117	0.759777	0	0	2007	0.0564712	1.16	0	0	0	0	NA	NA	NA	NA
155	2.3979	11	0	NA	SOCA	2002	2001	8	20	2002-08-20	20	0	1	5.36893	Juvenile	0	1	0	0	0	0.994444	0	0.189944	0.743017	0	0	2007	0.0564712	1.16	0	0	0	0	NA	NA	NA	NA
156	3.4012	30	0	NA	SOCA	2002	2001	8	20	2002-08-20	20	0	1	5.37166	Juvenile	0	1	0	0	0	0.994444	0	0.178771	0.675978	0	0	2007	0.0564712	1.16	0	0	0	0	NA	NA	NA	NA
112	2.30259	10	0	2011-05-01	SOCA	2002	2001	8	20	2002-08-20	20	0	1	8.26831	YoungAdult	0	0	1	0	0	0.994444	0	0.217877	0.72067	0	0	2007	0.0564712	1.16	0	0	0	0	NA	NA	NA	NA
262	2.70805	15	0	2020-04-21	SOCA	2002	2001	8	20	2002-08-20	20	0	1	1.17728	FirstYear	1	0	0	0	1	0.611111	0	0.136364	0.754545	0	0	2007	0.0564712	1.16	0	0	0	0	NA	NA	NA	NA
161	2.30259	10	0	NA	SOCA	2002	2001	8	20	2002-08-20	20	0	1	5.36345	Juvenile	0	1	0	0	0	0.994444	0.00565025	0.22905	0.75419	0	0	2007	0.0564712	1.16	0	0	0	0	NA	NA	NA	NA
206	3.8712	48	0	2023-04-07	SOCA	2002	2001	8	20	2002-08-20	20	0	1	3.29911	Juvenile	0	1	0	0	1	0.994444	0	0.201117	0.642458	0	0	2007	0.0564712	1.16	0	0	0	0	NA	NA	NA	NA
213	3.13549	23	0	2011-05-04	SOCA	2002	2001	8	20	2002-08-20	20	0	1	2.47502	Juvenile	0	1	0	0	1	0.994444	0	0.195531	0.782123	0	0	2007	0.0564712	1.16	0	0	0	0	NA	NA	NA	NA
111	2.07944	8	0	2022-12-22	SOCA	2002	2001	8	20	2002-08-20	20	0	1	8.27652	YoungAdult	0	0	1	0	0	0.133333	0	0.166667	0.625	0	0	2007	0.0564712	1.16	0	0	0	0	NA	NA	NA	NA
108	2.30259	10	0	NA	SOCA	2002	2001	8	20	2002-08-20	20	0	1	8.39973	YoungAdult	0	0	1	0	0	0.994444	0	0.206704	0.776536	0	0	2007	0.0564712	1.16	0	0	0	0	NA	NA	NA	NA
155	4.11087	61	0	NA	SOCA	2002	2002	10	1	2002-10-01	21	1	0	5.48392	Juvenile	0	1	0	0	0	0.988889	0	0.162921	0.764045	0	0	2007	0.709706	0.44	0	0	0	0	NA	NA	NA	NA
216	0.916291	2.5	0	NA	SOCA	2002	2002	10	1	2002-10-01	21	1	0	2.49692	Juvenile	0	1	0	0	1	0.994444	0	0.195531	0.636872	0	0	2007	0.709706	0.44	0	0	0	0	NA	NA	NA	NA
213	3.04452	21	0	2011-05-04	SOCA	2002	2002	11	20	2002-11-20	21	1	0	2.7269	Juvenile	0	1	0	0	1	0.988889	0	0.148571	0.714286	0	0	2007	0.596764	0.61	0	0	0	0	NA	NA	NA	NA
107	3.09104	22	0	2017-11-28	SOCA	2002	2002	11	11	2002-11-11	21	1	0	8.53936	YoungAdult	0	0	1	0	0	0.988889	0	0.2	0.771429	0	0	2007	0.596764	0.61	0	0	0	0	NA	NA	NA	NA
112	3.93183	51	0	2011-05-01	SOCA	2002	2002	11	11	2002-11-11	21	1	0	8.49555	YoungAdult	0	0	1	0	0	0.977778	0	0.213873	0.739884	0	0	2007	0.596764	0.61	0	0	0	0	NA	NA	NA	NA
206	3.63759	38	0	2023-04-07	SOCA	2002	2002	11	2	2002-11-02	21	1	0	3.50171	Juvenile	0	1	0	0	1	0.95	0	0.182353	0.629412	0	0	2007	0.596764	0.61	0	0	0	0	NA	NA	NA	NA
21	1.79176	6	0	2016-06-29	SOCA	2002	2002	11	20	2002-11-20	21	1	0	22.5216	OlderAdult	0	0	0	1	0	0.994444	0	0.164773	0.613636	0	0	2007	0.596764	0.61	0	0	0	0	NA	NA	NA	NA
98	2.56495	13	0	NA	SOCA	2002	2002	11	11	2002-11-11	21	1	0	8.67351	YoungAdult	0	0	1	0	0	0.988889	0	0.165714	0.765714	0	0	2007	0.596764	0.61	0	0	0	0	NA	NA	NA	NA
156	3.17805	24	0	NA	SOCA	2002	2002	11	11	2002-11-11	21	1	0	5.5989	Juvenile	0	1	0	0	0	0.983333	0	0.166667	0.626437	0	0	2007	0.596764	0.61	0	0	0	0	NA	NA	NA	NA
262	2.07944	8	0	2020-04-21	SOCA	2002	2002	11	2	2002-11-02	21	1	0	1.37988	FirstYear	1	0	0	0	1	0.983333	0	0.142045	0.704545	0	0	2007	0.596764	0.61	0	0	0	0	NA	NA	NA	NA
161	2.3979	11	0	NA	SOCA	2002	2002	11	11	2002-11-11	21	1	0	5.59069	Juvenile	0	1	0	0	0	0.988889	0.0405093	0.2	0.76	0	0	2007	0.596764	0.61	0	0	0	0	NA	NA	NA	NA
125	3.82864	46	0	2014-07-18	SOCA	2002	2002	11	2	2002-11-02	21	1	0	7.42231	YoungAdult	0	0	1	0	0	0.988889	0	0.175141	0.723164	0	0	2007	0.596764	0.61	0	0	0	0	NA	NA	NA	NA
111	3.68888	40	0	2022-12-22	SOCA	2002	2002	11	2	2002-11-02	21	1	0	8.47912	YoungAdult	0	0	1	0	0	0.538889	0	0.135417	0.625	0	0	2007	0.596764	0.61	0	0	0	0	NA	NA	NA	NA
108	4.11087	61	0	NA	SOCA	2002	2002	11	14	2002-11-14	21	1	0	8.63518	YoungAdult	0	0	1	0	0	0.972222	0	0.226744	0.75	0	0	2007	0.596764	0.61	0	0	0	0	NA	NA	NA	NA
255	1.79176	6	0	2016-02-07	SOCA	2002	2002	11	11	2002-11-11	21	1	0	1.50034	Juvenile	0	1	0	0	1	0.983333	0	0.16092	0.804598	0	0	2007	0.596764	0.61	0	0	0	0	NA	NA	NA	NA
238	3.73767	42	0	2008-05-10	SOCA	2002	2002	11	2	2002-11-02	21	1	0	1.60164	Juvenile	0	1	0	0	1	0.983333	0	0.164773	0.795455	0	0	2007	0.596764	0.61	0	0	0	0	NA	NA	NA	NA
192	2.48491	12	0	2015-09-16	SOCA	2002	2002	11	11	2002-11-11	21	1	0	4.4627	Juvenile	0	1	0	0	0	0.95	0.161404	0.142857	0.64881	0	0	2007	0.596764	0.61	0	0	0	0	NA	NA	NA	NA
247	2.3979	11	0	NA	SOCA	2002	2002	11	11	2002-11-11	21	1	0	1.53593	Juvenile	0	1	0	0	1	0.45	0	0.192308	0.730769	0	0	2007	0.596764	0.61	0	0	0	0	NA	NA	NA	NA
239	2.07944	8	0	2013-06-19	SOCA	2003	2002	2	18	2003-02-18	21	1	0	1.859	Juvenile	0	1	0	0	1	0.988889	0	0.197674	0.767442	0	0	2007	0	1.6	0	0	0	0	NA	NA	NA	NA
213	3.17805	24	0	2011-05-04	SOCA	2003	2002	2	18	2003-02-18	21	1	0	2.97331	Juvenile	0	1	0	0	1	0.988889	0	0.156977	0.645349	0	0	2007	0	1.6	0	0	0	0	NA	NA	NA	NA
107	2.3979	11	0	2017-11-28	SOCA	2003	2002	2	18	2003-02-18	21	1	0	8.8104	YoungAdult	0	0	1	0	0	0.994444	0	0.225434	0.745665	0	0	2007	0	1.6	0	0	0	0	NA	NA	NA	NA
155	2.56495	13	0	NA	SOCA	2003	2002	2	18	2003-02-18	21	1	0	5.86721	Juvenile	0	1	0	0	0	0.972222	0	0.177515	0.739645	0	0	2007	0	1.6	0	0	0	0	NA	NA	NA	NA
238	2.3979	11	0	2008-05-10	SOCA	2003	2002	2	18	2003-02-18	21	1	0	1.89733	Juvenile	0	1	0	0	1	0.977778	0	0.205882	0.747059	0	0	2007	0	1.6	0	0	0	0	NA	NA	NA	NA
206	2.99573	20	0	2023-04-07	SOCA	2003	2002	2	18	2003-02-18	21	1	0	3.7974	Juvenile	0	1	0	0	1	0.955556	0	0.222892	0.73494	0	0	2007	0	1.6	0	0	0	0	NA	NA	NA	NA
255	0.916291	2.5	0	2016-02-07	SOCA	2003	2002	6	11	2003-06-11	22	0	1	2.08077	Juvenile	0	1	0	0	1	0.994444	0	0.28	0.702857	0	0	2007	0	1.87	0	0	0	0	NA	NA	NA	NA
98	2.89037	18	0	NA	SOCA	2003	2002	6	11	2003-06-11	22	0	1	9.25394	YoungAdult	0	0	1	0	0	0.994444	0	0.28	0.702857	0	0	2007	0	1.87	0	0	0	0	NA	NA	NA	NA
161	2.94444	19	0	NA	SOCA	2003	2002	6	12	2003-06-12	22	0	1	6.17385	Juvenile	0	1	0	0	0	0.994444	0	0.297143	0.691429	0	0	2007	0	1.87	0	0	0	0	NA	NA	NA	NA
156	3.29584	27	0	NA	SOCA	2003	2002	6	11	2003-06-11	22	0	1	6.17933	Juvenile	0	1	0	0	0	0.994444	0	0.297143	0.674286	0	0	2007	0	1.87	0	0	0	0	NA	NA	NA	NA
247	0.916291	2.5	0	NA	SOCA	2003	2002	6	11	2003-06-11	22	0	1	2.11636	Juvenile	0	1	0	0	1	0.994444	0	0.314286	0.668571	0	0	2007	0	1.87	0	0	0	0	NA	NA	NA	NA
192	3.49651	33	0	2015-09-16	SOCA	2003	2002	6	11	2003-06-11	22	0	1	5.04312	Juvenile	0	1	0	0	0	0.994444	0	0.28	0.662857	0	0	2007	0	1.87	0	0	0	0	NA	NA	NA	NA
216	2.07944	8	0	NA	SOCA	2003	2002	6	11	2003-06-11	22	0	1	3.1896	Juvenile	0	1	0	0	0	0.994444	0	0.308571	0.68	0	0	2007	0	1.87	0	0	0	0	NA	NA	NA	NA
107	4.17439	65	0	2017-11-28	SOCA	2003	2002	6	11	2003-06-11	22	0	1	9.11978	YoungAdult	0	0	1	0	0	0.994444	0	0.314286	0.668571	0	0	2007	0	1.87	0	0	0	0	NA	NA	NA	NA
108	3.21888	25	0	NA	SOCA	2003	2002	6	11	2003-06-11	22	0	1	9.20739	YoungAdult	0	0	1	0	0	0.994444	0	0.314286	0.674286	0	0	2007	0	1.87	0	0	0	0	NA	NA	NA	NA
213	3.29584	27	0	2011-05-04	SOCA	2003	2002	6	12	2003-06-12	22	0	1	3.28542	Juvenile	0	1	0	0	0	0.988889	0	0.281609	0.609195	0	0	2007	0	1.87	0	0	0	0	NA	NA	NA	NA
237	2.3979	11	0	2018-05-28	SOCA	2003	2002	6	11	2003-06-11	22	0	1	2.22313	Juvenile	0	1	0	0	1	0.994444	0	0.285714	0.668571	0	0	2007	0	1.87	0	0	0	0	NA	NA	NA	NA
21	3.2581	26	0	2016-06-29	SOCA	2003	2002	6	12	2003-06-12	22	0	1	23.0801	OlderAdult	0	0	0	1	0	0.994444	0	0.268571	0.702857	0	0	2007	0	1.87	0	0	0	0	NA	NA	NA	NA
214	2.19722	9	0	2011-01-07	SOCA	2003	2002	6	12	2003-06-12	22	0	1	3.22519	Juvenile	0	1	0	0	0	0.994444	0	0.297143	0.617143	0	0	2007	0	1.87	0	0	0	0	NA	NA	NA	NA
125	3.95124	52	0	2014-07-18	SOCA	2003	2002	6	11	2003-06-11	22	0	1	8.02738	YoungAdult	0	0	1	0	0	0.994444	0	0.285714	0.697143	0	0	2007	0	1.87	0	0	0	0	NA	NA	NA	NA
202	2.99573	20	0	2003-10-26	SOCA	2003	2002	6	11	2003-06-11	22	0	1	4.15058	Juvenile	0	1	0	0	0	0.755556	0	0.25	0.719697	0	0	2007	0	1.87	0	0	0	0	NA	NA	NA	NA
112	4.18965	66	0	2011-05-01	SOCA	2003	2002	6	11	2003-06-11	22	0	1	9.07598	YoungAdult	0	0	1	0	0	0.994444	0	0.32	0.657143	0	0	2007	0	1.87	0	0	0	0	NA	NA	NA	NA
206	2.99573	20	0	2023-04-07	SOCA	2003	2002	6	11	2003-06-11	22	0	1	4.10678	Juvenile	0	1	0	0	0	0.983333	0	0.294798	0.583815	0	0	2007	0	1.87	0	0	0	0	NA	NA	NA	NA
155	3.09104	22	0	NA	SOCA	2003	2002	6	11	2003-06-11	22	0	1	6.17659	Juvenile	0	1	0	0	0	0.994444	0	0.285714	0.691429	0	0	2007	0	1.87	0	0	0	0	NA	NA	NA	NA
111	3.43399	31	0	2022-12-22	SOCA	2003	2002	6	11	2003-06-11	22	0	1	9.08419	YoungAdult	0	0	1	0	0	0.994444	0	0.268571	0.702857	0	0	2007	0	1.87	0	0	0	0	NA	NA	NA	NA
262	2.3979	11	0	2020-04-21	SOCA	2003	2002	6	12	2003-06-12	22	0	1	1.98768	Juvenile	0	1	0	0	1	0.994444	0	0.32	0.668571	0	0	2007	0	1.87	0	0	0	0	NA	NA	NA	NA
239	3.3673	29	0	2013-06-19	SOCA	2003	2002	6	11	2003-06-11	22	0	1	2.16838	Juvenile	0	1	0	0	1	0.994444	0	0.291429	0.668571	0	0	2007	0	1.87	0	0	0	0	NA	NA	NA	NA
262	2.07944	8	0	2020-04-21	SOCA	2003	2003	11	18	2003-11-18	23	1	0	2.423	Juvenile	0	1	0	0	1	0.988889	0	0.298851	0.66092	0	0	2007	0.380036	0.66	0	0	0	0	NA	NA	NA	NA
237	2.07944	8	0	2018-05-28	SOCA	2003	2003	11	18	2003-11-18	23	1	0	2.66119	Juvenile	0	1	0	0	1	0.988889	0	0.275862	0.609195	0	0	2007	0.380036	0.66	0	0	0	0	NA	NA	NA	NA
289	2.07944	8	0	2020-09-19	SOCA	2003	2003	11	18	2003-11-18	23	1	0	1.44011	FirstYear	1	0	0	0	1	0.844444	0	0.27027	0.716216	0	0	2007	0.380036	0.66	0	0	0	0	NA	NA	NA	NA
213	2.19722	9	0	2011-05-04	SOCA	2003	2003	11	18	2003-11-18	23	1	0	3.72074	Juvenile	0	1	0	0	0	0.988889	0	0.264368	0.706897	0	0	2007	0.380036	0.66	0	0	0	0	NA	NA	NA	NA
112	2.48491	12	0	2011-05-01	SOCA	2003	2003	11	18	2003-11-18	23	1	0	9.51403	YoungAdult	0	0	1	0	0	0.988889	0	0.287356	0.689655	0	0	2007	0.380036	0.66	0	0	0	0	NA	NA	NA	NA
[truncated: 1,598 more rows]

## Sheet: sAllCaMx
Stud	ch	Flock	KSex	Female	Bioyear	EPF1	EPF2	Juv	YA	OA	Adult	Rlt10.167	Rlt10.334	Rlt10.501	Rlt10.668	Rlt10.835	Rlt11.002	CECA	SOCA	BAMX	Yr	YrLTE4	YrLTE5	YrLTE6	YrLTE7	YrLTE8	YrLTE9	YrLTE10
[truncated: 3,465 more rows]

[truncated: 10 more sheets: sPbCaMx, sOtherKnownCaMx, sMIWUndCaMx, sAllCa, sPbCa, reproAll, DeerHuntBiMo, PigHuntBiMo, PigCullMo, Nonlead]
