# Supplementary material for: Behavioral shifts mask the success of legislation and outreach for endangered species recovery
Source: Nat Commun. 2026 Mar 18;17:1819. doi: 10.1038/s41467-026-69617-4 (PMC13000190; doi:10.1038/s41467-026-69617-4)
Supplement: Supplementary file 3 — Supplementary Data 1 [file 41467_2026_69617_MOESM3_ESM.zip › SupplementaryData1/PbAndSurvBasicTrendsR2.Final.Rmd]

---
title: "R Notebook"
output:
  html_document:   
    df_print: paged
  word_document: default
editor_options:
  
  chunk_output_type: console
---

#Overview

Code to reproduce some analyses and plots presented in Bakker et al. Behavioral shifts mask the success of legislation and outreach for endangered species recovery. Nature Communications.

This R notebook plots basic trends in lead exposure and survival for California condors, as summarized in main text Fig. 2

Code requires that Program MARK be installed: http://www.phidot.org/software/mark/downloads/

Specify working directory ~line 52 via setwd(). Working directory should contain this Rmd and input file "InputDataCACO.xlsx". It will contain output tables and figures when code runs.


# Set knit options

```{r setup, include=FALSE}
knitr::opts_chunk$set(
  message = FALSE,
  warning = FALSE,
  results = "hold"
)
```


#Set up analyses
```{r}

#clear everything
rm(list = ls())
pacman::p_unload(pacman::p_loaded(), character.only = TRUE) 

writeOut = 1  # if 0, output not written, otherwise output files written and numbered based on value set here

saveImage <- 1 # if 0, image not saved, otherwise saved and numbered based on value set here

saveFig = 1 # if 0, figures not saved, otherwise saved and numbered based on value set here

includeTargeted <- 0  #1 to include targeted samples in blood lead plots. We excluded to plot random blood draw. Plot looks similar when including targeted


# Specify working directory here and uncomment:
# setwd("C:/")


# ===========================
# Load libraries
# ===========================

# --- Data manipulation ---
library(dplyr)      # Data manipulation/summary
library(readxl)     # Read Excel files into R
library(xlsx)       # Read/write Excel files 

# --- Plotting ---
library(ggplot2)    # Core plotting system
library(ggpubr)     # Publication-ready plots
library(ggthemes)   # Additional ggplot2 themes
library(patchwork)  # Combine multiple ggplots


# --- Mark-recapture modeling ---
library(RMark)      # Interface to Program MARK for mark-recapture analyses

```


#*Blood and Feather Pb Trends*

##Read in data
```{r}

# Read input file
PbDataCaMx <- read_excel("InputDataCACO.xlsx", sheet = "PbDataCaMx")

nrow(PbDataCaMx) #3625
table(PbDataCaMx$FlockF)

PbFeatherDataCaMx <- read_excel("InputDataCACO.xlsx", sheet = "PbFeatherDataCaMx")


nrow(PbFeatherDataCaMx) #75
names(PbFeatherDataCaMx) 

```


##Set up plots
```{r}

#filter out targeted if called for
if (includeTargeted == 0) {
  PbDataUse <- PbDataCaMx %>% filter(Targeted != 1)
} else {
  PbDataUse <- PbDataCaMx
}


# Define time intervals and labels

# NOTE: function by default closed on right:  
#cut(0,1,2): (0,1] (1,2]
#the integer 1 gets included in the range (0,1], not in range (1,2]
#(0,2007yes] (2007no,2018yes](2018no,2023yes] (but last bioyear in data is 2022)

breaksYrs = c(0,2007,2018,2023)  

labelsYrs=c('Blood lead\n1996 - 2007','Blood lead\n2008 - 2018','Blood lead\n2019 - 2022')

#glimpse(PbDataUse)

PbDataUse$TimeInts <- cut(PbDataUse$Bioyear, breaksYrs, labels = labelsYrs)

# Define Pb breakpoints and labels for histograms
breakslnPb <- seq(0, 8, by = 0.5)


# Define Pb breakpoints and labels for plots
breaksPb <- c(0, 10, 35, 100, 1500)
labelsPb <- c("<10", "10-34", "35-99", "≥100")

```


##Combine blood and feather data
```{r}


# Summarize and calculate rel freq and CIs
pbSummary <- PbDataUse %>%
  group_by(TimeInts, FlockF) %>%
  mutate(total = n()) %>%  # Obs per TimeInts and FlockF 
  group_by(TimeInts, FlockF, cutPb = cut(PbUse, breaksPb, labels = labelsPb)) %>%
  summarise(
    count = n(),
    total = first(total),  # Carry the correct total within each group
    relative_frequency = count / total,
    .groups = "drop"
  ) %>%
  rowwise() %>%
  mutate(
    # Exact binomial confidence intervals
    lowerCI = binom.test(count, total, conf.level = 0.9)$conf.int[1],
    upperCI = binom.test(count, total, conf.level = 0.9)$conf.int[2]
  ) %>%
  ungroup()

pbSummary

PbFeathersUse <- PbFeatherDataCaMx 

# Reformat feather data

# Assign "All years" as TimeInts and map Flock to FlockF
pbFeathersUseExpanded <- PbFeathersUse %>%
  mutate(TimeInts = "Feather lead\nAll Bioyears") %>%
  select(TimeInts, FlockF, PbUse = Pb)


# Bin and summarize
pbFeathersSummary <- pbFeathersUseExpanded %>%
  group_by(TimeInts, FlockF) %>%
  mutate(total = n()) %>%
  group_by(TimeInts, FlockF, 
           cutPb = cut(PbUse, breaksPb, 
                       labels = labelsPb)) %>%
  summarise(
    count = n(),
    total = first(total),
    relative_frequency = count / total,
    .groups = "drop"
  ) %>%
  rowwise() %>%
  mutate(
    lowerCI = binom.test(count, total, conf.level = 0.9)$conf.int[1],
    upperCI = binom.test(count, total, conf.level = 0.9)$conf.int[2]
  ) %>%
  ungroup()


# Combine with original pbSummary
PbSumBloodAndFeathers <- bind_rows(pbSummary, pbFeathersSummary)

# Rename regions
PbSumBloodAndFeathers <- PbSumBloodAndFeathers %>%
  mutate(FlockF = recode(FlockF,
                         "BAMX" = "Baja",
                         "CECA" = "Central",
                         "SOCA" = "Southern"))

#print(PbSumBloodAndFeathers, n = Inf)

# Proportion feather samples >35 ug/dL
PbSumBloodAndFeathers %>%
  filter(grepl("Feather", TimeInts)) %>%  
  # Keep only feather rows
  filter(cutPb %in% c("35-99", "≥100")) %>%     
  # Keep only Pb >35 categories
  group_by(FlockF) %>%
  summarise(
    propGT35 = sum(relative_frequency)
  ) %>%
  print(n = Inf)


```


##Histograms for Pb and lnPb
```{r}


breaksPbHist <- c(0, 10, 20, 30, 40, 50, 60, 70, 80, 90, 100)

#histograms Flock x time interval
PbDataUse %>%
  ggplot(aes(x = PbUse)) +
  geom_histogram(aes(y = after_stat(density)), fill = "lightblue", color = "black", breaks = breaksPbHist) +
  facet_grid(PbDataUse$TimeInts ~ PbDataUse$FlockF) +
  theme_classic()


PbDataUse$lnPb<-log(PbDataUse$PbUse)

#histograms Flock x time interval
PbDataUse %>%
  ggplot(aes(x = lnPb)) +
  geom_histogram(aes(y = after_stat(density)), fill = "lightblue", color = "black", breaks = breakslnPb) +
  facet_grid(PbDataUse$TimeInts ~ PbDataUse$FlockF) +
  theme_classic()

```


##Plot blood & feather Pb levels  (Fig 2A)

```{r}

# Create a vector with the letters from a to l
facetLabels <- letters[1:12]

# Map each combination of TimeInts and FlockF to a letter
facetMap <- expand.grid(TimeInts = unique(PbSumBloodAndFeathers$TimeInts), FlockF = unique(PbSumBloodAndFeathers$FlockF))
facetMap$label <- facetLabels

# Colors from Colorbrewer spectral, modified
c("#D7191C", "#FDAE61", "#FFD700", "#ADD8E6", "#2B83BA")


# Plot
BloodAndFeatherPbPlot <- 
  ggplot(PbSumBloodAndFeathers, 
         aes(x = cutPb, y = relative_frequency, fill = cutPb)) +
  geom_bar(stat = "identity", width = 1) +
  geom_errorbar(aes(ymin = lowerCI, ymax = upperCI), width = 0, color = "gray48") +
  scale_fill_manual(values = c("#2B83BA", "#FFD700", "#FDAE61" ,"#D7191C"), labels = labelsPb) +
  facet_grid(TimeInts ~ FlockF) +
  labs(
    x = expression("Blood lead level (" * mu * "g/dL)"),
    y = "Relative frequency"
  ) +
  theme_minimal(base_size = 11) +  #
  theme(
    panel.background = element_rect(fill = "white", color = NA),
    panel.grid.major = element_line(color = "gray", size = 0.1),  # thinner horizontal grid lines
    panel.grid.major.x = element_blank(),  # removes vertical grid lines
    panel.grid.minor = element_blank(),
    strip.background = element_blank(),  # removes boxes around labels at top and right
    strip.text = element_text(color = "black", size = 10), # size of facet labels Can't do this in final fig formatting so add here
    axis.text.x = element_text(angle = 45, hjust = 1, color = "black", size = 9),
    axis.text.y = element_text(color = "black", size = 9),
    axis.title = element_text(size = 12),
    legend.position = "none"
  )


# label sample_sizes
sample_sizes <- PbSumBloodAndFeathers %>%
  distinct(TimeInts, FlockF, total) %>%
  mutate(label = paste0("n = ", total),
         x = 2.9,    # approximate middle of 4 bins; tweak if needed
         y = 0.85) # higher up in the plot

# Add to plot
BloodAndFeatherPbPlot <- BloodAndFeatherPbPlot +
  geom_text(data = sample_sizes, aes(x = x, y = y, label = label),
            inherit.aes = FALSE, size = 2.5, hjust = 1)

BloodAndFeatherPbPlot


```


#*Simple survival CA & Mx (Fig 2BC)*
Do separate analyses by flock for easiest model fitting for these fully parameterized annual models


#####5-year mean function
```{r}

# Function to calculate 5-year rolling average 

Calc5yrAvg <- function(df, avgVar) {
  # Ensure variable exists
  if (!avgVar %in% names(df)) {
    stop("Specified variable does not exist in data frame")
  }
  
  # Initialize the 5-year average column
  df$fiveYrAvg <- NA
  
  # Loop through each flock
  for (flock in unique(df$Flock)) {
    flockData <- df[df$Flock == flock, ]
    
    # Compute the 5-year average
    for (i in 1:nrow(flockData)) {
      if (i >= 5) {
        df$fiveYrAvg[df$Flock == flock][i] <- mean(flockData[[avgVar]][(i-4):i], na.rm = TRUE)
      }
    }
  }
  
  return(df)
}

```


###>>sPb
Survival for cause of death (COD) Pb or Pb-suspected

####Read in data
```{r}

sPbInpData <- read_excel("InputDataCACO.xlsx", sheet = "sPbCaMx")
nrow(sPbInpData)

sPbInpDataCeca <- subset(sPbInpData,  CECA == 1)
sPbInpDataSoca <- subset(sPbInpData,  SOCA == 1)
sPbInpDataBamx <- subset(sPbInpData,  BAMX == 1)

```


####Set time frames for ALL S analyses
```{r}

minBioyearCeca <- min(sPbInpDataCeca$Bioyear)
minBioyearSoca <- min(sPbInpDataSoca$Bioyear)
minBioyearBamx <- min(sPbInpDataBamx$Bioyear)
maxBioyearAll <- max(sPbInpDataBamx$Bioyear, 
                     sPbInpDataCeca$Bioyear,
                     sPbInpDataSoca$Bioyear)
# Flocks
flockNames <- c("BAMX", "CECA", "SOCA")

# Bioyear ranges (CECA + SOCA share 1996–2022)
bioyearsCA <- 1996:2022
bioyearsBamx <- 2002:2022


# Full reference length (based on CECA/SOCA)
fullLength <- length(bioyearsCA)

#Year after identified early adjustment period of 5 years ends, ie, min + 4 (see SurvReproPvaAnalyses) + 5 years to ensure 5 yr mean in survival plotsonly uses points after 5 year adjustment adjustment
cecaEndEarly <- (minBioyearCeca + 4) + 5
socaEndEarly <- (minBioyearSoca + 4) + 5
bamxEndEarly <- (minBioyearBamx + 4) + 5

```


####Sum by Flock  
```{r}

# N Stud by Flock
n_sPbByFlockCaMx <- sPbInpData %>%
  group_by(Flock) %>%
 summarise(nStud = n_distinct(Stud),
minYear = min(Bioyear, na.rm = TRUE),
    maxYear = max(Bioyear, na.rm = TRUE),
    recordCount = n(),
    uniqueStudCount = n_distinct(Stud))

n_sPbByFlockCaMx
nrow(sPbInpData) #3465

# Overall count different than by flock -- tally studs found in > 1 flock over lifetime (ie moved or were transferred) 
studsGT1Flock <- sPbInpData %>%
  group_by(Stud) %>%
  summarise(Flocks = n_distinct(Flock),
            Flock_List = paste(unique(Flock), collapse = ", ")) %>%
  filter(Flocks > 1)

studsGT1Flock


# N deaths by Flock (deaths occur in encounter histories (ch) that contain "11")
deaths_sPbByFlockCaMx <- sPbInpData %>%
  filter(grepl("11", ch)) %>%  # Rows where ch contains "11"
  group_by(Flock) %>%
  summarise(nStud = n_distinct(Stud))

deaths_sPbByFlockCaMx
sum(grepl("11", sPbInpData$ch))

```


####Process data
```{r}

sPbInpDataByFlock <- list(
  Ceca = sPbInpDataCeca,
  Soca = sPbInpDataSoca,
  Bamx = sPbInpDataBamx
)

# Process data, making processed and design (ddl) data files 
# model = "Known" for known-fate models.

# See function details for other arguments, such as time intervals. Time intervals set here to 2/12 of Bioyear or bimonthly interval. 

for (ff in names(sPbInpDataByFlock)) {
  
  processed <- process.data(
    sPbInpDataByFlock[[ff]],
    model = "Known",
    nocc = 6,
    groups = c("Bioyear"),
    begin.time = 0,
    time.intervals = rep(0.167, 6)
  )
  
  ddl <- make.design.data(processed)
  
  assign(paste0("sPb", ff, ".processed"), processed)
  assign(paste0("sPb", ff, ".ddl"), ddl)
}

# View data
#head(sPbCeca.ddl)
#head(sPbSoca.ddl)
#head(sPbBamx.ddl)

```


#### Run flock x yr models
```{r}

# Compile processed data for each flock into list
sPbProcDataByFlock <- list(
  CECA = list(proc = sPbCeca.processed, 
              ddl = sPbCeca.ddl),
  SOCA = list(proc = sPbSoca.processed, 
              ddl = sPbSoca.ddl),
  BAMX = list(proc = sPbBamx.processed, 
              ddl = sPbBamx.ddl)
)

sPbOutByFlock <- list()

# Run models by flock
for (ff in names(sPbProcDataByFlock)) {
  sPbOutByFlock[[ff]] <- mark(
    data = sPbProcDataByFlock[[ff]]$proc,
    ddl  = sPbProcDataByFlock[[ff]]$ddl,
    model.parameters = 
      list(S = list(formula = ~ Bioyear)),
    model = "Known",
    output = FALSE
  )
}

# Annual estimates
sPbOutByFlock$CECA$results$derived
sPbOutByFlock$SOCA$results$derived
sPbOutByFlock$BAMX$results$derived


if (saveImage > 0) {
  save.image(file = paste0("PbAndSurvTrends", saveImage, ".Rdata"))
}


```


####Compile annual sPb
```{r}


# Initialize list for output
sPbOutAll <- list()


# Loop through each flock
for (flock in flockNames) {
  
  # Pull the derived estimates for each flock
  sPbOutThisFlock <- 
    sPbOutByFlock[[flock]]$results$derived[[ "S Overall Survival" ]]
  est <- sPbOutThisFlock$estimate
  lcl <- sPbOutThisFlock$lcl
  ucl <- sPbOutThisFlock$ucl
  
  # Assign correct bioyear vector depending on flock
  if (flock == "BAMX") {
    by <- bioyearsBamx
  } else {
    by <- bioyearsCA
  }
  
  # Pad with leading NA if shorter than full CECA/SOCA timeline
  if (length(est) < fullLength) {
    nMissing <- fullLength - length(est)
    est <- c(rep(NA, nMissing), est)
    lcl <- c(rep(NA, nMissing), lcl)
    ucl <- c(rep(NA, nMissing), ucl)
    by <- c(rep(NA, nMissing), by)
  }
  
  # Create dataset for this flock
  sPbOutThisFlockDf <- data.frame(
    Bioyear = by,
    estimate = est,
    lcl = lcl,
    ucl = ucl,
    Flock = flock
  )
  
  sPbOutAll[[flock]] <- sPbOutThisFlockDf
}

# Final combined dataset
sPbAll <- do.call(rbind, sPbOutAll)


# View the combined dataset
sPbAll


```


####Add 5-yr mean column 
```{r}

# Apply the function to the data
sPbAll <- Calc5yrAvg(sPbAll, "estimate")

#head(sPbAll,fullLength*3)

# Rename the columns
sPbAll <- sPbAll %>%
  rename(
    estimatePb = estimate,
    lclPb = lcl,
    uclPb = ucl,
    fiveYrAvgPb = fiveYrAvg
  )

#head(sPbAll, fullLength*3)

```


####Plot mean annual SPb
```{r}

glimpse (sPbAll)

plotDataPb <- sPbAll

# Create the plot

# Custom color palette
colorsToUse1 <- c("#FFD700", "#D7191C","#2B83BA", "#77AB43")

# Create the plot with the custom color palette
annualPbPlot <- ggplot(plotDataPb, aes(x = Bioyear, y = estimatePb, color = factor(Flock), group = Flock)) +
  geom_line(size = 1.5) + # Draw thicker lines for each flock
  geom_point(size = 3.5) + # Make points larger
  #geom_errorbar(aes(ymin = lclPb, ymax = uclPb), width = 0.3) + # Uncomment for error bars
  labs(x = "Bioyear", y = "Annual survival", color = "Flock") + # Label the axes and legend
ggtitle(expression(S[Pb])) + # Add title with "Pb" as subscript
  scale_color_manual(values = colorsToUse1) + # Use custom color palette
  theme_hc() +
  theme(
    axis.title.x = element_text(size = 18),
    axis.title.y = element_text(size = 18),
    axis.text.x = element_text(size = 14, angle = 90, vjust = 0.5), # Rotate x-axis labels
    axis.text.y = element_text(size = 14),
    legend.title = element_text(size = 14),
    legend.text = element_text(size = 11),
      plot.title = element_text(size = 22) # Set the title size larger
  ) +  coord_cartesian(ylim = c(0.75, 1)) + 
  scale_x_continuous(
    breaks = function(x) {
      # Determine sequence of breaks based on unique Bioyears
      uniqueYears <- sort(unique(plotDataPb$Bioyear))
      uniqueYears[seq(1, length(uniqueYears), by = 2)] # Label every other Bioyear
    },
    labels = function(breaks) {
      # Format the labels to be Bioyears
      as.character(breaks)
    }
  )

annualPbPlot

```


####Plot 5-yr mean
```{r}

#Matches Fig 2 colors. Colorbrewer spectral, modified
colorsToUse2 <- c( "#D7191C", "#FFD700", "#2B83BA")

sPredPbafter7<- subset(sPbAll,((Flock == "CECA" & Bioyear>2005) | (Flock == "SOCA" & Bioyear>2005) |(Flock == "BAMX" & Bioyear>2011)))

# Adjust lcl and ucl for estimates equal to 1
plotDataPb5yr <- sPredPbafter7
plotDataPb5yr$lcl[plotDataPb5yr$estimatePb >0.9999]  <- NA
plotDataPb5yr$ucl[plotDataPb5yr$estimatePb >0.9999]  <- NA

plotDataPb5yr


# Create the plot with the custom color palette
fiveYrAvgSPbPlot <-ggplot(plotDataPb5yr, aes(x = Bioyear, y = fiveYrAvgPb, color = factor(Flock), group = Flock)) +
  geom_line(size = 0.75) + # Draw thicker lines for each flock
  geom_point(size = 1.5) + # Make points larger
  #geom_errorbar(aes(ymin = lcl, ymax = ucl), width = 0.3) + # Uncomment for error bars
  labs(x = "Bioyear", y = "Five-year mean of \n annual survival", color = "Flock") + # Label the axes and legend
ggtitle(expression(S[Pb])) + # Add title with "Pb" as subscript
  scale_color_manual(values = colorsToUse2) + # Use custom color palette
  theme_hc() + 
  theme(
    axis.title.x = element_text(size = 18),
    axis.title.y = element_text(size = 18),
    axis.text.x = element_text(size = 14, angle = 90, vjust = 0.5), # Rotate x-axis labels
    axis.text.y = element_text(size = 14),
    legend.title = element_text(size = 14),
    legend.text = element_text(size = 11),
      plot.title = element_text(size = 22) # Set the title size larger
  ) +  coord_cartesian(ylim = c(0.65, 1)) +
  scale_x_continuous(
    breaks = function(x) {
      # Determine sequence of breaks based on unique Bioyears
      uniqueYears <- sort(unique(plotDataPb5yr$Bioyear))
      uniqueYears[seq(1, length(uniqueYears), by = 2)] # Label every other Bioyear
    },
    labels = function(breaks) {
      # Format the labels to be the Bioyears
      as.character(breaks)
    }
  )

fiveYrAvgSPbPlot

```


###>Correct sPb

Correct sPb for estimated proportion of unknown deaths that are likely to be due to Pb. Assume unknown deaths can be assigned to Pb in same proportion as known deaths. 
1. Estimate survival for all other known (sOk) causes of death that are not Pb.
2. Estimate survival for unknown (sMU, missing in wild and undetermined)
3. Estimate proportion of overall known mortality that is Pb mortality. (1-sPb)/((1-sPb) + (1-sOk))


####>>sOtherKnown (sOk)
Cause of death not lead and not missing in wild or undetermined (ie, known and not lead)

#####Read in data
```{r}

# Read input file

sOkInpData <- read_excel("InputDataCACO.xlsx", sheet = "sOtherKnownCaMx")

nrow(sOkInpData) #3465
names(sOkInpData)

sum(grepl("11", sOkInpData$ch))  #81

sOkInpDataCeca <- subset(sOkInpData,  CECA == 1)
sOkInpDataSoca <- subset(sOkInpData,  SOCA == 1)
sOkInpDataBamx <- subset(sOkInpData,  BAMX == 1)


```


#####Process data
```{r}

sOkInpDataByFlock <- list(
  Ceca = sOkInpDataCeca,
  Soca = sOkInpDataSoca,
  Bamx = sOkInpDataBamx
)

# Process data, making processed and design (ddl) data files 
# model = "Known" for known-fate models.

# See function details for other arguments, such as time intervals. Time intervals set here to 2/12 of Bioyear or bimonthly interval. 

for (ff in names(sOkInpDataByFlock)) {
  
  processed <- process.data(
    sOkInpDataByFlock[[ff]],
    model = "Known",
    nocc = 6,
    groups = c("Bioyear"),
    begin.time = 0,
    time.intervals = rep(0.167, 6)
  )
  
  ddl <- make.design.data(processed)
  
  assign(paste0("sOk", ff, ".processed"), processed)
  assign(paste0("sOk", ff, ".ddl"), ddl)
}

# View data
#head(sOkCeca.ddl)
#head(sOkSoca.ddl)
#head(sOkBamx.ddl)


```


#### Run flock x yr models
```{r}

# Compile processed data for each flock into list
sOkProcDataByFlock <- list(
  CECA = list(proc = sOkCeca.processed, 
              ddl = sOkCeca.ddl),
  SOCA = list(proc = sOkSoca.processed, 
              ddl = sOkSoca.ddl),
  BAMX = list(proc = sOkBamx.processed, 
              ddl = sOkBamx.ddl)
)

sOkOutByFlock <- list()

# Run models by flock
for (ff in names(sOkProcDataByFlock)) {
  sOkOutByFlock[[ff]] <- mark(
    data = sOkProcDataByFlock[[ff]]$proc,
    ddl  = sOkProcDataByFlock[[ff]]$ddl,
    model.parameters = 
      list(S = list(formula = ~ Bioyear)),
    model = "Known",
    output = FALSE
  )
}

# Annual estimates
sOkOutByFlock$CECA$results$derived
sOkOutByFlock$SOCA$results$derived
sOkOutByFlock$BAMX$results$derived


if (saveImage > 0) {
  save.image(file = paste0("PbAndSurvTrends", saveImage, ".Rdata"))
}

```


####Compile annual sOk
```{r}

# Initialize list for output
sOkOutAll <- list()


# Loop through each flock
for (flock in flockNames) {
  
  # Pull the derived estimates for each flock
  sOkOutThisFlock <- 
    sOkOutByFlock[[flock]]$results$derived[[ "S Overall Survival" ]]
  est <- sOkOutThisFlock$estimate
  lcl <- sOkOutThisFlock$lcl
  ucl <- sOkOutThisFlock$ucl
  
  # Assign correct bioyear vector depending on flock
  if (flock == "BAMX") {
    by <- bioyearsBamx
  } else {
    by <- bioyearsCA
  }
  
  # Pad with leading NA if shorter than full CECA/SOCA timeline
  if (length(est) < fullLength) {
    nMissing <- fullLength - length(est)
    est <- c(rep(NA, nMissing), est)
    lcl <- c(rep(NA, nMissing), lcl)
    ucl <- c(rep(NA, nMissing), ucl)
    by <- c(rep(NA, nMissing), by)
  }
  
  # Create dataset for this flock
  sOkOutThisFlockDf <- data.frame(
    Bioyear = by,
    estimate = est,
    lcl = lcl,
    ucl = ucl,
    Flock = flock
  )
  
  sOkOutAll[[flock]] <- sOkOutThisFlockDf
}

# Final combined dataset
sOkAll <- do.call(rbind, sOkOutAll)


# View the combined dataset
#sOkAll


```


####Add 5-yr mean column 
```{r}

# Apply the function to the data
sOkAll <- Calc5yrAvg(sOkAll, "estimate")

#head(sOkAll,fullLength*3)

# Rename the columns
sOkAll <- sOkAll %>%
  rename(
    estimateOk = estimate,
    lclOk = lcl,
    uclOk = ucl,
    fiveYrAvgOk = fiveYrAvg
  )

#head(sOkAll, fullLength*3)

```


####>>sMissingOrUndet (sMu)
COD: missing in wild and undetermined

#####Read in data
```{r}

# Read input file
sMuInpData <- read_excel("InputDataCACO.xlsx", sheet = "sMIWUndCaMx")

nrow(sMuInpData) #3465
names(sMuInpData)

sum(grepl("11", sMuInpData$ch))  #111

sMuInpDataCeca <- subset(sMuInpData,  CECA == 1)
sMuInpDataSoca <- subset(sMuInpData,  SOCA == 1)
sMuInpDataBamx <- subset(sMuInpData,  BAMX == 1)

```


#####Sum by Flock  
```{r}

# N Stud by Flock
n_sMIWUndByFlockCaMx <- sMuInpData %>%
  group_by(Flock) %>%
 summarise(nStud = n_distinct(Stud),
    minYear = min(Bioyear, na.rm = TRUE),
    maxYear = max(Bioyear, na.rm = TRUE),
    recordCount = n(),
    uniqueStudCount = n_distinct(Stud))

n_sMIWUndByFlockCaMx
nrow(sMuInpData) #3465

# N deaths by Flock (deaths occur in encounter histories (ch) that contain "11")
deaths_sMIWUndByFlockCaMx <- sMuInpData %>%
  filter(grepl("11", ch)) %>%  # Rows where ch contains "11"
  group_by(Flock) %>%
  summarise(nStud = n_distinct(Stud))

deaths_sMIWUndByFlockCaMx

```


#####Process data
```{r}

sMuInpDataByFlock <- list(
  Ceca = sMuInpDataCeca,
  Soca = sMuInpDataSoca,
  Bamx = sMuInpDataBamx
)

# Process data, making processed and design (ddl) data files 
# model = "Known" for known-fate models.

# See function details for other arguments, such as time intervals. Time intervals set here to 2/12 of Bioyear or bimonthly interval. 

for (ff in names(sMuInpDataByFlock)) {
  
  processed <- process.data(
    sMuInpDataByFlock[[ff]],
    model = "Known",
    nocc = 6,
    groups = c("Bioyear"),
    begin.time = 0,
    time.intervals = rep(0.167, 6)
  )
  
  ddl <- make.design.data(processed)
  
  assign(paste0("sMu", ff, ".processed"), processed)
  assign(paste0("sMu", ff, ".ddl"), ddl)
}

# View data
#head(sMuCeca.ddl)
#head(sMuSoca.ddl)
#head(sMuBamx.ddl)

```


#### Run flock x yr models
```{r}

# Compile processed data for each flock into list
sMuProcDataByFlock <- list(
  CECA = list(proc = sMuCeca.processed, 
              ddl = sMuCeca.ddl),
  SOCA = list(proc = sMuSoca.processed, 
              ddl = sMuSoca.ddl),
  BAMX = list(proc = sMuBamx.processed, 
              ddl = sMuBamx.ddl)
)

sMuOutByFlock <- list()

# Run models by flock
for (ff in names(sMuProcDataByFlock)) {
  sMuOutByFlock[[ff]] <- mark(
    data = sMuProcDataByFlock[[ff]]$proc,
    ddl  = sMuProcDataByFlock[[ff]]$ddl,
    model.parameters = 
      list(S = list(formula = ~ Bioyear)),
    model = "Known",
    output = FALSE
  )
}

# Annual estimates
sMuOutByFlock$CECA$results$derived
sMuOutByFlock$SOCA$results$derived
sMuOutByFlock$BAMX$results$derived


if (saveImage > 0) {
  save.image(file = paste0("PbAndSurvTrends", saveImage, ".Rdata"))
}

```


####Compile annual sMu
```{r}

# Initialize list for output
sMuOutAll <- list()


# Loop through each flock
for (flock in flockNames) {
  
  # Pull the derived estimates for each flock
  sMuOutThisFlock <- 
    sMuOutByFlock[[flock]]$results$derived[[ "S Overall Survival" ]]
  est <- sMuOutThisFlock$estimate
  lcl <- sMuOutThisFlock$lcl
  ucl <- sMuOutThisFlock$ucl
  
  # Assign correct bioyear vector depending on flock
  if (flock == "BAMX") {
    by <- bioyearsBamx
  } else {
    by <- bioyearsCA
  }
  
  # Pad with leading NA if shorter than full CECA/SOCA timeline
  if (length(est) < fullLength) {
    nMissing <- fullLength - length(est)
    est <- c(rep(NA, nMissing), est)
    lcl <- c(rep(NA, nMissing), lcl)
    ucl <- c(rep(NA, nMissing), ucl)
    by <- c(rep(NA, nMissing), by)
  }
  
  # Create dataset for this flock
  sMuOutThisFlockDf <- data.frame(
    Bioyear = by,
    estimate = est,
    lcl = lcl,
    ucl = ucl,
    Flock = flock
  )
  
  sMuOutAll[[flock]] <- sMuOutThisFlockDf
}

# Final combined dataset
sMuAll <- do.call(rbind, sMuOutAll)


# View the combined dataset
#sMuAll

```


####Add 5-yr mean column 
```{r}

# Apply the function to the data
sMuAll <- Calc5yrAvg(sMuAll, "estimate")

#head(sMuAll,fullLength*3)

# Rename the columns
sMuAll <- sMuAll %>%
  rename(
    estimateMu = estimate,
    lclMu = lcl,
    uclMu = ucl,
    fiveYrAvgMu = fiveYrAvg
  )

#head(sMuAll, fullLength*3)

```


###Correction sPb based on sMu
```{r}

#head(sPbAll, fullLength)
#head(sOkAll, fullLength)
#head(sMuAll, fullLength)

# Merge sOkAll and sPbAll
sKnownAll <- cbind(
  sPbAll,
  sOkAll[ , !(names(sOkAll) %in% c("Bioyear", "Flock")) ]
)


# Then merge the result with sMuAll
sAll <- cbind(
  sKnownAll,
  sMuAll[ , !(names(sMuAll) %in% c("Bioyear", "Flock")) ]
)

sAll <- sAll %>%
  relocate(Flock, .after = Bioyear)


# View the result
#head(sAll, fullLength)

sAll$PbCorrFactor <- (1 - sAll$fiveYrAvgPb)/
  ((1-sAll$fiveYrAvgPb) + 
     (1 -  sAll$fiveYrAvgOk))

# Corr factor:
# What proportion of known mortality is Pb mortality:
# mPb/(mPb + mOk)
# where: mPb = Pb mortality, mOk = other known mortality

#head(sAll,fullLength*3)

# Add in proportion of mMU that is mPb based on correction factor

sAll$estimate5YrPbCorr <- 1 - ((1-sAll$fiveYrAvgPb) + sAll$PbCorrFactor*(1-sAll$fiveYrAvgMu))

#head(sAll, fullLength)

sPbAllCorr <- sAll[, c("Bioyear", "Flock", "estimate5YrPbCorr")]

#make sPbAllCorr$estimate5YrPbCorr NA if sPbAllCorr$Flock = BAMX
sPbAllCorr$estimate5YrPbCorr[sPbAllCorr$Flock == "BAMX"] <- NA

BajaCheck <- sAll %>% filter(Flock == "BAMX")
#BajaCheck

SocaCheck <- sAll %>% filter(Flock == "SOCA")
#SocaCheck

```


###Plot Corr 5Yr mean
```{r}

sPbAllWithCorr <- merge(sPbAll,sPbAllCorr, by = c("Bioyear", "Flock"), all.x = TRUE)

#head(sPbAllWithCorr,fullLength)

sPbAllDropEarly<- subset(sPbAllWithCorr,(
   (Flock == "CECA" & Bioyear > cecaEndEarly) | 
   (Flock == "SOCA" & Bioyear > socaEndEarly) |
   (Flock == "BAMX" & Bioyear > bamxEndEarly)))

# Adjust lcl and ucl for estimates equal to 1
sPbAllPlotData <- sPbAllDropEarly
sPbAllPlotData$lcl[sPbAllPlotData$estimatePb >0.9999]  <- NA
sPbAllPlotData$ucl[sPbAllPlotData$estimatePb >0.9999]  <- NA

#head(sPbAllPlotData)

colorsToUse3 <- c( "#FFD700", "#2B83BA")

# Subset for corrected data points only
corrDataNoNA <- sPbAllPlotData %>%
  filter(!is.na(estimate5YrPbCorr))

# Create the plot
fiveYrAvgSPbWCorrPlot <- 
  ggplot(data = sPbAllPlotData, 
         aes(x = Bioyear, y = fiveYrAvgPb, 
             color = factor(Flock),
             group = Flock)) +
  
  # Solid lines and filled points for fiveYrAvgPb
  geom_line(size = 0.25, na.rm = TRUE) +
  geom_point(size = 1.5, na.rm = TRUE) +
  
  # Solid lines for corrected estimates  
  geom_line(data = corrDataNoNA, 
            aes(y = estimate5YrPbCorr), 
            size = 0.25, linetype = "solid", 
            na.rm = TRUE) +
  
  # Open triangle (shape 24) with color-coded fill for corrected estimates
  geom_point(
    data = corrDataNoNA,
    aes(x = Bioyear, y = estimate5YrPbCorr, 
        fill = factor(Flock)),
    shape = 24, color = "white", size = 2, 
    na.rm = TRUE
  ) +
  
  # Title and axis labels
  labs(
    x = "Bioyear",
    y = "Five-year mean of \n annual survival",
    title = expression(S[Pb]),
    color = expression(S[Pb]),  # Label for color legend
    fill = expression(S[Pb] * " corrected")  # Label for fill legend
  ) +
  
  # Apply custom colors
scale_color_manual(
  values = colorsToUse2,
  labels = c( "Baja", "Central", "Southern")  # Renaming legend label
) +
  scale_fill_manual(values = colorsToUse3, 
  labels = c("Central", "Southern")) +
  
  # Styling
   theme_minimal(base_size = 11) +  # use minimal as base 
  theme(
    panel.background = element_rect(fill = "white",
                                    color = NA),
    panel.grid.major = element_line(color = "gray", 
                                    size = 0.1),  # thinner horizontal grid lines
    panel.grid.major.x = element_blank(),  # removes vertical grid lines
    panel.grid.minor = element_blank(),
    axis.text.x = element_text(angle = 45, 
                               hjust = 1, 
                               color = "black", 
                               size = 9),
    axis.text.y = element_text(color = "black", 
                               size = 9),
    axis.title = element_text(size = 12),
    plot.title = element_text(hjust = 0.1) #move title to right a bit so a bit further from "c" label later
    ) +
  
  # Limit Y-axis
  coord_cartesian(ylim = c(0.85, 1)) +
  
  # Custom X-axis breaks (every other Bioyear)
  scale_x_continuous(
    breaks = function(x) {
      # Determine sequence of breaks based on unique Bioyears
      uniqueYears <- sort(unique(sPbAllPlotData$Bioyear))
      uniqueYears[seq(1, length(uniqueYears), by = 2)] #label every other Bioyear
    },
    labels = function(breaks) {
      as.character(breaks)
    }
  ) +
  
  # Arrange the legends: color first, then fill and set to 2 rows
  guides(
    color = guide_legend(order = 1, nrow = 3),  # First legend (color) on 1 row
    fill = guide_legend(order = 2, nrow = 2)    # Second legend (fill) on 1 row
  )

# Display the plot
fiveYrAvgSPbWCorrPlot

```


###>>sOverall

####Read in data
```{r}

# Read input file
sOverallInpData <- read_excel("InputDataCACO.xlsx", sheet = "sAllCaMx")

nrow(sOverallInpData) #3465
names(sOverallInpData)

sum(grepl("11", sOverallInpData$ch))  #278

sOverallInpDataCeca <- subset(sOverallInpData,  CECA == 1)
sOverallInpDataSoca <- subset(sOverallInpData,  SOCA == 1)
sOverallInpDataBamx <- subset(sOverallInpData,  BAMX == 1)

```


####Sum by Flock  
```{r}

# N Stud by Flock
n_sOverallFlockCaMx <- sOverallInpData %>%
  group_by(Flock) %>%
 summarise(nStud = n_distinct(Stud),
           minYear = min(Bioyear, na.rm = TRUE),
           maxYear = max(Bioyear, na.rm = TRUE),
           recordCount = n(),
           uniqueStudCount = n_distinct(Stud))

n_sOverallFlockCaMx

# N deaths by Flock (deaths occur in encounter histories (ch) that contain "11")
deaths_sOverallByFlockCaMx <- sOverallInpData %>%
  filter(grepl("11", ch)) %>%  # Rows where ch contains "11"
  group_by(Flock) %>%
  summarise(nStud = n_distinct(Stud))

deaths_sOverallByFlockCaMx

```


####Process data

```{r}


sOverallInpDataByFlock <- list(
  Ceca = sOverallInpDataCeca,
  Soca = sOverallInpDataSoca,
  Bamx = sOverallInpDataBamx
)

# Process data, making processed and design (ddl) data files 
# model = "Known" for known-fate models.

# See function details for other arguments, such as time intervals. Time intervals set here to 2/12 of Bioyear or bimonthly interval. 

for (ff in names(sOverallInpDataByFlock)) {
  
  processed <- process.data(
    sOverallInpDataByFlock[[ff]],
    model = "Known",
    nocc = 6,
    groups = c("Bioyear"),
    begin.time = 0,
    time.intervals = rep(0.167, 6)
  )
  
  ddl <- make.design.data(processed)
  
  assign(paste0("sOverall", ff, ".processed"), processed)
  assign(paste0("sOverall", ff, ".ddl"), ddl)
}

# View data
#head(sOverallCeca.ddl)
#head(sOverallSoca.ddl)
#head(sOverallBamx.ddl)


```


#### Run flock x yr models
```{r}

# Compile processed data for each flock into list
sOverallProcDataByFlock <- list(
  CECA = list(proc = sOverallCeca.processed, 
              ddl = sOverallCeca.ddl),
  SOCA = list(proc = sOverallSoca.processed, 
              ddl = sOverallSoca.ddl),
  BAMX = list(proc = sOverallBamx.processed, 
              ddl = sOverallBamx.ddl)
)

sOverallOutByFlock <- list()

# Run models by flock
for (ff in names(sOverallProcDataByFlock)) {
  sOverallOutByFlock[[ff]] <- mark(
    data = sOverallProcDataByFlock[[ff]]$proc,
    ddl  = sOverallProcDataByFlock[[ff]]$ddl,
    model.parameters = 
      list(S = list(formula = ~ Bioyear)),
    model = "Known",
    output = FALSE
  )
}

# Annual estimates
sOverallOutByFlock$CECA$results$derived
sOverallOutByFlock$SOCA$results$derived
sOverallOutByFlock$BAMX$results$derived


if (saveImage > 0) {
  save.image(file = paste0("PbAndSurvTrends", saveImage, ".Rdata"))
}


```


###rMark cleanup

```{r}

# clean temporary RMark and MARK files in working directory 

markFilesToDelete <- list.files(pattern = "^mark")
file.remove(markFilesToDelete)

```


####Compile annual sOverall
```{r}

# Initialize list for output
sOverallOutAll <- list()

# Loop through each flock
for (flock in flockNames) {
  
  # Pull the derived estimates for each flock
  sOverallOutThisFlock <- 
    sOverallOutByFlock[[flock]]$results$derived[[ "S Overall Survival" ]]
  est <- sOverallOutThisFlock$estimate
  lcl <- sOverallOutThisFlock$lcl
  ucl <- sOverallOutThisFlock$ucl
  
  # Assign correct bioyear vector depending on flock
  if (flock == "BAMX") {
    by <- bioyearsBamx
  } else {
    by <- bioyearsCA
  }
  
  # Pad with leading NA if shorter than full CECA/SOCA timeline
  if (length(est) < fullLength) {
    nMissing <- fullLength - length(est)
    est <- c(rep(NA, nMissing), est)
    lcl <- c(rep(NA, nMissing), lcl)
    ucl <- c(rep(NA, nMissing), ucl)
    by <- c(rep(NA, nMissing), by)
  }
  
  # Create dataset for this flock
  sOverallOutThisFlockDf <- data.frame(
    Bioyear = by,
    estimate = est,
    lcl = lcl,
    ucl = ucl,
    Flock = flock
  )
  
  sOverallOutAll[[flock]] <- sOverallOutThisFlockDf
}

# Final combined dataset
sOverallAll <- do.call(rbind, sOverallOutAll)


# View the combined dataset
#sOverallAll


```


####Add 5-yr mean column 
```{r}

# Apply the function to the data
sOverallAll <- Calc5yrAvg(sOverallAll, "estimate")

#head(sOverallAll,fullLength*3)

# Rename the columns
sOverallAll <- sOverallAll %>%
  rename(
    estimateOverall = estimate,
    lclOverall = lcl,
    uclOverall = ucl,
    fiveYrAvgOverall = fiveYrAvg
  )

#head(sOverallAll, fullLength*3)


```


####Plot mean annual sOverall
```{r}

glimpse (sOverallAll)

plotDataOverall <- sOverallAll

# Create the plot
annualOverallPlot <- 
  ggplot(plotDataOverall, 
         aes(x = Bioyear, y = estimateOverall, 
             color = factor(Flock), 
             group = Flock)) +
  geom_line(size = 1.5) + # Draw thicker lines for each flock
  geom_point(size = 3.5) + # Make points larger
  #geom_errorbar(aes(ymin = lclOverall, ymax = uclOverall), width = 0.3) + # Uncomment for error bars
  labs(x = "Bioyear", y = "Annual survival", color = "Flock") + # Label the axes and legend
ggtitle(expression(S[Overall])) + # Add title with "Overall" as subscript
  scale_color_manual(values = colorsToUse1) + # Use custom color palette
  theme_hc() +
  theme(
    axis.title.x = element_text(size = 18),
    axis.title.y = element_text(size = 18),
    axis.text.x = element_text(size = 14, angle = 90, vjust = 0.5), # Rotate x-axis labels
    axis.text.y = element_text(size = 14),
    legend.title = element_text(size = 14),
    legend.text = element_text(size = 11),
      plot.title = element_text(size = 22) # Set the title size larger
  ) +  coord_cartesian(ylim = c(0.75, 1)) + 
  scale_x_continuous(
    breaks = function(x) {
      # Determine sequence of breaks based on unique Bioyears
      uniqueYears <- sort(unique(plotDataOverall$Bioyear))
      uniqueYears[seq(1, length(uniqueYears), by = 2)] # Label every other Bioyear
    },
    labels = function(breaks) {
      # Format the labels to be Bioyears
      as.character(breaks)
    }
  )

annualOverallPlot

```


####Plot 5-yr mean
```{r}

#Start after early adjustment period
sOverallAllDropEarly<- subset(sOverallAll,(
  (Flock == "CECA" & Bioyear > cecaEndEarly) | 
  (Flock == "SOCA" & Bioyear > socaEndEarly) |
  (Flock == "BAMX" & Bioyear > bamxEndEarly))
  )

# Adjust lcl and ucl for estimates equal to 1
plotDataOverall5yr <- sOverallAllDropEarly
plotDataOverall5yr$lcl[plotDataOverall5yr$estimateOverall >0.9999]  <- NA
plotDataOverall5yr$ucl[plotDataOverall5yr$estimateOverall >0.9999]  <- NA

plotDataOverall5yr

# Create the plot with the custom color palette
fiveYrAvgSOverallPlot <- 
  ggplot(data = plotDataOverall5yr, 
         aes(x = Bioyear, y = fiveYrAvgOverall, 
             color = factor(Flock), group = Flock)) +
  geom_line(size = 0.25) + # Draw thicker lines for each flock
  geom_point(size = 1.5, shape = 16) + # Make points larger
  #geom_errorbar(aes(ymin = lcl, ymax = ucl), width = 0.3) + # Uncomment for error bars
  labs(x = "Bioyear", y = "Five-year mean of \n annual survival", color = expression(S[Overall])) + # Label the axes and legend
  ggtitle(expression(S[Overall])) + # Add title with "Overall" as subscript
scale_color_manual(
  values = colorsToUse2,
  labels = c("Baja", "Central", "Southern")  # Renaming legend label
)+
  theme_minimal(base_size = 11) +  # use minimal as base instead of hc
  theme(
    panel.background = element_rect(fill = "white", color = NA),
    panel.grid.major = element_line(color = "gray", size = 0.1),  # thinner horizontal grid lines
    panel.grid.major.x = element_blank(),  # removes vertical grid lines
    panel.grid.minor = element_blank(),
    axis.text.x = element_text(angle = 45, hjust = 1, color = "black", size = 9),
    axis.text.y = element_text(color = "black", size = 9),
    axis.title = element_text(size = 12)) +
  coord_cartesian(ylim = c(0.85, 1)) +
  scale_x_continuous(
    breaks = function(x) {
      # Determine sequence of breaks based on unique Bioyears
      uniqueYears <-
        sort(unique(plotDataOverall5yr$Bioyear))
      uniqueYears[seq(1, length(uniqueYears), by = 2)] # Label every other Bioyear
    },
    labels = function(breaks) {
      # Format the labels to be the years
      as.character(breaks)
    }
  ) +
  
  # Adjust the legend: arranging in multiple rows (set ncol)
  guides(
    color = guide_legend(ncol = 1),  # Force color legend into one column
    fill = guide_legend(ncol = 1)    # Add if using fill for a second legend
  )

fiveYrAvgSOverallPlot


```


###Arrange survival plot (Fig 2BC)
```{r}

fiveYrAvgSPbPlotNoY <- fiveYrAvgSPbWCorrPlot +
  theme(
    axis.title.y = element_blank(),
    axis.text.y = element_blank(),
    axis.ticks.y = element_blank()
  )


SurvCombo <- ggarrange(fiveYrAvgSOverallPlot, 
                       fiveYrAvgSPbPlotNoY, 
                       nrow = 1, ncol = 2)

SurvCombo

```


#Arrange all Fig 2
```{r}
theme_set(theme_minimal(base_family = "Arial"))


axisTitles <- 9
axisLabels <- 8
legendLabels <- 8
legendTitles <- 8
plotTitles <- 12

# Apply smaller font sizes globally first
BloodAndFeatherPbPlotSmall <- BloodAndFeatherPbPlot +
  theme(
    axis.title.x = element_text(size = axisTitles),
    axis.title.y = element_text(size = axisTitles),
    axis.text.x  = element_text(size = axisLabels),
    axis.text.y  = element_text(size = axisLabels),
    legend.title = element_text(size = legendTitles),
    legend.text  = element_text(size = legendLabels),
    plot.title   = element_text(size = plotTitles)
  )


fiveYrAvgSOverallPlotSmall <- fiveYrAvgSOverallPlot +
  theme(
    axis.title.x = element_text(size = axisTitles),
    axis.title.y = element_text(size = axisTitles),
    axis.text.x  = element_text(size = axisLabels),
    axis.text.y  = element_text(size = axisLabels),
    legend.title = element_text(size = legendTitles),
    legend.text  = element_text(size = legendLabels),
    plot.title   = element_text(size = plotTitles)
  )


# Apply font size + remove Y axis for the right-hand plot
fiveYrAvgSPbWCorrPlotNoY <- fiveYrAvgSPbWCorrPlot +
  theme(
    axis.title.x = element_text(size = axisTitles),
    axis.title.y = element_blank(),
    axis.text.x  = element_text(size = axisLabels),
    axis.text.y  = element_blank(),
    axis.ticks.y = element_blank(),
    legend.title = element_text(size = legendTitles),
    legend.text  = element_text(size = legendLabels),
    plot.title   = element_text(size = plotTitles)
  )


# Bottom row: two equal-width plots
bottomRow <- fiveYrAvgSOverallPlotSmall + fiveYrAvgSPbWCorrPlotNoY +
  plot_layout(ncol = 2, widths = c(1, 1))

# Combine with top row, add subplot labels
Fig2 <- BloodAndFeatherPbPlotSmall / bottomRow +
  plot_layout(heights = c(3, 1)) +
  plot_annotation(
    tag_levels = 'a',
    theme = theme(
      plot.tag.position = c(0, 1),  # Shift tags left (0 = far left, 1 = top)
      plot.tag = element_text(hjust = 0, size = 11)  # hjust = 0 aligns left
    )
  )

Fig2

# ggsave("PbTrendsFig2.png", plot = Fig2, width = 7.6, height = 10, units = "in", dpi = 300, bg = "white")

if (saveFig > 0) {
ggsave("PbTrendsFig2.pdf", 
       plot = Fig2, 
       width = 7.6, 
       height = 10, 
       units = "in", 
       dpi = 300, 
       bg = "white",
       device = cairo_pdf   # High-quality vector PDF with embedded fonts
       )  
}

```


# Save source data files

```{r}

# ---- Fig 2a, lead levels ----

# Export to Excel

PbSumBloodAndFeathers <- PbSumBloodAndFeathers %>%
  rename(category = cutPb)

if (writeOut > 0) {
  write.xlsx(PbSumBloodAndFeathers,
             file = "Fig2aSourceData.xlsx")
}


# ---- Fig 2b,c,  annual survival rates ----

#Merge by Bioyear & Flock
Fig2bcSourceData <- merge(
  sPbAllPlotData,
  plotDataOverall5yr[, c("Bioyear", "Flock", "fiveYrAvgOverall")],
  by = c("Bioyear", "Flock"),
  all.x = TRUE
)

# Sort by Flock and Bioyear
Fig2bcSourceData <- Fig2bcSourceData[order(Fig2bcSourceData$Flock, Fig2bcSourceData$Bioyear), ]

#Reorder columns
Fig2bcSourceData <- Fig2bcSourceData[, c(
  "Bioyear",
  "Flock",
  "fiveYrAvgPb",
  "estimate5YrPbCorr",
  "fiveYrAvgOverall"
)]

#Rename columns
names(Fig2bcSourceData)[names(Fig2bcSourceData) == "fiveYrAvgPb"] <- "sPb5YrAvg"
names(Fig2bcSourceData)[names(Fig2bcSourceData) == "estimate5YrPbCorr"] <- "sPb5YrAvgCorrected"
names(Fig2bcSourceData)[names(Fig2bcSourceData) == "fiveYrAvgOverall"] <- "sOverall5YrAvg"

head(Fig2bcSourceData,5)

# Export to Excel

if (writeOut > 0) {
  write.xlsx(Fig2bcSourceData,
             file = "Fig2bcSourceData.xlsx")
}


```
