# Supplementary material for: Behavioral shifts mask the success of legislation and outreach for endangered species recovery
Source: Nat Commun. 2026 Mar 18;17:1819. doi: 10.1038/s41467-026-69617-4 (PMC13000190; doi:10.1038/s41467-026-69617-4)
Supplement: Supplementary file 3 — Supplementary Data 1 [file 41467_2026_69617_MOESM3_ESM.zip › SupplementaryData1/PbExposureLmmAnalysesR2.Final.Rmd]

---
title: "R Notebook"
output:
  html_document:
    df_print: paged
editor_options:
  chunk_output_type: console
---

#Overview

Code to reproduce some analyses and plots presented in Bakker et al. Behavioral shifts mask the success of legislation and outreach for endangered species recovery. Nature Communications.

This R notebook runs all analyses and associated plots of predictors of blood lead levels, including creating Figures 3-4, S1-S7, and Tables S9-S12

Specify working directory ~line 50 via setwd(). 
Working directory should contain this Rmd and input file "InputDataCACO.xlsx". It will contain output tables and figures when code runs.
 


# Set knit options

```{r setup, include=FALSE}
knitr::opts_chunk$set(
  message = FALSE,
  warning = FALSE,
  results = "hold"
)
```

 
 
#Set up analyses

```{r}

#clear everything
rm(list = ls())
pacman::p_unload(pacman::p_loaded(), character.only = TRUE) 


writeOut = 1  # if 0, output not written, otherwise output files written and numbered based on value set here

saveImage = 1 # if 0, workspace image not saved, otherwise saved and numbered based on value set here

saveFig = 1 # if 0, figures not saved, otherwise saved and numbered based on value set here


# Specify working directory here and uncomment:
# setwd("C:/")


# ===========================
# Load libraries
# ===========================

# --- Data handling ---
library(dplyr)        # Data manipulation
library(lubridate)    # Date and time manipulation
library(readxl)       # Read Excel files into R
library(tibble)       # Data handling
library(tictoc)       # Time functions
library(tidyr)        # Data tidying (pivot_longer)
library(xlsx)         # Read/write Excel files

# --- Statistical modeling ---
# Linear mixed models and model diagnostics
library(ggeffects)    # Predicted marginal effects from models
library(lme4)         # Fit LMMs
library(lmerTest)     # p-values and tests for lmer models
library(MuMIn)        # Model selection, model averaging, R²
library(performance)  # Model diagnostics and fit indices
library(see)          # Companion to performance — plotting diagnostics
library(survival)     # Cox proportional hazards and survival analysis

# --- Plotting and visualization ---
library(cowplot)      # Combine plots and shared legends
library(GGally)       # Extensions to ggplot2
library(ggplot2)      # Core plotting library
library(ggpmisc)      # Regression equations, annotations, etc.
library(ggpubr)       # Publication-ready ggplots
library(ggtext)       # Rich text rendering in ggplot2
library(ggthemes)     # Predefined themes
library(grid)         # Base R graphics layout system
library(gridExtra)    # Combine multiple plots
library(gtsummary)    # Publication-ready model and summary tables
library(lattice)      # 3D plotting
library(latticeExtra) # 3D plotting
library(magick)       # Image processing/rasters
library(patchwork)    # Combine multiple ggplots
library(plot3D)       # 3D plotting

# --- Color palettes ---
library(colorblindcheck) # Check color accessibility
library(PNWColors)       # Pacific Northwest palettes
library(RColorBrewer)    # ColorBrewer palettes
library(viridis)         # Colorblind-friendly palettes

# --- Fonts ---
library(extrafont)       # Handle system fonts in plots
# font_import(pattern = "Arial") # run once to import Arial fonts
loadfonts(device = "win")        # load fonts for Windows


#Read input files

pbDataCa <- read_excel("InputDataCACO.xlsx", sheet = "PbDataCa") %>%
  mutate(
    DateR = as.Date(DateR),
    ContactsFlock = as.numeric(ContactsFlock),
    ContactsCA = as.numeric(ContactsCA),
    BoxesFlock = as.numeric(BoxesFlock),
    BoxesCA = as.numeric(BoxesCA)
  )

glimpse(pbDataCa)
pbDataCa$DeathDateR <- as.Date(as.numeric(pbDataCa$DeathDateR), origin = "1899-12-30")
glimpse(pbDataCa$DeathDateR)

pigCullMo <- read_excel("InputDataCACO.xlsx", sheet = "PigCullMo")

deerHuntBiMo <- read_excel("InputDataCACO.xlsx", sheet = "DeerHuntBiMo")

pigHuntBiMo <- read_excel("InputDataCACO.xlsx", sheet = "PigHuntBiMo")


nonlead <- read_excel("InputDataCACO.xlsx", sheet = "Nonlead")

# Subset data by flock
pbC<-subset(pbDataCa, (Flock =='CECA')) 
nrow(pbC)
glimpse(pbC)

pbS<-subset(pbDataCa, (Flock =='SOCA')) 
nrow(pbS)
glimpse(pbS)


# Subset data for years when outreach occurring (both Boxes and Contacts) for outreach analyses
pbC12thru21 <- subset(pbC,Bioyear>2011 & Bioyear<2022)

pbS14thru21 <- subset(pbS,Bioyear>2013 & Bioyear<2022)

```


#Plot Behavior (Fig. S1d-h)

```{r}


# Compute n unique CACO by Age classes
pbDataCa %>%
  group_by(Flock, AgeClass) %>%
  summarize(n = n_distinct(Stud), .groups = "drop")


# Calculate error bars
# 90% CI: 1.645
# 95% CI: 1.96

# Function to compute summary stats + 90% CI by Bioyear, Age, Flock
computeMeanByYrAgeFlock <- function(data, variable) {
  data %>%
    group_by(Bioyear, AgeClass, Flock) %>%
    summarize(
      meanValue = mean(.data[[variable]], na.rm = TRUE),
      se = sd(.data[[variable]], na.rm = TRUE) / sqrt(n()),
      .groups = "drop"
    ) %>%
    mutate(
      lowerCI = meanValue - 1.645 * se,
      upperCI = meanValue + 1.645 * se
    )
}


trendsByAgeProff <- computeMeanByYrAgeFlock(pbDataCa, "Proff") %>%
  mutate(Flock = recode(Flock, "CECA" = "Central", "SOCA" = "Southern"))
trendsByAgePresence <- computeMeanByYrAgeFlock(pbDataCa, "Presence")%>%
  mutate(Flock = recode(Flock, "CECA" = "Central", "SOCA" = "Southern"))
trendsByAgeCoastal <- computeMeanByYrAgeFlock(pbDataCa, "Coastal")%>%
  mutate(Flock = recode(Flock, "CECA" = "Central", "SOCA" = "Southern"))


# Function to compute summary stats + CI by Bioyear and Flock (combine age classes)
computeMeanByYrFlock <- function(data, variable) {
  data %>%
    group_by(Bioyear, Flock) %>%
    summarize(
      overall_mean = mean(.data[[variable]], na.rm = TRUE),
      se = sd(.data[[variable]], na.rm = TRUE) / sqrt(n()),
      lowerCI = overall_mean - 1.645 * se,
      upperCI = overall_mean + 1.645 * se,
      .groups = "drop"
    )
}

trendsProff    <- computeMeanByYrFlock(pbDataCa, "Proff")    %>% mutate(Flock = recode(Flock, "CECA" = "Central", "SOCA" = "Southern"))
trendsPresence <- computeMeanByYrFlock(pbDataCa, "Presence") %>% mutate(Flock = recode(Flock, "CECA" = "Central", "SOCA" = "Southern"))
trendsCoastal  <- computeMeanByYrFlock(pbDataCa, "Coastal")  %>% filter(Flock == "CECA") %>%
                    mutate(Flock = recode(Flock, "CECA" = "Central"))


# Custom color palette
plotColors <- pnw_palette("Bay", 4, type = "continuous")


# Flock specific data

# Proffered
trendsByAgeProffCeca <- trendsByAgeProff %>% 
  filter(Flock == "Central") %>%
  mutate(Flock = as.character(Flock))

trendsByAgeProffSoca <- trendsByAgeProff %>% 
  filter(Flock == "Southern") %>%
  mutate(Flock = as.character(Flock))

trendsProff <- trendsByAgeProff %>%
  group_by(Bioyear, Flock) %>%
  summarize(
    overall_mean = mean(meanValue, na.rm = TRUE),
    .groups = "drop"
  ) %>%
  mutate(Flock = as.character(Flock))


# Presence
trendsByAgePresenceCeca <- trendsByAgePresence %>% 
  filter(Flock == "Central") %>%
  mutate(Flock = as.character(Flock))

trendsByAgePresenceSoca <- trendsByAgePresence %>% 
  filter(Flock == "Southern") %>%
  mutate(Flock = as.character(Flock))

trendsPresence <- trendsByAgePresence %>%
  group_by(Bioyear, Flock) %>%
  summarize(
    overall_mean = mean(meanValue, na.rm = TRUE),
    .groups = "drop"
  ) %>%
  mutate(Flock = as.character(Flock))

# Coastal
# No SOCA for Coastal data
trendsByAgeCoastalCeca <- trendsByAgeCoastal %>%
  filter(Flock == "Central")

trendsCoastal <- trendsByAgeCoastal %>%
  group_by(Bioyear, Flock) %>%
  summarize(
    overall_mean = mean(meanValue, na.rm = TRUE),
    .groups = "drop"
  ) %>%
  mutate(Flock = as.character(Flock))


# plot function
createTrendPlot <- function(data, y_label,
                            overall_data = NULL, show_legend = TRUE) {
  data$AgeClass <- factor(data$AgeClass,
                        levels = c("FirstYear", "Juvenile", "YoungAdult", "OlderAdult"))

  p <- ggplot(data, aes(x = Bioyear, y = meanValue, color = AgeClass)) +
    geom_line(size = 0.5) +
    geom_point(size = 1.75) +
    geom_errorbar(aes(ymin = lowerCI, ymax = upperCI), width = 0) +
    facet_wrap(~Flock, ncol = 1) +
    scale_color_manual(values = plotColors) +
    scale_x_continuous(breaks = seq(min(data$Bioyear), max(data$Bioyear), 2)) +
    labs(x = "Bioyear", y = y_label, color = "Age Class") +
    theme_classic() +
    theme(
      legend.position = ifelse(show_legend, "right", "none"),
      legend.title = element_text(size = 10),
      legend.text = element_text(size = 8),
      axis.text.x = element_text(angle = 45, hjust = 1),
      strip.background = element_blank(),
      strip.text = element_text(size = 10, face = "plain")
    )
  
  if (!is.null(overall_data)) {
    p <- p + 
      geom_line(data = overall_data, aes(x = Bioyear, y = overall_mean),
                inherit.aes = FALSE, linetype = "11", color = "black", size = 0.9)
  }

  return(p)
}


# Create the plots

# Extract subpanels by Flock
proffPlotCeca <- createTrendPlot(
  trendsByAgeProffCeca, 
  "Mean Proffered",
  overall_data = filter(trendsProff, 
                        Flock == "Central"), 
  show_legend = FALSE)

proffPlotSoca <- createTrendPlot(
  trendsByAgeProffSoca, 
  "Mean Proffered", 
  overall_data = filter(trendsProff, 
                        Flock == "Southern"), 
  show_legend = FALSE)

presencePlotCeca <- createTrendPlot(
  trendsByAgePresenceCeca, 
  "Mean Presence",
  overall_data = filter(trendsPresence, 
                        Flock == "Central"), 
  show_legend = FALSE)

presencePlotSoca <- createTrendPlot(
  trendsByAgePresenceSoca, 
  "Mean Presence",
  overall_data = filter(trendsPresence, 
                        Flock == "Southern"), 
  show_legend = FALSE)


coastalPlotCeca <- createTrendPlot(
  trendsByAgeCoastalCeca, 
  "Mean Coastal",
  overall_data = filter(trendsCoastal, 
                        Flock == "Central"), 
  show_legend = TRUE)

# Empty plot for bottom right
blankPlot <- ggplot() + theme_void()

# Assemble in 3x3 layout
behFigS1dtoh <- (
  (proffPlotCeca | proffPlotSoca) /
  (presencePlotCeca | presencePlotSoca )
)/(coastalPlotCeca | blankPlot ) +
  plot_layout(guides = "collect") & 
  theme(legend.position = "right")


# Display plot
behFigS1dtoh

if (saveFig > 0) {
  ggsave(file = paste0("behFigS1DEFGH", saveFig, ".png"), 
         plot = behFigS1dtoh, 
         width = 6, 
         height = 8, 
         units = "in", 
         dpi = 300, 
         bg = "white")
 
}


# Calculate declines:
# based on mean of the first 5 and last 5 years

#//Proff//

#*CECA*#
trendsProffCeca = filter(trendsProff, 
                        Flock == "Central")
meanProffFirst5Ceca <- mean(trendsProffCeca$overall_mean[1:5],
                        na.rm = TRUE)
meanProffLast5Ceca <- mean(tail(trendsProffCeca$overall_mean,
                            5), na.rm = TRUE)
1 - (meanProffLast5Ceca/meanProffFirst5Ceca)

#*SOCA*#
trendsProffSoca = filter(trendsProff, 
                        Flock == "Southern")
meanProffFirst5Soca <- mean(trendsProffSoca$overall_mean[1:5],
                        na.rm = TRUE)
meanProffLast5Soca <- mean(tail(trendsProffSoca$overall_mean,
                            5), na.rm = TRUE)
1 - (meanProffLast5Soca/meanProffFirst5Soca)


#//Presence//

#*CECA*#
trendsPresenceCeca = filter(trendsPresence, 
                        Flock == "Central")
meanPresenceFirst5Ceca <- mean(trendsPresenceCeca$overall_mean[1:5],
                        na.rm = TRUE)
meanPresenceLast5Ceca <- mean(tail(trendsPresenceCeca$overall_mean,
                            5), na.rm = TRUE)
1 - (meanPresenceLast5Ceca/meanPresenceFirst5Ceca)

#*SOCA*#
trendsPresenceSoca = filter(trendsPresence, 
                        Flock == "Southern")
meanPresenceFirst5Soca <- mean(trendsPresenceSoca$overall_mean[1:5],
                        na.rm = TRUE)
meanPresenceLast5Soca <- mean(tail(trendsPresenceSoca$overall_mean,
                            5), na.rm = TRUE)
1 - (meanPresenceLast5Soca/meanPresenceFirst5Soca)


#//Coastal//

#*CECA*#
meanCoastFirst5 <- mean(trendsCoastal$overall_mean[1:5], na.rm = TRUE)
meanCoastLast5 <- mean(tail(trendsCoastal$overall_mean, 5), na.rm = TRUE)
1 - (meanCoastLast5/meanCoastFirst5)

```


#Plot annual deer hunt (Fig. S2AB)
statewide and by flock

```{r}

#data from : https://wildlife.ca.gov/Licensing/Statistics

statewideDeerHunt <- data.frame(
  Bioyear = c(2007, 2008, 2009, 2010, 2011, 
              2012, 2013, 2014, 2015, 2016, 
              2017, 2018, 2019, 2020, 2021, 
              2022),

  statewideReturns = c(17966, 16067, 15181, 14873, 10895, 
                       12548, 14890, 14382, 19859, 27716, 
                       21865, 22128, 21387, 19577, 23605, 
                       22132),  
  
  statewideLicenses = c(188184, 189914, 188834, 183651, 182726,
                        181826, 187101, 185131, 187061, 187133,
                        188085, 183430, 182807, 191859, 189834,
                        188564) 
)

deerHuntSummary <- deerHuntBiMo %>%
   filter(Month %in% c(10, 12, 2, 4, 6, 8)) %>%
   group_by(Flock, Bioyear) %>%
  summarise(AnnualDeerHunt = sum(DeerHunt, na.rm = TRUE))


plotColors <- pnw_palette("Bay", 8, type = "continuous")
#Use this for both tags sold and tag returns statewide


statewideDeerTagReturnsPlot<- ggplot(statewideDeerHunt, aes(x = Bioyear)) +
  # Primary y-axis: statewideReturns
  geom_line(aes(y = statewideReturns, color = "Deer Tag Returns"), size = 0.75) +
  geom_point(aes(y = statewideReturns, color = "Deer Tag Returns"), size = 1.5) +
  
  # Secondary y-axis: statewideLicenses
  geom_line(aes(y = (statewideLicenses - 180000), color = "Deer Tags Sold"), size = 0.75) + 
  geom_point(aes(y = (statewideLicenses - 180000), color = "Deer Tags Sold"), size = 1.5) + 

  # Y-axis settings
  scale_y_continuous(
    name = "DeerHunt (tag returns in 1000s)",  
    labels = scales::comma_format(scale = 1e-3),  
    limits = c(0, 30000),
    sec.axis = sec_axis(~ . + 180000,  # Scale back to original values
      name = "Deer Tags Sold (in 1000s)",
      labels = scales::comma_format(scale = 1e-3),
      breaks = seq(180000, 210000, 5000)
    )
  ) +

  # X-axis settings
  scale_x_continuous(
    name = "Bioyear", 
    breaks = seq(2008, 2022, 2),  
    labels = seq(2008, 2022, 2)  
  ) +

  # Legend and colors
  scale_color_manual(
    values = c("Deer Tag Returns" = plotColors[8], "Deer Tags Sold" = plotColors[2]),
    name = ""
  ) +

  # Labels and theme
  labs(title = "Annual Statewide Deer Hunt data") +
  theme_classic() +
  theme(
    legend.position = "top",  # Adjust legend position
    legend.title = element_text(size = 10), 
    legend.text = element_text(size = 9),
    axis.text.x = element_text(angle = 45, hjust = 1),
    axis.title.y.right = element_text(angle = 90)
  )

# Display plot
statewideDeerTagReturnsPlot


# Manually set labels for Flock 1 ("CECA") and Flock 3 ("SOCA")
deerHuntSummary$Flock <- factor(deerHuntSummary$Flock, levels = c(1, 3), labels = c("Central", "Southern"))

flockSpecificDeerTagReturnsPlot <- ggplot(deerHuntSummary, aes(x = Bioyear, y = AnnualDeerHunt, color = factor(Flock))) +
  geom_line(size = 0.75) + 
  geom_point(size = 1.5) + 
  scale_y_continuous(
    name = "DeerHunt (tag returns in 1000s)",  
    labels = scales::comma_format(scale = 1),  
    limits = c(0, 2.5)  # Set y-axis range
  ) +
  scale_x_continuous(
    name = "Bioyear", 
    breaks = seq(min(deerHuntSummary$Bioyear), max(deerHuntSummary$Bioyear), by = 2)  
  ) +
  scale_color_manual(values = pnw_palette("Bay", 3)) +
  labs(title = "Annual Deer Hunt by Flock Region", color = "Flock") + 
  theme_classic() +
  theme(axis.text.x = element_text(angle = 45, hjust = 1)) +
  theme(legend.position = "top")  

# Display plot
flockSpecificDeerTagReturnsPlot


# Combine both plots
deerTagReturnsPlot2AB <- ggarrange(statewideDeerTagReturnsPlot, flockSpecificDeerTagReturnsPlot, labels = c("a", "b"),font.label = list(size = 16, face = "bold", family = "Arial") )

deerTagReturnsPlot2AB

# Save as png
if (saveFig > 0) {
  ggsave(file = paste0("deerHuntFigS2AB", saveFig, ".png"),
         plot = deerTagReturnsPlot2AB,
         width = 7.5, 
         height = 3, 
         dpi = 300, 
         bg = "white")

}


```


#Plot bimonthly deer hunt (Fig. S2CD)
by flock

```{r}


# CECA: Filter data for Flock == 1
cecaDeerHuntBiMo <- deerHuntBiMo %>%
  filter(Flock == 1, Bioyear > 1995) %>%
  mutate(YearMonth = as.Date(paste(Year, Month, "01", sep = "-")))  # Convert to Date format

plotColor <- pnw_palette("Bay", 8, type = "continuous")[2]

# Function to create plot for given year range, ymax, title, and color
createDeerHuntPlot <- function(data, start_year, end_year, y_max,  plot_title, plot_color) {
  plotData <- data %>%
    filter(Bioyear >= start_year & Bioyear <= end_year) %>%
    filter(YearMonth <= as.Date("2023-08-01"))  # Limit data to the last available month
  
  # Manually set axis limits, adding extra days to both ends
  minDate <- min(plotData$YearMonth) - days(15)
  maxDate <- max(plotData$YearMonth) + days(15)
  
  # Define months to label
  labelMonths <- c(9, 12, 3, 6)
  
  # Identify unique months for the x-axis
  plotData$MonthNum <- month(plotData$YearMonth)
  labelDates <- plotData %>%
    filter(MonthNum %in% labelMonths) %>%
    pull(YearMonth)
  
  # Format the dates to label Bioyears properly: Y-1 for months < 9
  formattedLabels <- format(labelDates, "%Y-%m")
  monthsAdjusted <- month(labelDates) < 9
  formattedLabels[monthsAdjusted] <- 
    format(labelDates[monthsAdjusted] - months(12), "%Y-%m")
  
  # ggplot with date breaks for specific months (09, 12, 03, 06)
  ggplot(plotData, aes(x = YearMonth, y = DeerHunt, group = 1)) +
    geom_line(size = 0.75, color = plotColor) +
    geom_point(size = 1, color = plotColor) +
    scale_y_continuous(
      name = "",
      labels = scales::comma_format(scale = 1),
      limits = c(0, y_max)
    ) +
    scale_x_date(
      name = "Bioyear-Month",
      breaks = labelDates,
      labels = formattedLabels,
      limits = c(minDate, maxDate)
    ) +
    labs(
      title = paste0(plot_title, ", ", start_year, "-", end_year)
    ) +
    theme_classic() +
    theme(
      plot.title = element_text(size = 11),
      axis.text.x = element_text(angle = 45, hjust = 1, size = 6),
      axis.text.y = element_text(size = 7)
    )
}


# Create the two plots
cecaDeerHuntBiMoPlot1 <- createDeerHuntPlot(cecaDeerHuntBiMo, 1996, 2008, 2.5, "Central", plotColor)
cecaDeerHuntBiMoPlot2 <- createDeerHuntPlot(cecaDeerHuntBiMo, 2009, 2022, 2.5, "Central", plotColor)


#*SOCA*#

# Filter data for SOCA: Flock == 3
socaDeerHuntBiMo <- deerHuntBiMo %>%
  filter(Flock == 3, Bioyear > 1995) %>%
  mutate(YearMonth = as.Date(paste(Year, Month, "01", sep = "-")))  # Convert to Date format

plotColor <- pnw_palette("Bay", 8, type = "continuous")[5]


# Create the two plots
socaDeerHuntBiMoPlot1 <- createDeerHuntPlot(socaDeerHuntBiMo, 1996, 2008, 1.25, "Southern", plotColor)

socaDeerHuntBiMoPlot2 <- createDeerHuntPlot(socaDeerHuntBiMo, 2009, 2022,  1.25, "Southern", plotColor)

# Stack the flock-specific bimonthly plots
deerHuntCecaSocaPlot <- ggarrange(
  cecaDeerHuntBiMoPlot1, 
  cecaDeerHuntBiMoPlot2, 
  socaDeerHuntBiMoPlot1, 
  socaDeerHuntBiMoPlot2,
  ncol = 1, 
  heights = c(1, 1), 
  align = "v", 
  labels = c("c", "", "d", ""),
  font.label = list(size = 16, 
                    face = "bold", 
                    family = "Arial"))

# Add a common y-axis title
deerHuntCecaSocaPlotFinal<-annotate_figure(
  deerHuntCecaSocaPlot, 
  left = text_grob("DeerHunt (tag returns in 1000s)", 
                   rot = 90, size = 12))

# Display plot
deerHuntCecaSocaPlotFinal

# Save as png
if (saveFig > 0) {
  png(file = paste0("deerHuntFigS2CD", saveFig, ".png"), 
      width = 7.5, 
      height = 7, 
      units = "in", 
      res = 300, 
      bg = "white")
  }

# Draw the annotated plot (grid object)
grid.draw(deerHuntCecaSocaPlotFinal)

# # Close device
# dev.off()

```


#Plot bimonthly pig hunt (Fig. S2EF)
by block

```{r}

# Filter data for CECA: Flock == 1
cecaPigHuntBiMo <- pigHuntBiMo %>%
  filter(Flock == 1) %>%
  mutate(YearMonth = as.Date(paste(Year, Month, "01", sep = "-")))  # Convert to Date format

plotColor <- pnw_palette("Bay", 8, type = "continuous")[3]

# Function to create plot for given year range
createPigHuntPlot <- function(data, start_year, end_year, y_max,  plot_title, plot_color) {
  plotData <- data %>%
    filter(Bioyear >= start_year & Bioyear <= end_year) %>%
    filter(YearMonth <= as.Date("2023-08-01"))  # Limit data to the last available month
  
  # Manually set axis limits, adding a few extra days to both ends
  minDate <- min(plotData$YearMonth) - days(15)  # Add 15 days before the first data point
  maxDate <- max(plotData$YearMonth) + days(15)  # Add 15 days after the last data point
  
  # Define which months to label
  labelMonths <- c(9, 12, 3, 6)
  
  # Identify unique months for the x-axis
  plotData$MonthNum <- month(plotData$YearMonth)
  labelDates <- plotData %>%
    filter(MonthNum %in% labelMonths) %>%
    pull(YearMonth)

  # Format dates to show Bioyyear (year - 1 for months < 9)
  formattedLabels <- format(labelDates, "%Y-%m")
  monthsAdjusted <- month(labelDates) < 9
  formattedLabels[monthsAdjusted] <-
    format(labelDates[monthsAdjusted] - months(12), "%Y-%m")
  
  # ggplot with date breaks for the specific months (09, 12, 03, 06)
  ggplot(plotData, aes(x = YearMonth, y = PigHunt, group = 1)) +
    geom_line(size = 0.75, color = plotColor) + 
    geom_point(size = 1, color = plotColor) + 
    scale_y_continuous(name = "", 
                       labels = scales::comma_format(scale = 1), 
                       limits = c(0, y_max)) + 
    scale_x_date(name = "Bioyear-Month",
                 breaks = labelDates,  # Only label specified months
                 labels = formattedLabels,  # Apply custom labels
                 limits = c(minDate, maxDate)) + # Manually set limits with extra space
    labs(title = paste0(plot_title, ", ", 
                        start_year, "-", end_year)) +
   theme_classic() +
    theme(plot.title = element_text(size = 11),  
          axis.text.x = element_text(angle = 45, 
                                     hjust = 1, size = 6),
          axis.text.y = element_text(size = 7))
}

# Create the two plots
cecaPigHuntBiMoPlot1 <- createPigHuntPlot(cecaPigHuntBiMo, 1996, 2008, 7, "Central", plotColor)
cecaPigHuntBiMoPlot2 <- createPigHuntPlot(cecaPigHuntBiMo, 2009, 2022, 7, "Central", plotColor)


#*SOCA*#

# Filter data for SOCA: Flock == 3
socaPigHuntBiMo <- pigHuntBiMo %>%
  filter(Flock == 3, Bioyear > 1995) %>%
  mutate(YearMonth = as.Date(paste(Year, Month, "01", sep = "-")))  # Convert to Date format

plotColor <- pnw_palette("Bay", 8, type = "continuous")[7]

# Create the two plots
socaPigHuntBiMoPlot1 <- createPigHuntPlot(socaPigHuntBiMo, 1996, 2008, 3.5, "Southern", plotColor)
socaPigHuntBiMoPlot2 <- createPigHuntPlot(socaPigHuntBiMo, 2009, 2022, 3.5, "Southern", plotColor)


# Stack the plots
pigHuntCecaSocaPlot <- ggarrange(cecaPigHuntBiMoPlot1, cecaPigHuntBiMoPlot2, socaPigHuntBiMoPlot1, socaPigHuntBiMoPlot2, 
                        ncol = 1, heights = c(1, 1), align = "v", labels = c("e", "", "f", ""),font.label = list(size = 16, face = "bold", family = "Arial") )

# Add a common y-axis title
pigHuntCecaSocaPlotFinal <- annotate_figure(pigHuntCecaSocaPlot, 
                left = text_grob("PigHunt (tag returns in 100s)",
                                 rot = 90, size = 12))

# Display plot
pigHuntCecaSocaPlotFinal

# Save as png
if (saveFig > 0) {
  png(file = paste0("pigHuntFigS2EF", saveFig, ".png"), 
      width = 7.5, 
      height = 7, 
      units = "in", 
      res = 300, 
      bg = "white")
  }


# Draw the annotated plot (grid object)
grid.draw(pigHuntCecaSocaPlotFinal)

# # Close device
 dev.off()


```


#Plot seasonal pig cull (Fig. S2GH)
by flock

```{r}

head(pigCullMo)

pigCullMoSeas <- pigCullMo %>%
 mutate(
    Season = case_when(
      Month %in% 3:8 ~ "SpringSummer",  # March-August as Spring/Summer
      Month %in% c(9:12, 1:2) ~ "FallWinter",  # September-February as Fall/Winter
      TRUE ~ NA_character_
    ),
    Bioyear = if_else(Month %in% 1:8, Year - 1, Year)  # Define Bioyear, adjust for Jan-Feb
  ) %>%
  filter(!is.na(Season)) %>%
 filter(!(Bioyear == 2016 & Season == "FallWinter"))


#*CECA*#

#Filter data
pigCullMoSeasCeca <- pigCullMoSeas %>%
  filter(Flock == 1) %>%
  mutate(YearMonth = as.Date(paste(Year, Month, "01", sep = "-")))
pigCullMoSeasCeca

#Plot cull monthly through time  
ggplot(data = pigCullMoSeasCeca, aes(x = YearMonth, y = PigCull)) +
  geom_line(color = "steelblue", size = 1) +
  geom_point(color = "steelblue", size = 2) +
  scale_x_date(date_breaks = "1 year", date_labels = "%Y") +
  labs(x = "Year", y = "Pig Cull", title = "Central") +
  theme_classic() +
  theme(plot.title = element_text(size = 11),  
         axis.text.x = element_text(angle = 45, 
                                    hjust = 1, size = 6),
         axis.text.y = element_text(size = 7))

#Plot seasonal cull through time

# Summarize total PigCull by Bioyear and Season
pigCullMoSeasCecaSummary <- pigCullMoSeasCeca %>%
  group_by(Bioyear, Season) %>%
  summarise(TotalPigCull = sum(PigCull, na.rm = TRUE), .groups = "drop") %>%
  arrange(Bioyear, Season) %>%
  mutate(TimePoint = 1:n())  # Create sequential time variable

# Check the summarized result with TimePoint
head(pigCullMoSeasCeca)

# Plot the continuous line
cecaPigCullPlot <- ggplot(pigCullMoSeasCecaSummary, aes(x = TimePoint, y = TotalPigCull, group = 1)) +
  geom_line(size = 1, color = "steelblue") + 
  geom_point(size = 2, color = "steelblue") + #
  scale_x_continuous(
    breaks = seq(1, nrow(pigCullMoSeasCecaSummary), by = 1),  # Ensure all TimePoints are represented
    labels = paste0(pigCullMoSeasCecaSummary$Bioyear, "_", ifelse(pigCullMoSeasCecaSummary$Season == "FallWinter", "FW", "SS"))
  ) +
  labs(x = "Bioyear and Season", y = "", title = "Central") +
  theme_classic() +
  theme(plot.title = element_text(size = 11),  
         axis.text.x = element_text(angle = 45, 
                                    hjust = 1, size = 6),
         axis.text.y = element_text(size = 7))

# Display plot
cecaPigCullPlot


#*SOCA*#

#Filter data
pigCullMoSeasSoca <- pigCullMoSeas %>%
  filter(Flock == 3) %>%
  mutate(YearMonth = as.Date(paste(Year, Month, "01", sep = "-")))

pigCullMoSeasSoca
  
#Plot cull monthly through time  
ggplot(data = pigCullMoSeasSoca, aes(x = YearMonth, y = PigCull)) +
  geom_line(color = "steelblue", size = 0.75) +
  geom_point(color = "steelblue", size = 1) +
  scale_x_date(date_breaks = "1 year", date_labels = "%Y") +
  labs(x = "Year", y = "PigCull", title = "Southern") +
  theme_classic() +
    theme(plot.title = element_text(size = 11),  
         axis.text.x = element_text(angle = 45, 
                                    hjust = 1, size = 7),
         axis.text.y = element_text(size = 7))


#Plot seasonal cull through time

# Filter, summarize total PigCull by Bioyear and Season, and add sequential time variable
pigCullMoSeasSocaSummary <- pigCullMoSeasSoca %>%
  filter(!(Bioyear == 2016 & Season == "FallWinter")) %>%
  group_by(Bioyear, Season) %>%
  summarise(TotalPigCull = sum(PigCull, na.rm = TRUE), .groups = "drop") %>%
  arrange(Bioyear, Season) %>%
  mutate(TimePoint = 1:n())  # Create sequential time variable


# Check the summarized result with TimePoint
head(pigCullMoSeasSocaSummary)


# Plot line
socaPigCullPlot <- ggplot(pigCullMoSeasSocaSummary, aes(x = TimePoint, y = TotalPigCull, group = 1)) +
  geom_line(size = 1, color = "gold2") + 
  geom_point(size = 2, color = "gold2") + 
  scale_x_continuous(
    breaks = seq(1, nrow(pigCullMoSeasSocaSummary), by = 1),  # Ensure all TimePoints are represented
    labels = paste0(pigCullMoSeasSocaSummary$Bioyear, "_", ifelse(pigCullMoSeasSocaSummary$Season == "FallWinter", "FW", "SS"))
  ) +
  labs(x = "Bioyear and Season", y = "", title = "Southern") +
  theme_classic() +
    theme(plot.title = element_text(size = 11),  
         axis.text.x = element_text(angle = 45, 
                                    hjust = 1, size = 7),
         axis.text.y = element_text(size = 7))

# Display plot
socaPigCullPlot

# Arrange by flock
ggarrange(cecaPigCullPlot,socaPigCullPlot, nrow = 2, ncol = 1)

#Arrange by flock with common y axis label

pigCullCecaSocaPlot <- ggarrange(cecaPigCullPlot, socaPigCullPlot, nrow = 2, ncol = 1, labels = c(" g"," h"),font.label = list(size = 12, face = "bold", family = "Arial"))

# Create a common y-axis label grob
yLabel <- textGrob("Pig Cull (number reported)", 
                   rot = 90, vjust = 1, gp = gpar(fontsize = 12))

# Use grid.arrange to add the y-axis label
pigCullCecaSocaPlotFinal <- grid.arrange(pigCullCecaSocaPlot, left = yLabel)


# save as png
if (saveFig > 0) {
  png(file = paste0("pigCullFigS2GH", saveFig, ".png"), 
      width = 3.5, 
      height = 5, 
      units = "in", 
      res = 300, 
      bg = "white")
  }


# Draw the annotated plot (grid object)
grid.draw(pigCullCecaSocaPlotFinal)

# Close device
 dev.off()


```


#Plot outreach metrics (Fig. S2I & S2GHI)

```{r}

# Define the colors
plotColor <- pnw_palette("Bay", 8, type = "continuous")

# Filter out bioyear 2022
outreach <- nonlead %>%
  filter(Year != 2022) %>%
  select(Year, Flock, BoxesFlock, ContactsCA)

# Create the plot with the filtered data
outreachPlot <- ggplot(outreach, aes(x = Year)) +
  
  # Plot Contacts statewide for CECA: solid red line and red circle marker
  geom_line(data = outreach %>% filter(Flock == "CECA"),
            aes(y = ContactsCA, 
                color = "Contacts statewide", 
                linetype = "Contacts statewide"), 
            size = 1) + 
  geom_point(data = outreach %>% filter(Flock == "CECA"), 
             aes(y = ContactsCA, 
                 color = "Contacts statewide", 
                 shape = "Contacts statewide"), 
             size = 4) + # Circle marker
  
  # Plot BoxesFlock for CECA and SOCA with updated labels
  geom_line(data = outreach %>% 
              filter(Flock == "CECA"), 
            aes(y = BoxesFlock, 
                color = "Boxes Central", 
                linetype = "Boxes Central"), 
            size = 1) + 
  geom_point(data = outreach %>% 
               filter(Flock == "CECA"), 
             aes(y = BoxesFlock, 
                 color = "Boxes Central", 
                 shape = "Boxes Central"), 
             size = 4) + # Square marker
  
  geom_line(data = outreach %>% 
              filter(Flock == "SOCA"), 
            aes(y = BoxesFlock, 
                color = "Boxes Southern", 
                linetype = "Boxes Southern"), 
            size = 1) + 
  geom_point(data = outreach %>% 
               filter(Flock == "SOCA"), 
             aes(y = BoxesFlock, 
                 color = "Boxes Southern", 
                 shape = "Boxes Southern"), 
             size = 3) + # Square marker
  
  # Y-axis adjustments
  scale_y_continuous(
    name = "Contacts (1000s) / Boxes (100s)",  
    labels = scales::comma_format(scale = 1),  
    limits = c(0, max(c(outreach$ContactsCA, outreach$BoxesFlock), na.rm = TRUE))
  ) +

  # X-axis adjustments
  scale_x_continuous(
    name = "Year", 
    breaks = seq(min(outreach$Year), max(outreach$Year), by = 2)  
  ) +
  
  # Custom colors for legend and ensure correct order
  scale_color_manual(
    values = c("Contacts statewide" = plotColor[8],  # Red for Contacts statewide
               "Boxes Central" = plotColor[2],  # Blue for Central 
               "Boxes Southern" = plotColor[5]), # Yellow for Southern
    name = "Measure",  
    breaks = c("Contacts statewide", "Boxes Central", "Boxes Southern"), # Specify order
    labels = c("Contacts statewide", "Boxes Central", "Boxes Southern")
  ) +

  # Custom shapes for markers and ensure correct order
  scale_shape_manual(
    values = c("Contacts statewide" = 16,  # Circle for Contacts statewide
               "Boxes Central" = 15,   # Square for Central boxes
               "Boxes Southern" = 15), # Square for Southern boxes
    name = "Measure",  
    breaks = c("Contacts statewide", "Boxes Central", "Boxes Southern"), # Specify order
    labels = c("Contacts statewide", "Boxes Central", "Boxes Southern")
  ) +

  # Custom line types and ensure correct order
  scale_linetype_manual(
    values = c("Contacts statewide" = "solid", 
               "Boxes Central" = "solid",
               "Boxes Southern" = "solid"),
    name = "Measure", 
    breaks = c("Contacts statewide", "Boxes Central", "Boxes Southern"), # Specify order
    labels = c("Contacts statewide", "Boxes Central", "Boxes Southern")
  ) +
  # Labels and theme
  theme_classic() +
  theme(axis.text.x = element_text(angle = 45, hjust = 1)) +
  theme(legend.position = "top", legend.title = element_blank())  # Adjust legend size

outreachPlot <- outreachPlot +
  #labs(title = "Outreach metrics") +
  theme_classic() +
  theme(
    axis.text.x = element_text(angle = 45, hjust = 1),
    legend.position = c(0.05, 0.82),   # inside plot: left (5% from left), vertically near top (82% from bottom)
    legend.justification = c("left", "center"),
    legend.direction = "vertical",    # stack legend items in one column
    legend.title = element_blank(),
    legend.text = element_text(size = 9),  # legend text size
    legend.background = element_rect(fill = 'NA', color = NA), 
     plot.title = element_text(size = 11, face = "plain")  # title font size
  )+
  annotation_custom(
    grob = textGrob("Outreach metrics", gp = gpar(fontsize = 11, fontface = "plain")),
    xmin = min(outreach$Year) + 2.5,    # x coord, left side
    xmax = min(outreach$Year) + 2.5,    # x coord, right side
    ymin = max(c(outreach$ContactsCA, outreach$BoxesFlock), na.rm = TRUE) + 0.25,  # y coord, adjust to be just above legend
    ymax = max(c(outreach$ContactsCA, outreach$BoxesFlock), na.rm = TRUE) + 0.25
  )

# Display plot
outreachPlot


# Combine plots for figure 2GHI:

# Stack cecaPigCullPlot and socaPigCullPlot vertically on the left
leftColumn <- ggarrange(
  cecaPigCullPlot, socaPigCullPlot,
  ncol = 1, labels = c(" g", " h"),
  font.label = list(size = 14, face = "bold", family = "Arial")
)

# Add common y-axis label to the stacked left column
leftColumnLabeled <- annotate_figure(
  leftColumn,
  left = text_grob("PigCull (reported number)", rot = 90, size = 12)
)

# Right-side Outreach plot (takes full height)
rightColumn <- ggarrange(
  outreachPlot,
  labels = "i",
  font.label = list(size = 14, face = "bold", family = "Arial")
)

# Combine into final 2-column layout
PigCullCecaSocaAndOutreachPlot <- ggarrange(
  leftColumnLabeled,
  rightColumn,
  ncol = 2,
  widths = c(1, 1.1)  # Adjust as needed for spacing balance
)

# Display plot
PigCullCecaSocaAndOutreachPlot


# Save as png
if (saveFig > 0) {
  ggsave(file = paste0("pigCullAndOutreachFigS2GHI", saveFig, ".png"), 
         plot = PigCullCecaSocaAndOutreachPlot,
         width = 7.5, 
         height = 4, 
         units = "in", 
         dpi = 300, 
         bg = "white")
  }


# Close device
# dev.off()


```


#Plot PigHunt vs PigCull Fig. S4

```{r}


# Merge, sum by Year & Flock
mergedPigsYear <- pigCullMoSeas %>%
  inner_join(pigHuntBiMo, by = c("Flock", "Bioyear","Year", "Month")) %>%
   filter(Bioyear < 2023) %>%
  filter((Year > 2016)) %>%
     group_by(FlockLabel, Bioyear) %>% 
  summarise(
    PigHunt = sum(PigHunt, na.rm = TRUE),
    PigCull2Mo = sum(PigCull2Mo, na.rm = TRUE),
    PigCull2Mo100 = PigCull2Mo / 100,
    CullHuntRatio = (PigCull2Mo / 100)/PigHunt,
    .groups = "drop"  )%>%
  mutate(Trend = Bioyear - min(Bioyear) + 1) 

cecaPigData <- subset(mergedPigsYear, FlockLabel == "CECA")
socaPigData <- subset(mergedPigsYear, FlockLabel == "SOCA")


#*CECA*#

#Test corr
with(cecaPigData, cor.test(PigCull2Mo100, PigHunt, use = "complete.obs"))

#Find best model to predict PigCull
cecaCullHuntCorr1 <- lm(PigCull2Mo100 ~  PigHunt + Trend, data = cecaPigData, na.action = na.fail)
summary(cecaCullHuntCorr1)

cecaCullHuntCorr2 <- lm( PigCull2Mo100 ~  PigHunt, data = cecaPigData)
summary(cecaCullHuntCorr2)

cecaCullHuntCorr3 <- lm( PigCull2Mo100 ~  Trend, data = cecaPigData)
summary(cecaCullHuntCorr3)

dredge(cecaCullHuntCorr1)

#Best is PigCull2Mo100 ~  Trend


#Test Trend in Cull/Hunt ratio
cecaCullHuntRatio <- lm( CullHuntRatio ~  Trend, data = cecaPigData)
summary(cecaCullHuntRatio)


#*SOCA*#

#Test corr
with(socaPigData, cor.test(PigCull2Mo100, PigHunt, use = "complete.obs"))

#Find best model to predict PigCull
socaCullHuntCorr1 <- lm(PigCull2Mo100 ~  PigHunt + Trend, data = socaPigData, na.action = na.fail)
summary(socaCullHuntCorr1)

socaCullHuntCorr2 <- lm( PigCull2Mo100 ~  PigHunt, data = socaPigData)
summary(socaCullHuntCorr2)

socaCullHuntCorr3 <- lm( PigCull2Mo100 ~  Trend, data = socaPigData)
summary(socaCullHuntCorr3)

dredge(socaCullHuntCorr1)
#Best is PigCull2Mo100 ~  Int


#Test Trend in Cull/Hunt ratio
socaCullHuntRatio <- lm( CullHuntRatio ~  Trend, data = socaPigData)
summary(socaCullHuntRatio)


#Fig S3AB: Scatter PigCull V. PigHunt

# Define sequential colors to use for years
custom_palette <- c(
  "lightblue3", 
  "skyblue3",
  "cadetblue4",
  "olivedrab"  , 
  "gold3",
  "lightgoldenrod2",
  "lemonchiffon2"
)

# Define the flock values and corresponding variable names
flocks <- c("CECA", "SOCA")
plotNames <- c("scatterPigCeca", "scatterPigSoca")
flockTitles <- c("CECA" = "Central", "SOCA" = "Southern")

#Plot, looping through flocks
for (i in seq_along(flocks)) {
  subset_data <- mergedPigsYear %>% filter(FlockLabel == flocks[i])
  
  p <- ggplot(subset_data, aes(x = PigHunt, y = PigCull2Mo100, color = as.factor(Bioyear))) +
    geom_point(size = 3) +
    geom_smooth(method = "lm", se = FALSE, color = "darkgray") +
 #   stat_poly_eq(
    #   aes(label = ..rr.label..),
    #   formula = y ~ x,
    #   parse = TRUE,
    #   size = 4,
    #   color = "black"
    # ) +
    scale_color_manual(values = custom_palette, guide = guide_legend(nrow = 1, byrow = TRUE)) +
    labs(
      title = flockTitles[flocks[i]],
      x = "Pig Hunt (in 100s)",
      y = "Pig Cull (in 100s)",
      color = "Bioyear"
    ) +
    theme_classic() +
    theme(
      legend.position = "bottom",
      legend.direction = "horizontal",
      strip.text = element_text(size = 12, face = "bold")
    )
  
  assign(plotNames[i], p)
}

scatterPigCeca
scatterPigSoca


#Fig S3CD: Plot Cull and Hunt vs Bioyear

# Calculate scale factor per flock to put PigCull on 2nd Yaxis. Scale factor rescales PigCull2Mo100 so its maximum matches PigHunt maximum by flock, allowing the two metrics to be plotted on similar numeric scales.

scaleFactors <- mergedPigsYear %>%
  group_by(FlockLabel) %>%
  summarise(
    scale = (max(PigHunt, na.rm = TRUE) / max(PigCull2Mo100, na.rm = TRUE)),
    .groups = "drop"
  )


# Join scale factor 
mergedPigsYearScaled <- mergedPigsYear %>%
  left_join(scaleFactors, by = "FlockLabel") %>%
  mutate(
    PigCull2Mo100_scaled = PigCull2Mo100 * scale
  )

plotNames <- c("annualPigsCeca", "annualPigsSoca")

#Plot, looping through flocks
for (i in seq_along(flocks)) {
  subset_data <- mergedPigsYearScaled %>% filter(FlockLabel == flocks[i])
  
  scaleUse <- as.numeric(scaleFactors$scale[scaleFactors$FlockLabel == flocks[i]])
  
  # Use local() to capture scaleUse by value, not by reference
  p <- local({
    scaleLocal <- scaleUse  # local copy
    
    ggplot(subset_data, aes(x = Bioyear)) +
      geom_line(aes(y = PigHunt, color = "PigHunt"), size = 1) +
      geom_point(aes(y = PigHunt, color = "PigHunt"), size = 3) +
      geom_line(aes(y = PigCull2Mo100_scaled, 
                    color = "PigCull2Mo100"), size = 1) +
      geom_point(aes(y = PigCull2Mo100_scaled, 
                     color = "PigCull2Mo100"), size = 3) +
      scale_y_continuous(
        name = "Pig Hunt (in 100s)",
        sec.axis = sec_axis(~ . / scaleLocal, 
                            name = "Pig Cull (in 100s)")) +
      scale_color_manual(
        name = "Variable",
        values = c("PigHunt" = "navyblue", "PigCull2Mo100" = "goldenrod3"),
        labels = c("PigHunt" = "PigHunt", "PigCull2Mo100" = "PigCull")
      ) +
      labs(
        title = flockTitles[flocks[i]],
        x = "Bioyear"
      ) +
      theme_classic() +
      theme(
        legend.position = "bottom",
        strip.text = element_text(size = 12, face = "bold")
      ) +
      guides(color = guide_legend(title = NULL))
  })
  
  assign(plotNames[i], p, envir = .GlobalEnv)
}

# Display plots
annualPigsCeca
annualPigsSoca


#Fig S3EF: Plot Cull/Hunt ratio V. Bioyear

#Define the flock values and corresponding variable names
plotNames <- c("ratioByYrCeca", "ratioByYrSoca")

#Plot, looping through flocks
for (i in seq_along(flocks)) {
  subset_data <- mergedPigsYear %>% 
    filter(FlockLabel == flocks[i])

  p <- ggplot(subset_data, aes(x = Bioyear, y = CullHuntRatio, 
                               color = as.factor(Bioyear))) +
    geom_point(size = 3) +
    geom_smooth(aes(x = Bioyear, y = CullHuntRatio),
                method = "lm", se = FALSE, 
                color = "darkgray", inherit.aes = FALSE) +
    scale_color_manual(values = custom_palette) +
    labs(
      title = flockTitles[flocks[i]],
      x = "Bioyear",
      y = "Cull / Hunt"
    ) +
    theme_classic() +
    theme(
      legend.position = "none",
      strip.text = element_text(size = 12, face = "bold")
    )

  assign(plotNames[i], p)
}

# Display plots
ratioByYrCeca
ratioByYrSoca


#Compile all plots

# Remove legends only from the SOCA plots
scatterPigSocaNoLegend <- scatterPigSoca + theme(legend.position = "none")
annualPigsSocaNoLegend <- annualPigsSoca + theme(legend.position = "none")
ratioByYrSocaNoLegend <- ratioByYrSoca + theme(legend.position = "none")

# Arrange top row with CECA legend + SOCA no legend
topRow <- scatterPigCeca + scatterPigSocaNoLegend + 
  plot_layout(ncol = 2, guides = "collect") & 
  theme(legend.position = "bottom")

# Arrange middle row with CECA legend + SOCA no legend
middleRow <- annualPigsCeca + annualPigsSocaNoLegend + 
  plot_layout(ncol = 2, guides = "collect") & 
  theme(legend.position = "bottom")

# Arrange bottom row with CECA + SOCA, but remove legends
bottomRow <- (ratioByYrCeca + theme(legend.position = "none")) + 
              ratioByYrSocaNoLegend + 
              plot_layout(ncol = 2)

# Combine all with labels
pigHuntvCullFigS4 <- topRow / middleRow / bottomRow +
  plot_annotation(tag_levels = "a") & 
  theme(plot.tag = element_text(size = 14, face = "bold"))

# Display plot
pigHuntvCullFigS4

# Save as png
if (saveFig > 0) {
  ggsave(file = paste0("pigHuntvCullFigS4ABCDEF", saveFig, ".png"),
         plot = pigHuntvCullFigS4,
         width = 6.5, height = 9, 
         units = "in", dpi = 300, bg = "white")
  }

```


#*Blood lead exposure LMMS*

Linear mixed models to identify predictors of blood lead levels for full time-frame of available data (Bioyears 1996 - 2022)

------------------
Brief definitions for variables used 
------------------
(See Table S1 for full definitions)

lnPb - natural log of blood lead level. 

Targeted - Blood lead tested due to suspected lead exposure. Binary.


Yr08on - Time period from Bioyear 2008 on, when 2008 lead ban went into effect. Post2008Ban in Table S1. Binary

Yr19on - Time period from Bioyear 2008 on, when 2008 lead ban went into effect. Post2008Ban in Table S1. Binary


RelLT2 - Condor released less than 2 years. Released<Yyrs in Table S1. Binary

FY - FirstYear. Condor in first year post-fledge, or age 0.5 - 1.5. Binary

YA - YoungAdult. Condor 6 to 10 years post-fledge, or age 6.5 - 10.5. Binary


Proff - Proffered. Condor's rate of proffered feeding in 180 days prior to blood sample. 

Presence - Condor's rate of detection in management area, excluding proffered feeding observations, in 180 days prior to blood sample. 

Coastal - Condor's rate of detection in coastal region in 180 days prior to blood sample. 

FreeFly - Condor's proportion of days free-flying in 180 days prior to blood sample. 


SS - SpringSummer. Mar - Aug. Binary.


DeerHunt - Deer tag returns in flock-specific high foraging areas for condors in month of sample and previous month in 1000s.

DeerHuntYr08on - DeerHunt x Yr08on.

DeerHuntYr19on - DeerHunt x Yr19on.

PigHunt - Pig tag returns in flock-specific high foraging areas for condors in month of sample and previous month in 100s.

PigHuntYr08on - PigHunt x Yr08on.

PigHuntYr19on - PigHunt x Yr19on.


Stud - Individual condor studbook number. ID in Table S1.

Bioyear - Year of sample, using biological year for condors starting at ~fledging time, Sep - Aug.
 


##CECA 

###Model building
takes several hours to run

```{r}

globalCeca <- lmer(
  lnPb ~ Targeted + Yr08on + Yr19on + 
    RelLT2 + FY + YA + 
    Proff + Presence + Coastal + FreeFly + 
    SS +
    DeerHunt +
    PigHunt +
    DeerHuntYr08on +
    DeerHuntYr19on +
    PigHuntYr08on +
    PigHuntYr19on +
    (1|Stud) + (1|Bioyear), 
  na.action = na.fail,
  data = pbC,
  REML = FALSE
)
summary(globalCeca)
r.squaredGLMM(globalCeca)


#takes ~2.7 hrs
dredgeCeca <- dredge(globalCeca, trace = 2)


head(dredgeCeca)


#Best: 
R1.dredgeCeca <- get.models(dredgeCeca, subset = 1)[[1]]

summary(R1.dredgeCeca)
AICc(R1.dredgeCeca)
r.squaredGLMM(R1.dredgeCeca)


#Run Best with REML
cecaBestREML <- lmer(
  lnPb ~ Coastal + DeerHunt + FreeFly + FY + 
    PigHunt + PigHuntYr08on + PigHuntYr19on + 
    Presence + Proff + RelLT2 + 
    SS + Targeted + YA + 
    Yr19on + (1 | Stud) + (1 | Bioyear),
  na.action = na.fail,
  data = pbC,
  REML = TRUE
)
summary(cecaBestREML)

r.squaredGLMM(cecaBestREML)
AICc(cecaBestREML)

ModSumCecaBestREML <- summary(cecaBestREML)
  
if (writeOut > 0) {
  capture.output(ModSumCecaBestREML, file = paste0("ModSumCeca_", writeOut, ".txt"))
}


if (saveImage > 0) {
  save.image(file = paste0("leadExpLMMs", saveImage, ".Rdata"))
}

```


###AIC table (Table S9)
```{r}


# Compute cumulative sum of weight column and retain models with DeltaAICc <2

dredgeCecaDF <- data.frame(dredgeCeca)

CecaAicTbl <- dredgeCecaDF %>%
  mutate(cumulative_weight = cumsum(weight)) %>%
  filter(delta < 2)

#Identify nested models
CecaNestedMods <- nested(dredgeCeca[1:100, ])
CecaNestedMods

# Save excluded (nested, worse) models to check
CecaExcludedMods <- dredgeCeca[CecaNestedMods, ]

# Keep only non-nested models
CecaScreenedMods <- dredgeCeca[!CecaNestedMods, ]

CecaScreenedModsDF <- data.frame(CecaScreenedMods)
CecaAicTblScreened <- CecaScreenedModsDF %>%
  mutate(cumulative_weight = cumsum(weight)) %>%
  filter(delta < 2)
CecaAicTblScreened

if (writeOut > 0) {
  write.xlsx(CecaAicTblScreened,
             file = paste0("CecaAicTblScreened_",
                           writeOut, ".xlsx"))
}


```


###Var importance

includes Fig S3A, which is compiled in later chunk

```{r}

# Get var importance values

CecaVarImp <- sw(dredgeCeca)
CecaVarImp


# Redo model selection with betas standardized using partial SD to get unique contributions

#takes ~2.7 hrs

dredgeCecaPsd <- dredge(globalCeca, 
                        beta = "partial.sd", trace = 2)

head(dredgeCecaPsd)

maCecaPsd <-model.avg(dredgeCecaPsd) #Model averaging to get AICc weighted parameter estimates
maCecaPsd$coefficients


# Get ratio of coefficients relative to coeff with highest abs value for full (all models) and partial (all models containing variable)

# Get coefficients
coefs <- maCecaPsd$coefficients[, colnames(maCecaPsd$coefficients) != "(Intercept)"]

# Compute ratios
ratios <- coefs %>%
  as.data.frame() %>%
  rownames_to_column("Type") %>%
  pivot_longer(-Type, names_to = "Variable", values_to = "Coef") %>%
  group_by(Type) %>%
  mutate(Ratio = abs(Coef) / max(abs(Coef))) %>%
  ungroup()

# --- Variable importance ---
impVec <- CecaVarImp  
CecaVarImpDf <- data.frame(
  Variable   = names(impVec),
  Importance = as.numeric(impVec)
)

# --- Join ratios + importance ---
plotData <- ratios %>%
  left_join(CecaVarImpDf, by = "Variable")

plotData$Variable <- as.character(plotData$Variable)

# Specify variables NOT to bold in plot label
noBoldVars <- c("Yr08on", "DeerHuntYr08on","DeerHuntYr19on")


# Create bold labels
plotData$boldVars <- ifelse(
  plotData$Variable %in% noBoldVars,
  plotData$Variable,                     # keep these normal
  paste0("**", plotData$Variable, "**")  # bold all others
)


# Compute the max ratio per variable
varOrder <- plotData %>%
  group_by(Variable) %>%
  summarise(MaxRatio = max(Ratio)) %>%
  arrange(MaxRatio) %>%               # smallest first
  pull(Variable)

# Set Variable factor in order of MaxRatio
plotData$Variable <- factor(plotData$Variable, levels = varOrder)

# Use Variable ordering to reorder boldVars correctly
plotData <- plotData %>%
  arrange(Type, Variable) %>%
  mutate(boldVars = factor(boldVars, levels = unique(boldVars)))


# Var Imp Plot
cecaVarImpPlot <- ggplot(plotData, aes(x = Variable)) +
  geom_col(aes(y = Ratio, fill = Type), 
           position = position_dodge2(width = 0.8, reverse = TRUE)) + # full on top
  geom_line(aes(y = Importance, 
                group = 1, color = "Sum AICc wts"), linewidth = 0.5) +
  geom_point(aes(y = Importance, 
                 color = "Sum AICc wts"), size = 3) +
  scale_fill_manual(values = c("full" = "cadetblue", 
                               "subset" = "lightblue2")) +
  scale_color_manual(values = c("Sum AICc wts" = "goldenrod2")) +
  coord_flip()+
  scale_x_discrete(labels = plotData$boldVars) + # use bold labels
  labs(
    y = "Variable importance",
    x = "",
    title = "Central lead risk LMMs—full time series",
    fill = "Ratio of MA std coeffs",
    color = NULL
  ) +
 
  theme_classic(base_size = 12) +
  theme(
    axis.text.y = element_markdown(),   # bold some labels
    legend.title = element_text(size = 10)
  )
  

cecaVarImpPlot

```


### Diagnostics

```{r}


# Explore distribution of lnPb
ggplot(pbC, aes(x = lnPb)) +
  geom_histogram(binwidth = 0.05, 
                 fill = "blue", color = "black", alpha = 0.7) +
  #facet_wrap(~ Bioyear ) +
  labs(title = "CECA Histogram of Pb", x = "lnPb", y = "Count") +
  theme_minimal()

mode_lnPb <- as.numeric(names(which.max(table(pbC$lnPb))))
mode_lnPb
exp(mode_lnPb)


# Get diagnostic plots for best models
summary(cecaBestREML)


diagnosticPlots <- plot(check_model(cecaBestREML, panel = FALSE))

postPredCheck <- diagnosticPlots[[1]]
linearity <- diagnosticPlots[[2]]
homogenVar <- diagnosticPlots[[3]]
inflObs <-  diagnosticPlots[[4]]
collinearity <- diagnosticPlots[[5]] + 
  theme(axis.text.x = element_text(angle = 45, hjust = 1, size=6))
normResids <- diagnosticPlots[[6]]
normREStud <- diagnosticPlots[[7]]
normREBioyear <- diagnosticPlots[[8]]


check_heteroskedasticity(cecaBestREML)
check_normality(cecaBestREML)
check_collinearity(cecaBestREML)
check_outliers(cecaBestREML)

# Display plots
ggarrange(postPredCheck, linearity, homogenVar, nrow = 2, ncol = 2)

inflObs  #Display separately. Can throw errors if included in ggarrange

ggarrange(collinearity, normResids, normREStud, normREBioyear, nrow = 2, ncol = 2)


#partial residual plots to explore nonlinearity (plot 2 above)

# List of continuous variables 
continuous_vars <- c("Coastal", "DeerHunt", 
                     "FreeFly", "PigHunt", 
                     "Presence", "Proff")

# Initialize list to store plots
plotList <- list()

# Loop through continuous variables
for (var in continuous_vars) {
  pr <- ggpredict(cecaBestREML, terms = paste0(var, " [all]"))  # Ensure full range
  
  # Plot with residuals
  p <- plot(pr, show_residuals = TRUE, show_residuals_line = TRUE) +
    ggtitle(paste("Partial Residuals for", var)) +
    theme_minimal()
  
  plotList[[length(plotList) + 1]] <- p  # Store plot
}

# Arrange plots in a grid
numPlots <- length(plotList)
plotsPerPage <- 6

for (i in seq(1, numPlots, by = plotsPerPage)) {
  grid_plots <- plotList[i:min(i + plotsPerPage - 1, numPlots)]  
  print(ggarrange(plotlist = grid_plots, ncol = 3, nrow = 2))
}

```


##SOCA 

###Model building
takes several hours to run

```{r}

globalSoca <- lmer(
  lnPb ~ Targeted + Yr08on + Yr19on + 
    RelLT2 + FY + YA + 
    Proff + Presence + 
    FreeFly + SS + 
    PigHunt + 
    DeerHunt + 
    PigHuntYr08on + 
    PigHuntYr19on +
    DeerHuntYr08on + 
    DeerHuntYr19on + 
    (1|Stud) + (1|Bioyear), 
  na.action = na.fail,
  data = pbS,
  REML = FALSE
)
summary(globalSoca)
r.squaredGLMM(globalSoca)


#takes ~2+ hrs

dredgeSoca <- dredge(globalSoca, trace = 2, rank = "AICc")

R1.dredgeSoca <- get.models(dredgeSoca, subset = 1)[[1]]
R2.dredgeSoca <- get.models(dredgeSoca, subset = 2)[[1]]


#Best: 
summary(R1.dredgeSoca)
AICc(R1.dredgeSoca)
r.squaredGLMM(R1.dredgeSoca)

summary(R2.dredgeSoca)

#R1: 
socaBestREML <- lmer(
  lnPb ~ DeerHuntYr19on + FreeFly + FY + 
    PigHuntYr19on + Presence + 
    Proff + RelLT2 + SS + Targeted + 
    YA + Yr08on + 
    (1 | Stud) + (1 | Bioyear),
  na.action = na.fail,
  data = pbS,
  REML = TRUE
)
summary(socaBestREML)
r.squaredGLMM(socaBestREML)
AICc(socaBestREML)


# Capture and save model summary
 ModSumSocaBestREML <- summary(socaBestREML)
 
if (writeOut > 0) {
   capture.output(ModSumSocaBestREML, file = paste0("ModSumSoca_", writeOut, ".txt"))
}


if (saveImage > 0) {
  save.image(file = paste0("leadExpLMMs", saveImage, ".Rdata"))
}
```


###AIC table  (Table S10)
```{r}

# Compute cumulative sum of weight column and retain models with DeltaAICc <2

dredgeSocaDF <- data.frame(dredgeSoca)

SocaAicTbl <- dredgeSocaDF %>%
  mutate(cumulative_weight = cumsum(weight)) %>%
  filter(delta < 2)


#Identify nested models
SocaNestedMods <- nested(dredgeSoca[1:100, ])
SocaNestedMods

# Save excluded (nested, worse) models to check
SocaExcludedMods <- dredgeSoca[SocaNestedMods, ]


# Keep only non-nested models
SocaScreenedMods <- dredgeSoca[!SocaNestedMods, ]

SocaScreenedModsDF <- data.frame(SocaScreenedMods)

SocaAicTblScreened <- SocaScreenedModsDF %>%
  mutate(cumulative_weight = cumsum(weight)) %>%
  filter(delta < 2)
SocaAicTblScreened

if (writeOut > 0) {
  write.xlsx(SocaAicTblScreened,
             file = paste0("SocaAicTblScreened_",
                           writeOut, ".xlsx"))
}


```


###Var importance

includes Fig S3B, which is compiled in later chunk

```{r}

# Get var importance values

SocaVarImp <- sw(dredgeSoca)
SocaVarImp


#takes ~2+ hrs

dredgeSocaPsd <- dredge(globalSoca, 
                        beta = "partial.sd", trace = 2)

maSocaPsd <- model.avg(dredgeSocaPsd)  # Model-averaged estimates based on AICc weights. 
maSocaPsd$coefficients


# Get ratio of coefficients relative to coeff with highest abs value for full (all models) and partial (all models containing variable)

coefs <- maSocaPsd$coefficients[, colnames(maSocaPsd$coefficients) != "(Intercept)"]


# Compute ratios
ratios <- coefs %>%
  as.data.frame() %>%
  rownames_to_column("Type") %>%
  pivot_longer(-Type, names_to = "Variable", values_to = "Coef") %>%
  group_by(Type) %>%
  mutate(Ratio = abs(Coef) / max(abs(Coef))) %>%
  ungroup()

# --- Variable importance ---
impVec <- SocaVarImp  
SocaVarImpDf <- data.frame(
  Variable   = names(impVec),
  Importance = as.numeric(impVec)
)

# --- Join ratios + importance ---
plotData <- ratios %>%
  left_join(SocaVarImpDf, by = "Variable")

plotData$Variable <- as.character(plotData$Variable)

# Specify variables NOT to bold in plot labels
noBoldVars <- c("Yr19on", "DeerHunt","PigHunt","DeerHuntYr08on","PigHuntYr08on")


# Create bold labels
plotData$boldVars <- ifelse(
  plotData$Variable %in% noBoldVars,
  plotData$Variable,                    # keep these normal
  paste0("**", plotData$Variable, "**") # bold all others
)


# Compute the max ratio per variable
varOrder <- plotData %>%
  group_by(Variable) %>%
  summarise(MaxRatio = max(Ratio)) %>%
  arrange(MaxRatio) %>%               # smallest first
  pull(Variable)

# Set Variable factor in order of MaxRatio
plotData$Variable <- factor(plotData$Variable, levels = varOrder)

# Use Variable ordering to reorder boldVars correctly
plotData <- plotData %>%
  arrange(Type, Variable) %>%
  mutate(boldVars = factor(boldVars, levels = unique(boldVars)))


# Plot
socaVarImpPlot <- ggplot(plotData, aes(x = Variable)) +
  geom_col(aes(y = Ratio, fill = Type), position = position_dodge2(width = 0.8, reverse = TRUE)) + # full on top
  geom_line(aes(y = Importance, group = 1, 
                color = "Sum AICc wts"), linewidth = 0.5) +
  geom_point(aes(y = Importance, 
                 color = "Sum AICc wts"), size = 3) +
  scale_fill_manual(values = c("full" = "cadetblue", 
                               "subset" = "lightblue2")) +
  scale_color_manual(values = c("Sum AICc wts" = "goldenrod2")) +
  coord_flip()+
  scale_x_discrete(labels = plotData$boldVars) + # use bold labels
  labs(
    y = "Variable importance",
    x = "",
    title = "Southern lead risk LMMs—full time series",
    fill = "Ratio of MA std coeffs",
    color = NULL
  ) +
 
  theme_classic(base_size = 12) +
  theme(
    axis.text.y = element_markdown(),   # bold some labels
    legend.title = element_text(size = 10)
  )
  

socaVarImpPlot

```


###Diagnostics
```{r}

# Explore distribution of lnPb
# More on binwidths: https://wzbillings.com/posts/2022-12-17_histogram-bins/

sturgesBinWidth <- function(x) { (max(x) - min(x)) / nclass.Sturges(x) }
sturgesBinWidth(pbS$lnPb)  #0.5

fdBinWidth <- function(x) { (max(x) - min(x)) / nclass.FD(x) }
fdBinWidth(pbS$lnPb)  #0.2136415

ggplot(pbS, aes(x = lnPb)) +
  geom_histogram(binwidth = 0.214, 
                 fill = "blue", color = "black", alpha = 0.7) +
  #facet_wrap(~ Bioyear ) +
  labs(title = "SOCA Histogram of Pb", x = "lnPb", y = "Count") +
  theme_minimal()

mode_lnPb <- as.numeric(names(which.max(table(pbS$lnPb))))
mode_lnPb
exp(mode_lnPb)
min(pbS$lnPb)
exp(min(pbS$lnPb))
#Using a very small binwidth (eg 0.05) shows a peak at 6 and other integers <20. A detection limit of 6 may also have been used for some runs in some years here, but may also be due rounding in reported data. 


# return a list of diagnostic plots
diagnosticPlots <- plot(check_model(socaBestREML, panel = FALSE))


postPredCheck <- diagnosticPlots[[1]]
linearity <- diagnosticPlots[[2]]
homogenVar <- diagnosticPlots[[3]]
inflObs <- diagnosticPlots[[4]]
collinearity <- diagnosticPlots[[5]]+ theme(axis.text.x = element_text(angle = 45, hjust = 1, size=6))
normResids <- diagnosticPlots[[6]]
normREStud <- diagnosticPlots[[7]]
normREBioyear <- diagnosticPlots[[8]]

check_heteroskedasticity(socaBestREML)
check_normality(socaBestREML)
check_collinearity(socaBestREML)
check_outliers(socaBestREML)


ggarrange(postPredCheck, linearity, homogenVar, nrow = 2, ncol = 2)

inflObs  #Display separately. Can throw errors if included in ggarrange

ggarrange(collinearity, normResids, normREStud, normREBioyear, nrow = 2, ncol = 2)


#partial residual plots to explore nonlinearity (plot 2 above)


# List of continuous variables (including Presence)
continuous_vars <- c( 
  "DeerHuntYr19on", 
  "FreeFly", 
  "PigHuntYr19on", 
  "Presence", 
  "Proff")

# Initialize list to store plots
plotList <- list()

# Loop through continuous variables
for (var in continuous_vars) {
  pr <- ggpredict(socaBestREML, terms = paste0(var, " [all]"))  # Ensure full range
  
  # Plot with residuals
  p <- plot(pr, show_residuals = TRUE, show_residuals_line = TRUE) +
    ggtitle(paste("Partial Residuals for", var)) +
    theme_minimal()
  
  plotList[[length(plotList) + 1]] <- p  # Store the plot
}

# Arrange plots in a grid (specify # per page)
numPlots <- length(plotList)
plotsPerPage <- 6

for (i in seq(1, numPlots, by = plotsPerPage)) {
  grid_plots <- plotList[i:min(i + plotsPerPage - 1, numPlots)]  
  print(ggarrange(plotlist = grid_plots, ncol = 3, nrow = 2)) }


```


##Plot year effects (Fig. 3)

###CECA
```{r}


numColors <- 5 
colorsYrEff <- brewer.pal(numColors, "Spectral")

# change yellow to darker yellow
colorsYrEff[3] <- "#FFD700"  

#change green to blue
colorsYrEff[4] <- "#ADD8E6"  


palette_check(colorsYrEff, plot = TRUE)
#Color blind check. Compare ncp (num color pairs) to ndcp (num distinct color pairs). But plots suggest colors are passable.


pbC$VaryYr08onOnly<-as.factor(pbC$VaryYr08onOnly)  #Set Bioyear as factor. This variable sets all pre-2008 Bioyears to 2007


#-------
#Full
#-------

YrPlotsCecaFull <- lmer(
  lnPb ~  Yr19on + 
    Targeted + 
    RelLT2 + FY + YA +
    FreeFly + Proff + Coastal + Presence +
    SS +
    DeerHunt + 
    PigHunt + PigHuntYr08on + PigHuntYr19on +
    (1|Stud), 
  na.action = na.fail,
  data = pbC, REML = TRUE
)

summary(YrPlotsCecaFull)


#--------------------
#Base
#--------------------

YrPlotsCecaBase <- lmer(
  lnPb ~  
    VaryYr08onOnly + 
    Targeted + 
    (1|Stud), 
  na.action = na.fail,
  data = pbC, REML = TRUE
)
summaryBase <- summary(YrPlotsCecaBase)

# Extract coefficients
coefficientsBase <- as.data.frame(coef(summaryBase))

# Extract VaryYr08onOnly coefficients and variables
VaryYr08onOnlyCoeffsBase <- coefficientsBase[grep("^VaryYr08onOnly", rownames(coefficientsBase)), ]

# Extract last 4 digits from row names
VaryYr08onOnlyCoeffsBase$Year <- substr(rownames(VaryYr08onOnlyCoeffsBase), nchar(rownames(VaryYr08onOnlyCoeffsBase)) - 3, nchar(rownames(VaryYr08onOnlyCoeffsBase)))


#--------------------
#Age and release time
#--------------------


YrPlotsCecaAge <- lmer(
  lnPb ~  
    VaryYr08onOnly + 
    Targeted + 
    RelLT2 + FY + YA +
    (1|Stud), 
  na.action = na.fail,
  data = pbC, REML = TRUE
)
summaryAge <- summary(YrPlotsCecaAge)

# Extract coefficients
coefficientsAge <- as.data.frame(coef(summaryAge))

# Extract VaryYr08onOnly coefficients and variables
VaryYr08onOnlyCoeffsAge <- coefficientsAge[grep("^VaryYr08onOnly", rownames(coefficientsAge)), ]

# Extract last 4 digits from row names
VaryYr08onOnlyCoeffsAge$Year <- substr(rownames(VaryYr08onOnlyCoeffsAge), nchar(rownames(VaryYr08onOnlyCoeffsAge))-3, nchar(rownames(VaryYr08onOnlyCoeffsAge)))


#--------------------
# +Behavior
#--------------------


YrPlotsCecaAgeBeh <- lmer(
  lnPb ~  
    VaryYr08onOnly + 
    Targeted + 
    RelLT2 + FY + YA +
    FreeFly + Proff + Coastal + Presence +
    (1|Stud), 
  na.action = na.fail,
  data = pbC, REML = TRUE
)
summaryAgeBeh <- summary(YrPlotsCecaAgeBeh)

# Extract coefficients
coefficientsAgeBeh <- as.data.frame(coef(summaryAgeBeh))

# Extract VaryYr08onOnly coefficients and variables
VaryYr08onOnlyCoeffsAgeBeh <- coefficientsAgeBeh[grep("^VaryYr08onOnly", rownames(coefficientsAgeBeh)), ]

# Extract last 4 digits from row names
VaryYr08onOnlyCoeffsAgeBeh$Year <- substr(rownames(VaryYr08onOnlyCoeffsAgeBeh), nchar(rownames(VaryYr08onOnlyCoeffsAgeBeh))-3, nchar(rownames(VaryYr08onOnlyCoeffsAgeBeh)))

#--------------------
# +PigHunt and seasonal effects
#--------------------

YrPlotsCecaAgeBehPigSs <- lmer(
  lnPb ~  
    VaryYr08onOnly + 
    Targeted + 
    RelLT2 + FY + YA +
    FreeFly + Proff + Coastal + Presence +
    SS + 
    PigHunt + PigHuntYr08on + PigHuntYr19on + 
    (1|Stud), 
  na.action = na.fail,
  data = pbC, REML = TRUE
)
summaryAgeBehPigSs <- summary(YrPlotsCecaAgeBehPigSs)

# Extract coefficients
coefficientsAgeBehPigSs <- as.data.frame(coef(summaryAgeBehPigSs))

# Extract VaryYr08onOnly coefficients and variables
VaryYr08onOnlyCoeffsAgeBehPigSs <- coefficientsAgeBehPigSs[grep("^VaryYr08onOnly", rownames(coefficientsAgeBehPigSs)), ]

# Extract last 4 digits from row names
VaryYr08onOnlyCoeffsAgeBehPigSs$Year <- substr(rownames(VaryYr08onOnlyCoeffsAgeBehPigSs), nchar(rownames(VaryYr08onOnlyCoeffsAgeBehPigSs))-3, nchar(rownames(VaryYr08onOnlyCoeffsAgeBehPigSs)))


#--------------------
# +DeerHunt 
#--------------------

YrPlotsCecaAgeBehPigSsDeer <- lmer(
  lnPb ~  
    VaryYr08onOnly + 
    Targeted + 
    RelLT2 + FY + YA +
    FreeFly + Proff + Coastal + Presence +
    SS + 
    DeerHunt + 
    PigHunt + PigHuntYr08on + PigHuntYr19on +
    (1|Stud), 
  na.action = na.fail,
  data = pbC, REML = TRUE
)
summary(YrPlotsCecaAgeBehPigSsDeer)
summaryAgeBehPigSsDeer <- summary(YrPlotsCecaAgeBehPigSsDeer)

# Extract coefficients
coefficientsAgeBehPigSsDeer <- as.data.frame(coef(summaryAgeBehPigSsDeer))

# Extract VaryYr08onOnly coefficients and variables
VaryYr08onOnlyCoeffsAgeBehPigSsDeer <- coefficientsAgeBehPigSsDeer[grep("^VaryYr08onOnly", rownames(coefficientsAgeBehPigSsDeer)), ]

# Extract last 4 digits from row names
VaryYr08onOnlyCoeffsAgeBehPigSsDeer$Year <- substr(rownames(VaryYr08onOnlyCoeffsAgeBehPigSsDeer), nchar(rownames(VaryYr08onOnlyCoeffsAgeBehPigSsDeer))-3, nchar(rownames(VaryYr08onOnlyCoeffsAgeBehPigSsDeer)))


# Compile models

# Add a column for model name in each coefficient data frame
VaryYr08onOnlyCoeffsBase$model <- "None"
VaryYr08onOnlyCoeffsAge$model <- "Age & Time since release"
VaryYr08onOnlyCoeffsAgeBeh$model <- "+ Condor behavior"
VaryYr08onOnlyCoeffsAgeBehPigSs$model <- "+ Pig hunt levels"
VaryYr08onOnlyCoeffsAgeBehPigSsDeer$model <- "+ Deer hunt levels"

# Combine coefficient data frames for all models
combinedCoeffsCeca <- rbind(
  VaryYr08onOnlyCoeffsBase,
  VaryYr08onOnlyCoeffsAge,
  VaryYr08onOnlyCoeffsAgeBeh,
  VaryYr08onOnlyCoeffsAgeBehPigSs,
  VaryYr08onOnlyCoeffsAgeBehPigSsDeer
)


# Reorder levels of 'model' factor to ensure Base comes first
combinedCoeffsCeca$model <- factor(combinedCoeffsCeca$model, levels = c("None", "Age & Time since release", "+ Condor behavior", "+ Pig hunt levels", "+ Deer hunt levels"))

# Calculate error bars
# 90% CI: 1.645
# 95% CI: 1.96

combinedCoeffsCeca <- combinedCoeffsCeca %>%
  mutate(
    lcl = Estimate - 1.645 * `Std. Error`,
    ucl  = Estimate + 1.645 * `Std. Error`
  )


# Grouped bar plot 

cecaYrs08on <- ggplot(combinedCoeffsCeca, 
                  aes(x = factor(Year), y = Estimate, fill = model)) + # Treat Year as a factor
  geom_bar(stat = "identity", position = position_dodge(width = 0.9), color = NA) +
geom_errorbar(aes(ymin = lcl, ymax = ucl),
                width = 0,
                position = position_dodge(width = 0.9),
                color = "gray48") +
  geom_hline(yintercept = 0, color = "black", linetype = "solid") +
  geom_vline(xintercept =
               which(levels(factor(combinedCoeffsCeca$Year)) ==
                       "2008") - 0.5, 
             linetype = "dashed", color = "black") + # Add vertical line at 2008
  annotate("text", 
           x = which(levels(factor(combinedCoeffsCeca$Year)) 
                     == "2008")- 0.1, 
           y = -1.25, label = "2008 Ban", angle = 90, 
           vjust = -0.5, color = "black", size = 2.25) +
  geom_vline(xintercept =
               which(levels(factor(combinedCoeffsCeca$Year)) 
                     == "2019") - 0.5, 
             linetype = "dashed", color = "black") + # Add vertical line at 2019
  annotate("text", 
           x = which(levels(factor(combinedCoeffsCeca$Year)) 
                     == "2019")- 0.1, 
           y = -1.25, label = "2019 Ban", angle = 90, 
           vjust = -0.5, color = "black", size = 2.25) +
  labs(title = "Central",
       x = "Bioyear",
       y = "Annual coefficient\n to predict blood lead") +
  ylim(-2.1, 2) +
  scale_fill_manual(values = colorsYrEff, 
                    name = "Factors accounted for") +
  theme_classic() +
  theme(legend.position = c(0.15, 0.85),
        )

cecaYrs08on


```


###SOCA

```{r}

#uses colors defined in previous chunk: colorsYrEff

pbS$VaryYr08onOnly<-as.factor(pbS$VaryYr08onOnly)  #Set Bioyear as factor. This variable sets all pre-2008 Bioyears to 2007

#--------------------
#Full
#--------------------

YrPlotsSocaFull <- lmer(
  lnPb ~  
    Targeted + Yr08on + 
    RelLT2 + FY + YA +
    FreeFly + Proff + Presence +
    SS +
    PigHuntYr19on +
    DeerHuntYr19on +
    (1|Stud), 
  na.action = na.fail,
  data = pbS, REML = TRUE
)
summary(YrPlotsSocaFull)


#--------------------
#Base
#--------------------

YrPlotsSocaBase <- lmer(
  lnPb ~  
    VaryYr08onOnly + 
    Targeted + 
    (1|Stud), 
  na.action = na.fail,
  data = pbS, REML = TRUE
)
summaryBase <- summary(YrPlotsSocaBase)

# Extract coefficients
coefficientsBase <- as.data.frame(coef(summaryBase))

# Extract VaryYr08onOnly coefficients and variables
VaryYr08onOnlyCoeffsBase <- coefficientsBase[grep("^VaryYr08onOnly", rownames(coefficientsBase)), ]

# Extract last 4 digits from row names
VaryYr08onOnlyCoeffsBase$Year <- substr(rownames(VaryYr08onOnlyCoeffsBase), nchar(rownames(VaryYr08onOnlyCoeffsBase))-3, nchar(rownames(VaryYr08onOnlyCoeffsBase)))


#--------------------
#Age
#--------------------

YrPlotsSocaAge <- lmer(
  lnPb ~  
    VaryYr08onOnly + 
    Targeted + 
    RelLT2 + FY + YA +
    (1|Stud), 
  na.action = na.fail,
  data = pbS, REML = TRUE
)
summaryAge <- summary(YrPlotsSocaAge)

# Extract coefficients
coefficientsAge <- as.data.frame(coef(summaryAge))

# Extract VaryYr08onOnly coefficients and variables
VaryYr08onOnlyCoeffsAge <- coefficientsAge[grep("^VaryYr08onOnly", rownames(coefficientsAge)), ]

# Extract last 4 digits from row names
VaryYr08onOnlyCoeffsAge$Year <- substr(rownames(VaryYr08onOnlyCoeffsAge), nchar(rownames(VaryYr08onOnlyCoeffsAge))-3, nchar(rownames(VaryYr08onOnlyCoeffsAge)))


#--------------------
# +Behavior
#--------------------

YrPlotsSocaAgeBeh <- lmer(
  lnPb ~  
    VaryYr08onOnly + 
    Targeted + 
    RelLT2 + FY + YA +
    FreeFly + Proff + Presence +
    (1|Stud), 
  na.action = na.fail,
  data = pbS, REML = TRUE
)
summaryAgeBeh <- summary(YrPlotsSocaAgeBeh)

# Extract coefficients
coefficientsAgeBeh <- as.data.frame(coef(summaryAgeBeh))

# Extract VaryYr08onOnly coefficients and variables
VaryYr08onOnlyCoeffsAgeBeh <- coefficientsAgeBeh[grep("^VaryYr08onOnly", rownames(coefficientsAgeBeh)), ]

# Extract last 4 digits from row names
VaryYr08onOnlyCoeffsAgeBeh$Year <- substr(rownames(VaryYr08onOnlyCoeffsAgeBeh), nchar(rownames(VaryYr08onOnlyCoeffsAgeBeh))-3, nchar(rownames(VaryYr08onOnlyCoeffsAgeBeh)))


#--------------------
# +PigHunt and seasonal effects
#--------------------

YrPlotsSocaAgeBehPigSs <- lmer(
  lnPb ~  
    VaryYr08onOnly + 
    Targeted + 
    RelLT2 + FY + YA +
    FreeFly + Proff + Presence +
    SS + 
    PigHuntYr19on +
    (1|Stud), 
  na.action = na.fail,
  data = pbS, REML = TRUE
)
summaryAgeBehPigSs <- summary(YrPlotsSocaAgeBehPigSs)

# Extract coefficients
coefficientsAgeBehPigSs <- as.data.frame(coef(summaryAgeBehPigSs))

# Extract VaryYr08onOnly coefficients and variables
VaryYr08onOnlyCoeffsAgeBehPigSs <- coefficientsAgeBehPigSs[grep("^VaryYr08onOnly", rownames(coefficientsAgeBehPigSs)), ]

# Extract last 4 digits from row names
VaryYr08onOnlyCoeffsAgeBehPigSs$Year <- substr(rownames(VaryYr08onOnlyCoeffsAgeBehPigSs), nchar(rownames(VaryYr08onOnlyCoeffsAgeBehPigSs))-3, nchar(rownames(VaryYr08onOnlyCoeffsAgeBehPigSs)))


#--------------------
# +DeerHunt
#--------------------

YrPlotsSocaAgeBehPigSsDeer <- lmer(
  lnPb ~  
    VaryYr08onOnly + 
    Targeted + 
    RelLT2 + FY + YA +
    FreeFly + Proff + Presence +
    SS +
    PigHuntYr19on +
    DeerHuntYr19on +
    (1|Stud), 
  na.action = na.fail,
  data = pbS, REML = TRUE
)
summaryAgeBehPigSsDeer <- summary(YrPlotsSocaAgeBehPigSsDeer)

# Extract coefficients
coefficientsAgeBehPigSsDeer <- as.data.frame(coef(summaryAgeBehPigSsDeer))

# Extract VaryYr08onOnly coefficients and variables
VaryYr08onOnlyCoeffsAgeBehPigSsDeer <- coefficientsAgeBehPigSsDeer[grep("^VaryYr08onOnly", rownames(coefficientsAgeBehPigSsDeer)), ]

# Extract last 4 digits from row names
VaryYr08onOnlyCoeffsAgeBehPigSsDeer$Year <- substr(rownames(VaryYr08onOnlyCoeffsAgeBehPigSsDeer), nchar(rownames(VaryYr08onOnlyCoeffsAgeBehPigSsDeer))-3, nchar(rownames(VaryYr08onOnlyCoeffsAgeBehPigSsDeer)))


#Compile models

# Add a column for model name in each coefficient data frame
VaryYr08onOnlyCoeffsBase$model <- "None"
VaryYr08onOnlyCoeffsAge$model <- "Age & Time since release"
VaryYr08onOnlyCoeffsAgeBeh$model <- "+ Condor behavior"
VaryYr08onOnlyCoeffsAgeBehPigSs$model <- "+ Pig hunt levels"
VaryYr08onOnlyCoeffsAgeBehPigSsDeer$model <- "+ Deer hunt levels"

# Combine coefficient data frames for all models
combinedCoeffsSoca <- rbind(
  VaryYr08onOnlyCoeffsBase,
  VaryYr08onOnlyCoeffsAge,
  VaryYr08onOnlyCoeffsAgeBeh,
  VaryYr08onOnlyCoeffsAgeBehPigSs,
  VaryYr08onOnlyCoeffsAgeBehPigSsDeer
)


# Reorder  levels of  'model' factor to ensure Base comes first
combinedCoeffsSoca$model <- factor(combinedCoeffsSoca$model, levels = c("None", "Age & Time since release", "+ Condor behavior", "+ Pig hunt levels", "+ Deer hunt levels"))

# Calculate error bars
# 90% CI: 1.645
# 95% CI: 1.96

combinedCoeffsSoca <- combinedCoeffsSoca %>%
  mutate(
    lcl = Estimate - 1.645 * `Std. Error`,
    ucl  = Estimate + 1.645 * `Std. Error`
  )

# Grouped bar plot 

socaYrs08on <- ggplot(combinedCoeffsSoca, 
                  aes(x = Year, y = Estimate, fill = model)) +
  geom_bar(stat = "identity", position = "dodge", color = NA) +
  geom_errorbar(aes(ymin = lcl, ymax = ucl),
                width = 0, 
                position = position_dodge(width=0.9),
                color = "gray48") +
  geom_hline(yintercept = 0, color = "black", 
             linetype = "solid") + # Add x-axis line
  geom_vline(xintercept =
               which(levels(factor(combinedCoeffsSoca$Year)) 
                     == "2008") - 0.5, 
             linetype = "dashed", color = "black") + # Add vertical line at 2019
  annotate("text", 
           x = which(levels(factor(combinedCoeffsSoca$Year)) 
                     == "2008")- 0.1, 
           y = -1.25, label = "2008 Ban", angle = 90, 
           vjust = -0.5, color = "black", size = 2.25) +
  geom_vline(xintercept = 
               which(levels(factor(combinedCoeffsSoca$Year)) 
                     == "2019") - 0.5, 
             linetype = "dashed", color = "black") + # Add vertical line at 2019
  annotate("text", 
           x = which(levels(factor(combinedCoeffsSoca$Year)) == "2019") - 0.1, 
           y = -1.25, label = "2019 Ban", angle = 90, 
           vjust = -0.5, color = "black", size = 2.25) +
  labs(title = "Southern",
       x = "Bioyear",
       y = "Annual coefficient\n to predict blood lead") +
  ylim(-2.1, 2) +
  scale_fill_manual(values = colorsYrEff, 
                    name = "Factors accounted for") + # Updated legend label
  theme_classic() +
  theme(legend.position = c(0.15, 0.85)  # Move legend to upper left
        )

socaYrs08on


# Remove the legend from socaYrs
socaYrs08on <- socaYrs08on + theme(legend.position = "none")


```


###Combine CECA & SOCA 
```{r}


# Adjust tick label sizes in both plots
cecaYrs08on <- cecaYrs08on +
  theme(plot.title = element_text(hjust = 0.5, size = 12),
    legend.title = element_text(size = 7), 
    legend.text = element_text(size = 6),
    axis.title = element_text(size = 9),  
    axis.text.x = element_text(size = 7),
    axis.text.y = element_text(size = 7))

socaYrs08on <- socaYrs08on + theme(plot.title = element_text(hjust = 0.5, size = 12),
    legend.title = element_text(size = 7), 
    legend.text = element_text(size = 6),
    axis.title = element_text(size = 9),  
    axis.text.x = element_text(size = 7),
    axis.text.y = element_text(size = 7))

#add white space to left so a and b don't hit Y axis title
cecaYrs08on <- cecaYrs08on + theme(plot.margin = margin(5.5, 5.5, 5.5, 20))  # left = 20pt

socaYrs08on <- socaYrs08on + theme(plot.margin = margin(5.5, 5.5, 5.5, 20))


yrPlotFig3 <- ggarrange(
  cecaYrs08on, socaYrs08on, 
  ncol = 1, nrow = 2, 
  labels = c("a", "b"),
  font.label = list(face = "bold", family = "Arial", size = 10),
  label.x = 0.01,
  label.y = c(1, 1),
  hjust = 0,
  common.legend = TRUE,
  legend = "right"
)

yrPlotFig3

# ggsave("yrPlotFig3.png", plot = yrPlotFig3, width = 7.76, height = 4.76, units = "in", dpi = 300, bg = "white")

ggsave("yrPlotFig3.pdf", 
       plot = yrPlotFig3, 
       width = 7.76, 
       height = 4.76, 
       units = "in", 
       dpi = 300, 
       bg = "white",
       device = cairo_pdf   # High-quality vector PDF with embedded fonts
       )


```


###Save source data files (Fig. 3a,b)

```{r}

sourceDataFig3a <- combinedCoeffsCeca[, c("model", "Year", "Estimate", "lcl", "ucl")]

sourceDataFig3b <- combinedCoeffsSoca[, c("model", "Year", "Estimate", "lcl", "ucl")]

if (writeOut > 0) {
  write.xlsx(sourceDataFig3a, 
             file = "Fig3aSourceData.xlsx")
  write.xlsx(sourceDataFig3b, 
             file = "Fig3bSourceData.xlsx")
}

```

#*Outreach LMMS*

Start linear mixed models to identify predictors of blood lead levels including outreach metrics (Contacts and Boxes) and restricted to subset of years when both educational contacts and ammo box distribution occurred and data were compiled (CECA: Bioyears 2012 - 2021, SOCA: Bioyears 2014 - 2021)


------------------
Brief definitions for outreach variables used
------------------

(See Blood lead exposure LMMs definitions section for others. Also see Table S1 for full definitions.)

Outreach summarized over calendar year (Jan - Dec) and used to predict blood lead levels in Bioyear (Sep - Aug).


ContactsCA - Number of individuals contacted in  outreach efforts in calendar year statewide, excluding individual contacts that included ammunition distribution, in 1000s. 

ContactsFlock - Number of individuals contacted in  outreach efforts in calendar year in flock-specific foraging areas, excluding individual contacts that included ammunition distribution, in 1000s. 


BoxesCA - Number of non-lead ammunition boxes distributed statewide in calendar year, in 100s. 

BoxesFlock - Number of non-lead ammunition boxes distributed in flock-specific foraging areas in calendar year, in 100s. 


##CECA 

###Plot hists and corrs

```{r}

hist(pbC12thru21$ContactsCA, main = "Histogram of ContactsCA 9/12-8/22", xlab = "Number of statewide contacts annually (variable represents 1000 contacts)")

hist(pbC12thru21$ContactsFlock, main = "Histogram of ContactsFlock 9/12-8/22", xlab = "Number of flock area NonAmmo contacts annually (variable represents 100 contacts)")

hist(pbC12thru21$BoxesCA, main = "Histogram of BoxesCA 9/12-8/22", xlab = "Number of statewide boxes annually (variable represents 1000 boxes)")

hist(pbC12thru21$BoxesFlock, main = "Histogram of BoxesFlock 9/12-8/22", xlab = "Number of flock area boxes annually (variable represents 100 boxes)")

hist(pbC12thru21$DeerHunt, main = "Histogram of DeerHunt 9/12-8/22", xlab = "DeerHunt")

hist(pbC12thru21$PigHunt, main = "Histogram of PigHunt 9/12-8/22", xlab = "PigHunt")


plot(pbC12thru21$Bioyear , pbC12thru21$BoxesFlock, xlab = "Bioyear", ylab = "flock boxes", pch = 16, ylim = c(0, 15))

plot(pbC$Bioyear , pbC$BoxesCA, xlab = "Bioyear", ylab = "Ca boxes", pch = 16, ylim = c(0, 15))

plot(pbC$Bioyear , pbC$ContactsFlock, xlab = "Bioyear", ylab = "Flockcontacts", pch = 16, ylim = c(0, 15))

plot(pbC$Bioyear , pbC$ContactsCA, xlab = "Bioyear", ylab = "CaNAcontacts", pch = 16, ylim = c(0, 5))


vars <- pbC12thru21[, c("lnPb", "ContactsCA", "ContactsFlock", "BoxesCA", "BoxesFlock", "DeerHunt", "PigHunt")]

ggpairs(vars, title = "Scatterplot Matrix of Outreach and Hunting Variables")

```


###Plot mean hunt by year-season

```{r}

# Filter and summarize the data for FW == 1
data_fw1 <- pbC12thru21 %>%
  filter(FW == 1) %>%  # Filter for FW == 1
  group_by(Bioyear) %>%  # Group by Bioyear
  summarize(
    Mean_DeerHunt = mean(DeerHunt, na.rm = TRUE),  
    Mean_PigHunt = mean(PigHunt, na.rm = TRUE) 
  )

# Filter and summarize the data for FW == 0
data_fw0 <- pbC12thru21 %>%
  filter(FW == 0) %>%  # Filter for FW == 0
  group_by(Bioyear) %>%  # Group by Bioyear
  summarize(
    Mean_DeerHunt = mean(DeerHunt, na.rm = TRUE),  
    Mean_PigHunt = mean(PigHunt, na.rm = TRUE)  
  )


# Scatterplot for FW == 1
huntScatterCecaFW <- ggplot(data_fw1, aes(x = Mean_DeerHunt, y = Mean_PigHunt, label = Bioyear)) +
  geom_point(size = 3, color = "blue") +
  geom_text(vjust = -0.5, hjust = 0.5, size = 3) +
  labs(
    x = "Mean Deer Hunt (per 1000)",
    y = "Mean Pig Hunt (per 100)",
    title = "Scatterplot for FW == 1"
    ) +
  theme_minimal(base_size = 14)

# Scatterplot for FW == 0
huntScatterCecaSS <- ggplot(data_fw0, aes(x = Mean_DeerHunt, y = Mean_PigHunt, label = Bioyear)) +
  geom_point(size = 3, color = "red") +
  geom_text(vjust = -0.5, hjust = 0.5, size = 3) +
  labs(
    x = "Mean Deer Hunt (per 1000)",
    y = "Mean Pig Hunt (per 100)",
    title = "Scatterplot for FW == 0"
   ) +
  theme_minimal(base_size = 14)

# Combine the plots using ggarrange
ggarrange(huntScatterCecaFW, huntScatterCecaSS, ncol = 2, labels = c("a", "b"))

```


###Model building

To limit variables due to smaller dataset for outreach models and time required to run dredge, excluded Presence because it was only weakly supported in preliminary models

```{r}

  
globalCecaOutreach <- lmer(
lnPb ~ Targeted + 
  RelLT2 + FY + YA + 
  Proff + Coastal + FreeFly + SS + 
  Yr19on + 
  DeerHunt*(ContactsCA + BoxesFlock) + 
  PigHunt*(ContactsCA + BoxesFlock) + DeerHuntYr19on + 
  PigHuntYr19on + 
  (1 | Stud) +
  (1 | Bioyear),
data = pbC12thru21, REML = FALSE, na.action = na.fail)

summary(globalCecaOutreach)
r.squaredGLMM(globalCecaOutreach)

dredgeCecaOutreach <- dredge(globalCecaOutreach, trace = 2)


R1.dredgeCecaOutreach <- get.models(dredgeCecaOutreach, subset = 1)[[1]]

R2.dredgeCecaOutreach <- get.models(dredgeCecaOutreach, subset = 2)[[1]]

#Best: 
summary(R1.dredgeCecaOutreach)
AICc(R1.dredgeCecaOutreach)
r.squaredGLMM(R1.dredgeCecaOutreach)

summary(R2.dredgeCecaOutreach)

#Do REML for best
CecaOutreachBestREML <- lmer(
lnPb ~ Coastal + DeerHunt + FreeFly + BoxesFlock + 
    ContactsCA + FY + PigHunt + PigHuntYr19on + 
    Proff + RelLT2 + SS + Targeted + YA + 
  (1 | Stud) + (1 | Bioyear) + 
    DeerHunt:BoxesFlock + DeerHunt:ContactsCA + 
    ContactsCA:PigHunt,
    data = pbC12thru21, REML = TRUE, na.action = na.fail)

summary(CecaOutreachBestREML)
r.squaredGLMM(CecaOutreachBestREML)


# Capture the model summary
ModSumCecaOutreachBestREML <- summary(CecaOutreachBestREML)

# Save the summary to a text file
if (writeOut > 0) {
  capture.output(ModSumCecaOutreachBestREML, file = paste0("ModSumCecaOutreach_", writeOut, ".txt"))
}


if (saveImage > 0) {
  save.image(file = paste0("leadExpLMMs", saveImage, ".Rdata"))
}

```


###AIC table (Table S11)

```{r}

# Compute cumulative sum of weight column and retain models with DeltaAICc <2

dredgeCecaOutreachDF <- data.frame(dredgeCecaOutreach)

CecaOutreachAicTbl <- dredgeCecaOutreachDF %>%
  mutate(cumulative_weight = cumsum(weight)) %>%
  filter(delta < 2)

#Identify nested models
CecaOutreachNestedMods <- nested(dredgeCecaOutreach[1:100, ])
CecaOutreachNestedMods

# Save excluded (nested, worse) models to check
CecaOutreachExcludedMods <- dredgeCecaOutreach[CecaOutreachNestedMods, ]

# Keep only non-nested models
CecaOutreachScreenedMods <- dredgeCecaOutreach[!CecaOutreachNestedMods, ]

CecaOutreachScreenedModsDF <- data.frame(CecaOutreachScreenedMods)

CecaOutreachAicTblScreened <- 
  CecaOutreachScreenedModsDF %>%
  mutate(cumulative_weight = cumsum(weight)) %>%
  filter(delta < 2)
CecaOutreachAicTblScreened

if (writeOut > 0) {
  write.xlsx(CecaOutreachAicTblScreened,
             file = paste0("CecaOutreachAicTblScreened_", writeOut, ".xlsx"))
}

nrow(dredgeCecaOutreach)


```

### Var importance

includes Fig S3C, which is compiled in later chunk

```{r}


# Get var importance values

CecaOutreachVarImp <- sw(dredgeCecaOutreach)
CecaOutreachVarImp

#takes ~2+ hrs

dredgeCecaOutreachPsd <- dredge(globalCecaOutreach, 
                                beta = "partial.sd", 
                                trace = 2)

maCecaOutreachPsd <-model.avg(dredgeCecaOutreachPsd)
maCecaOutreachPsd$coefficients


# Get ratio of coefficients relative to coeff with highest abs value for full (all models) and partial (all models containing variable)

coefs <- maCecaOutreachPsd$coefficients[, colnames(maCecaOutreachPsd$coefficients) != "(Intercept)"]


# Compute ratios
ratios <- coefs %>%
  as.data.frame() %>%
  rownames_to_column("Type") %>%
  pivot_longer(-Type, names_to = "Variable", values_to = "Coef") %>%
  group_by(Type) %>%
  mutate(Ratio = abs(Coef) / max(abs(Coef))) %>%
  ungroup()

# --- Variable importance ---
impVec <- CecaOutreachVarImp  
# convert to data.frame
CecaOutreachVarImpDf <- data.frame(
  Variable   = names(impVec),
  Importance = as.numeric(impVec)
)

# --- Join ratios + importance ---
plotData <- ratios %>%
  left_join(CecaOutreachVarImpDf, by = "Variable")

plotData$Variable <- as.character(plotData$Variable)

# Specify variables NOT to bold
noBoldVars <- c("Yr19on", "DeerHuntYr19on", "BoxesFlock:PigHunt")


# Create bold labels
plotData$boldVars <- ifelse(
  plotData$Variable %in% noBoldVars,
  plotData$Variable,                     # keep these normal
  paste0("**", plotData$Variable, "**") # bold all others
)


# Compute the max ratio per variable
varOrder <- plotData %>%
  group_by(Variable) %>%
  summarise(MaxRatio = max(Ratio)) %>%
  arrange(MaxRatio) %>%               # smallest first
  pull(Variable)

# Set Variable factor in order of MaxRatio
plotData$Variable <- factor(plotData$Variable, levels = varOrder)

# Use Variable ordering to reorder boldVars correctly
plotData <- plotData %>%
  arrange(Type, Variable) %>%
  mutate(boldVars = factor(boldVars, levels = unique(boldVars)))


# Plot
cecaOutreachVarImpPlot <- ggplot(plotData, aes(x = Variable)) +
  geom_col(aes(y = Ratio, fill = Type), position = position_dodge2(width = 0.8, reverse = TRUE)) + # full on top
  geom_line(aes(y = Importance, group = 1, color = "Sum AICc wts"), linewidth = 0.5) +
  geom_point(aes(y = Importance, color = "Sum AICc wts"), size = 3) +
 scale_fill_manual(values = c("full" = "cadetblue", "subset" = "lightblue2")) +
  scale_color_manual(values = c("Sum AICc wts" = "goldenrod2"))+
  coord_flip()+
  scale_x_discrete(labels = plotData$boldVars) + # use bold labels
  labs(
    y = "Variable importance",
    x = "",
    title = "Central lead risk LMMs—outreach years",
    fill = "Ratio of MA std coeffs",
    color = NULL
  ) +
 
  theme_classic(base_size = 12) +
  theme(
    axis.text.y = element_markdown(),   # bold some labels
    legend.title = element_text(size = 10)
  )
  

cecaOutreachVarImpPlot

```


###Diagnostics
```{r}


summary(CecaOutreachBestREML)

# diagnostic plots
diagnosticPlots <- plot(check_model(CecaOutreachBestREML, panel = FALSE))

postPredCheck <- diagnosticPlots[[1]]
linearity <- diagnosticPlots[[2]]
homogenVar <- diagnosticPlots[[3]]
inflObs <- diagnosticPlots[[4]]
collinearity <- diagnosticPlots[[5]] + 
  theme(axis.text.x = element_text(angle = 45, 
                                   hjust = 1, size=6))
normResids <- diagnosticPlots[[6]]
normREStud <- diagnosticPlots[[7]]


check_heteroskedasticity(CecaOutreachBestREML)
check_normality(CecaOutreachBestREML)
check_collinearity(CecaOutreachBestREML)
check_outliers(CecaOutreachBestREML)

ggarrange(postPredCheck, linearity, homogenVar, nrow = 2, ncol = 2)

inflObs  #Display separately. Can throw errors if included in ggarrange

ggarrange(collinearity, normResids, normREStud, nrow = 2, ncol = 2)


#partial residual plots to explore nonlinearity (plot 2 above)

# List of continuous variables 
continuous_vars <- c("Coastal", "DeerHunt", 
                     "FreeFly", "PigHunt",                   
                     "Proff", 
                     "BoxesFlock", "ContactsCA"
                     )

# Initialize list to store plots
plotList <- list()

# Loop through continuous variables
for (var in continuous_vars) {
  pr <- ggpredict(CecaOutreachBestREML, terms = paste0(var, " [all]"))  
  
  # Plot with residuals
  p <- plot(pr, show_residuals = TRUE, show_residuals_line = TRUE) +
    ggtitle(paste("Partial Residuals for", var)) +
    theme_minimal()
  
  plotList[[length(plotList) + 1]] <- p  # Store the plot
}

# Arrange plots in a grid (showing 4 per page)
numPlots <- length(plotList)
plotsPerPage <- 9

for (i in seq(1, numPlots, by = plotsPerPage)) {
  grid_plots <- plotList[i:min(i + plotsPerPage - 1, numPlots)] 
   print(ggarrange(plotlist = grid_plots, ncol = 3, nrow = 3))
}


```


###Plots


####Covar point values for plots

```{r}


#These are binaries that are specified in subsequent plot chunks as follows:

# Targeted <- 0 
# Yr19on <- TRUE
# RelLT2 <- 0 
# FY <- 0 
# YA <- 0 
# SS <- 0


#Medians
coast1Ceca50 <- median(pbC12thru21$Coastal)
freeflyCeca50 <- median(pbC12thru21$FreeFly)
presenceCeca50 <- median(pbC12thru21$Presence)
proffCeca50 <- median(pbC12thru21$Proff)


#Quantiles for outreach and hunt
contactsCaCeca25 <- quantile(pbC12thru21$ContactsCA, 
                             probs = 0.25)
contactsCaCeca75 <- quantile(pbC12thru21$ContactsCA, 
                             probs = 0.75)
contactsCaCeca50 <- median(pbC12thru21$ContactsCA)


boxesFlockCeca25 <- quantile(pbC12thru21$BoxesFlock, 
                             probs = 0.25)
boxesFlockCeca75 <- quantile(pbC12thru21$BoxesFlock, 
                             probs = 0.75)
boxesFlockCeca50 <- median(pbC12thru21$BoxesFlock)


#FW DeerHunt 
deerHuntFwCeca50 <- median(pbC12thru21$DeerHunt[pbC12thru21$FW == 1], na.rm = TRUE)

#Deer hunt during FW peak months
cecaPeakHuntMos <- c(9, 10)

deerHuntFwPeakCeca50 <- mean(pbC12thru21$DeerHunt[
  pbC12thru21$FW == 1 & pbC12thru21$Month %in% cecaPeakHuntMos
], na.rm = TRUE)

deerHuntCeca75 <- quantile(pbC12thru21$DeerHunt, 
                           probs = 0.75)
deerHuntCeca25 <- quantile(pbC12thru21$DeerHunt, 
                           probs = 0.25)

pigHuntCeca50 <- median(pbC12thru21$PigHunt)
pigHuntCeca75 <- quantile(pbC12thru21$PigHunt, 
                          probs = 0.75)
pigHuntCeca25 <- quantile(pbC12thru21$PigHunt, 
                          probs = 0.25)


```


####Covar 2D range values for plots
```{r}


#limits for quartiles and level increments

lowerQ = 0
upperQ = 1
levels2Use = 5
levelMin = 1
levelMax = 5


# Generate a range of values

# ContactsCA 
quartiles <- quantile(pbC12thru21$ContactsCA, 
                      probs = c(lowerQ, upperQ))
ContactsCA_range <- seq(quartiles[1], quartiles[2],
                        length.out = levels2Use)
contactsCaCecarange <-ContactsCA_range[levelMin:levelMax]

#  BoxesFlock
quartiles <- quantile(pbC12thru21$BoxesFlock, 
                      probs = c(lowerQ, upperQ))
boxesFlockRange <- seq(quartiles[1], quartiles[2],
                        length.out = levels2Use)
boxesFlockCecarange <-boxesFlockRange[levelMin:levelMax]

# DeerHunt 
quartiles <- quantile(pbC12thru21$DeerHunt, 
                      probs = c(lowerQ, upperQ))
deerHuntLevels <- seq(quartiles[1], quartiles[2],
                       length.out = levels2Use)
deerHuntCecalevels <-deerHuntLevels[levelMin:levelMax]

# PigHunt 
quartiles <- quantile(pbC12thru21$PigHunt,
                      probs = c(lowerQ, upperQ))
pigHuntLevels <- seq(quartiles[1], quartiles[2],
                      length.out = levels2Use)
pigHuntCecalevels <-pigHuntLevels[levelMin:levelMax]

```


####Covar 3D grid values for plots

```{r}

#limits for quartiles and level increments

lowerQ3D = 0
upperQ3D = 1
levels2Use3D = 20
levelMin3D = 1
levelMax3D = 20


#++++++++
quartiles <- quantile(pbC12thru21$ContactsCA, 
                      probs = c(lowerQ3D, upperQ3D))

contactsCAGrid <- seq(quartiles[1], quartiles[2],
                       length.out = levels2Use3D)

contactsCaCecagrid <-contactsCAGrid[levelMin3D:levelMax3D]

#++++++++
quartiles <- quantile(pbC12thru21$BoxesFlock, 
                      probs = c(lowerQ3D, upperQ3D))

BoxesFlock_grid <- seq(quartiles[1], quartiles[2],
                       length.out = levels2Use3D)

boxesFlockCecagrid <-BoxesFlock_grid[levelMin3D:levelMax3D]

#++++++++
quartiles <- quantile(pbC12thru21$DeerHunt, 
                      probs = c(lowerQ3D, upperQ3D))

DeerHunt_grid <- seq(quartiles[1], quartiles[2], 
                     length.out = levels2Use3D)

deerHuntCecagrid <-DeerHunt_grid[levelMin3D:levelMax3D]

#++++++++
quartiles <- quantile(pbC12thru21$PigHunt, 
                      probs = c(lowerQ3D, upperQ3D))

PigHunt_grid <- seq(quartiles[1], quartiles[2], 
                    length.out = levels2Use3D)

pigHuntCecagrid <-PigHunt_grid[levelMin3D:levelMax3D]


```


#### Plot 3D Contacts v Boxes (Fig. 4A)

```{r}

# Extract coefficients from the model summary
modUse <- CecaOutreachBestREML
summary(modUse)

Yr19onUse <- TRUE

#new data
predictedDf <- expand.grid(
Coastal = coast1Ceca50,
DeerHunt =  deerHuntFwPeakCeca50,
FreeFly = freeflyCeca50,
BoxesFlock = boxesFlockCecagrid, 
ContactsCA = contactsCaCecagrid, 
FY = 0,
PigHunt = pigHuntCeca75, 
Presence = presenceCeca50,  
Proff = proffCeca50,  
RelLT2 = 0,  
SS = 0,  
Targeted = 0,  
YA = 0,  
Yr19on = TRUE)  


predictedDf$PigHuntYr19on <- predictedDf$PigHunt*Yr19onUse

# Convert lnPb_predicted to Pb
predictedDf$Pb_predicted <- exp(predict(modUse, newdata = predictedDf, re.form = NA))


# Create matrices for x, y, and z coordinates
xMatrix <- matrix(predictedDf$ContactsCA, nrow = length(contactsCaCecagrid), ncol = length(boxesFlockCecagrid))

yMatrix <- matrix(predictedDf$BoxesFlock, nrow = length(contactsCaCecagrid), ncol = length(boxesFlockCecagrid))

zMatrix <- matrix(predictedDf$Pb_predicted, nrow = length(contactsCaCecagrid), ncol = length(boxesFlockCecagrid))

par(mar = c(1, 1, 1.5, 2))  # Adjust the margins (bottom, left, top, right)


colpal3D <- turbo(100)   # turbo color palette in viridis


# Plot 3D surface
surf3D(x = xMatrix, y = yMatrix, z = zMatrix,
      xlab = "\nContacts", 
      ylab = "\nBoxes", 
      zlab = "\nPredicted blood lead",
      col = colpal3D,
      ticktype = "detailed",
      main = "Central", 
      cex.main = 1.75,  # Title size
      font.main = 1, # Font (1 is normal, 2 is bold, etc.)
      border = "black", 
      bty="b2", 
      shade = 0.5, 
      alpha = 0.95,
      lighting = TRUE, 
      theta = 120, 
      ltheta = 120,
      lphi = 180, 
      zlim = c(10,225), 
      clim = c(10,225), 
      cex.axis = 0.8, 
      cex.lab = 1.1,
      colkey = FALSE)

xMatrixCeca3d <- xMatrix 
yMatrixCeca3d <- yMatrix
zMatrixCeca3d <- zMatrix

```


#### Plot 2D Contacts x Deer (Fig. S5A)

```{r}

# Extract coefficients from the model summary
modUse <- CecaOutreachBestREML
summary(modUse)

Yr19onUse <- TRUE

#new data
predictedDf <- expand.grid(
Coastal = coast1Ceca50,
DeerHunt = deerHuntCecalevels,
FreeFly = freeflyCeca50,
BoxesFlock = boxesFlockCeca50,
ContactsCA = contactsCaCecarange, 
PigHunt = pigHuntCeca50, 
Presence = presenceCeca50,  
Proff = proffCeca50,  

FY = 0,
SS = 0,  
YA = 0,  
RelLT2 = 0,  
Targeted = 0,  
Yr19on = Yr19onUse)  

predictedDf$PigHuntYr19on <- predictedDf$PigHunt*Yr19onUse

# Convert lnPb_predicted to Pb
predictedDf$Pb_predicted <- exp(predict(modUse, newdata = predictedDf, re.form = NA))


plotCecaContactsxDeer <- ggplot(predictedDf, aes(x = ContactsCA, y = Pb_predicted, color = as.factor(DeerHunt))) +
  geom_line(size = 0.75) +
  labs(x = "Contacts", y = expression("Predicted Pb ("*mu*"g/dL)"), title = "") +
  scale_color_brewer(palette = "Spectral", 
                     direction = -1, name = "DeerHunt", 
                     labels = paste(" =", round(deerHuntCecalevels, digits = 1))) +
  theme_classic() +
    theme(legend.position = c(0.9, 1.1),  
        legend.justification = c("right", "top"),
        legend.key.size = unit(0.25, "cm"),   # space per legend item
        legend.background = element_rect(fill = "transparent", color = NA),
        legend.title = element_text(size = 7), 
        legend.text = element_text(size = 6),
        axis.title = element_text(size = 9),  
        axis.text = element_text(size = 7)) +
  scale_y_continuous(limits = c(0, 250))

plotCecaContactsxDeer

```


#### Plot 2D Contacts x Pig (Fig. S5B)
```{r}

# Extract coefficients from the model summary
modUse <- CecaOutreachBestREML
summary(modUse)

Yr19onUse <- TRUE

#new data
predictedDf <- expand.grid(
Coastal = coast1Ceca50,
DeerHunt = deerHuntCeca75,
FreeFly = freeflyCeca50,
BoxesFlock = boxesFlockCeca50,
ContactsCA = contactsCaCecarange, 
PigHunt = pigHuntCecalevels, 
Presence = presenceCeca50,  
Proff = proffCeca50,  

FY = 0,
SS = 0,  
YA = 0,  
RelLT2 = 0,  
Targeted = 0,  
Yr19on = Yr19onUse)  

predictedDf$PigHuntYr19on <- predictedDf$PigHunt*Yr19onUse

# Convert lnPb_predicted to Pb
predictedDf$Pb_predicted <- exp(predict(modUse, newdata = predictedDf, re.form = NA))


plotCecaContactsxPig <- ggplot(
  predictedDf, 
  aes(x = ContactsCA,
      y = Pb_predicted, 
      color = as.factor(PigHunt))) +
  geom_line(size = 0.75) +
  labs(x = "Contacts", 
       y = expression("Predicted Pb ("*mu*"g/dL)"),
       title = "") +
  scale_color_brewer(palette = "Spectral", 
                     direction = -1, name = "PigHunt", 
                     labels = paste(" =", round(pigHuntCecalevels, digits = 1))) +
  theme_classic() +
  theme(legend.position = c(0.9, 1.1),  
        legend.justification = c("right", "top"),
        legend.key.size = unit(0.25, "cm"),   # space per legend item
        legend.background = element_rect(fill = "transparent", color = NA),
        legend.title = element_text(size = 7), 
        legend.text = element_text(size = 6),
        axis.title = element_text(size = 9),  
        axis.text = element_text(size = 7)) +
  scale_y_continuous(limits = c(0, 250))

plotCecaContactsxPig


```


#### Plot 2D Boxes x Deer (Fig. S5C)
```{r}

# Extract coefficients from the model summary
modUse <- CecaOutreachBestREML
summary(modUse)

Yr19onUse <- TRUE

#new data
predictedDf <- expand.grid(
Coastal = coast1Ceca50,
DeerHunt = deerHuntCecalevels,
FreeFly = freeflyCeca50,
BoxesFlock = boxesFlockRange,
ContactsCA = contactsCaCeca50,
PigHunt = pigHuntCeca50,
Presence = presenceCeca50,  
Proff = proffCeca50,  

FY = 0,
SS = 0,  
YA = 0,  
RelLT2 = 0,  
Targeted = 0,  
Yr19on = Yr19onUse)  


predictedDf$PigHuntYr19on <- predictedDf$PigHunt*Yr19onUse

# Convert lnPb_predicted to Pb
predictedDf$Pb_predicted <- exp(predict(modUse, newdata = predictedDf, re.form = NA))


plotCecaBoxesxDeer <- ggplot(
  predictedDf, 
  aes(x = BoxesFlock, 
      y = Pb_predicted, 
      color = as.factor(DeerHunt))) +
  geom_line(size = 0.75) +
  labs(x = "Boxes", 
       y = expression("Predicted Pb ("*mu*"g/dL)"),
       title = "") +
  scale_color_brewer(palette = "Spectral", 
                     direction = -1, name = "DeerHunt", 
                     labels = paste(" =", round(deerHuntCecalevels, digits = 1))) +
  theme_classic() +
   theme(legend.position = c(0.9, 1.1),  
        legend.justification = c("right", "top"),
        legend.key.size = unit(0.25, "cm"),   # space per legend item
        legend.background = element_rect(fill = "transparent", color = NA),
        legend.title = element_text(size = 7), 
        legend.text = element_text(size = 6),
        axis.title = element_text(size = 9),  
        axis.text = element_text(size = 7)) +

  scale_y_continuous(limits = c(0, 250))
plotCecaBoxesxDeer


```


#### Plot 2D Boxes x Pig (Fig. S5D)
```{r}

# Extract coefficients from the model summary
modUse <- CecaOutreachBestREML
summary(modUse)

Yr19onUse <- TRUE

#new data
predictedDf <- expand.grid(
Coastal = coast1Ceca50,
DeerHunt = deerHuntCeca75,
FreeFly = freeflyCeca50,
BoxesFlock = boxesFlockRange,
ContactsCA = contactsCaCeca50, 
PigHunt = pigHuntCecalevels, 
Presence = presenceCeca50,  
Proff = proffCeca50,  

FY = 0,
SS = 0,  
YA = 0,  
RelLT2 = 0,  
Targeted = 0,  
Yr19on = Yr19onUse)  


predictedDf$PigHuntYr19on <- predictedDf$PigHunt*Yr19onUse  # Add interaction term

predictedDf$Pb_predicted <- exp(predict(modUse, newdata = predictedDf, re.form = NA))  # Convert lnPb_predicted to Pb


plotCecaBoxesxPig <- ggplot(
  predictedDf, 
  aes(x = BoxesFlock, 
      y = Pb_predicted, 
      color = as.factor(PigHunt))) +
  geom_line(size = 0.75) +
  labs(x = "Boxes", 
       y = expression("Predicted Pb ("*mu*"g/dL)"),
       title = "") +
  scale_color_brewer(palette = "Spectral", 
                     direction = -1, name = "PigHunt", labels = paste(" =", round(pigHuntCecalevels, digits = 1))) +
  theme_classic() +
  theme(legend.position = c(0.9, 1.1),  
        legend.justification = c("right", "top"),
        legend.key.size = unit(0.25, "cm"),   # space per legend item
        legend.background = element_rect(fill = "transparent", color = NA),
        legend.title = element_text(size = 7), 
        legend.text = element_text(size = 6),
        axis.title = element_text(size = 9),  
        axis.text = element_text(size = 7)) +

  scale_y_continuous(limits = c(0, 250))

plotCecaBoxesxPig


```


####Arrange 2D plots (Fig. S5-CECA)
```{r}

CecaFigS6 <- ggarrange(
  plotCecaContactsxDeer, 
  plotCecaContactsxPig, 
  plotCecaBoxesxDeer, 
  plotCecaBoxesxPig,
  ncol = 2, nrow = 2,
  labels = c("a", "b", "c", "d"),
  font.label = list(face = "bold", 
                    family = "Arial", size = 10)
)

CecaFigS6

ggsave("CecaFigS5.png", 
       plot = CecaFigS6, 
       width = 4.76, 
       height = 4.76, 
       units = "in", 
       dpi = 300, 
       bg = "white")

    

```


##SOCA

####Plot hists and corrs
```{r}


hist(pbS14thru21$ContactsCA, main = "Histogram of ContactsCA 9/14-8/22", xlab = "Number of statewide contacts annually (variable represents 1000 contacts)")


hist(pbS14thru21$ContactsFlock, main = "Histogram of ContactsFlock 9/14-8/22", xlab = "Number of flock area NonAmmo contacts annually (variable represents 100 contacts)")

hist(pbS14thru21$BoxesCA, main = "Histogram of BoxesCA 9/14-8/22", xlab = "Number of statewide boxes annually (variable represents 1000 boxes)")

hist(pbS14thru21$BoxesFlock, main = "Histogram of BoxesFlock 9/14-8/22", xlab = "Number of flock area boxes annually (variable represents 100 boxes)")

hist(pbS14thru21$DeerHunt, main = "Histogram of DeerHunt 9/14-8/22", xlab = "DeerHunt")

hist(pbS14thru21$PigHunt, main = "Histogram of PigHunt 9/14-8/22", xlab = "PigHunt")


plot(pbS14thru21$Bioyear , pbS14thru21$BoxesFlock, xlab = "Bioyear", ylab = "flock boxes", pch = 16, ylim = c(0, 15))

plot(pbS$Bioyear , pbS$BoxesCA, xlab = "Bioyear", ylab = "Ca boxes", pch = 16, ylim = c(0, 15))

plot(pbS$Bioyear , pbS$ContactsFlock, xlab = "Bioyear", ylab = "Flockcontacts", pch = 16, ylim = c(0, 15))
plot(pbS$Bioyear , pbS$ContactsCA, xlab = "Bioyear", ylab = "CaNAcontacts", pch = 16, ylim = c(0, 5))


vars <- pbS14thru21[, c("lnPb", "ContactsCA", "ContactsFlock", "BoxesCA", "BoxesFlock", "DeerHunt", "PigHunt")]

ggpairs(vars, title = "Scatterplot Matrix of Outreach and Hunting Variables")

```


####Plot hunt mean by year-season

```{r}

# Filter and summarize the data for FW == 1
data_fw1 <- pbS14thru21 %>%
  filter(FW == 1) %>%  # Filter for FW == 1
  group_by(Bioyear) %>%  # Group by Bioyear
  summarize(
    Mean_DeerHunt = mean(DeerHunt, na.rm = TRUE),  
    Mean_PigHunt = mean(PigHunt, na.rm = TRUE) 
  )

# Filter and summarize the data for FW == 0
data_fw0 <- pbS14thru21 %>%
  filter(FW == 0) %>%  # Filter for FW == 0
  group_by(Bioyear) %>%  # Group by Bioyear
  summarize(
    Mean_DeerHunt = mean(DeerHunt, na.rm = TRUE),  
    Mean_PigHunt = mean(PigHunt, na.rm = TRUE)  
  )

# Scatterplot for FW == 1
huntScatterSocaFW <- ggplot(data_fw1, aes(x = Mean_DeerHunt, y = Mean_PigHunt, label = Bioyear)) +
  geom_point(size = 3, color = "blue") +
  geom_text(vjust = -0.5, hjust = 0.5, size = 3) +
  labs(
    x = "Mean Deer Hunt (per 1000)",
    y = "Mean Pig Hunt (per 100)",
    title = "Scatterplot for FW == 1"
    ) +
  theme_minimal(base_size = 14)

# Scatterplot for FW == 0
huntScatterSocaSS <- ggplot(data_fw0, aes(x = Mean_DeerHunt, y = Mean_PigHunt, label = Bioyear)) +
  geom_point(size = 3, color = "red") +
  geom_text(vjust = -0.5, hjust = 0.5, size = 3) +
  labs(
    x = "Mean Deer Hunt (per 1000)",
    y = "Mean Pig Hunt (per 100)",
    title = "Scatterplot for FW == 0"
   ) +
  theme_minimal(base_size = 14)

# Combine the plots using ggarrange
ggarrange(huntScatterSocaFW, huntScatterSocaSS, ncol = 2, labels = c("a", "b"))
```


####Model building

To limit variables due to smaller dataset for outreach models and time required to run dredge, excluded Presence because it was only weakly supported in preliminary models

Excluded value that had high leverage because it was the only Targeted in this timeframe for SOCA. Remove Targeted as covariate

Used PigCeil (pig hunt with ceiling at 1, due to one PigHunt value much higher than other)

```{r}


pbS14thru21$PigHuntceil <- ifelse(pbS14thru21$PigHunt >=1, 1, pbS14thru21$PigHunt)

pbS14thru21$PigHuntceilYr19on <- pbS14thru21$PigHuntceil*pbS14thru21$Yr19on

nrow(pbS14thru21)
#remove outlier, only Targeted record
PbS14thru21NoOutlier <- subset(pbS14thru21, !(Stud == 730 & Bioyear == 2018))
nrow(PbS14thru21NoOutlier)


globalSocaOutreach <- lmer(
lnPb ~ YA + FY + RelLT2 + 
  Proff + FreeFly + 
  SS + Yr19on +
  DeerHunt*(ContactsCA + BoxesFlock) + 
  PigHuntceil*(ContactsCA + BoxesFlock) + 
  DeerHuntYr19on + 
  PigHuntceilYr19on + 
 (1 | Stud) + 
 (1 | Bioyear), 
data = PbS14thru21NoOutlier, 
REML = FALSE, 
na.action = na.fail)

summary(globalSocaOutreach)
r.squaredGLMM(globalSocaOutreach)


dredgeSocaOutreach <- dredge(globalSocaOutreach, trace = 2)

R1.dredgeSocaOutreach <- get.models(dredgeSocaOutreach, subset = 1)[[1]]


#Best: 
summary(R1.dredgeSocaOutreach)
AICc(R1.dredgeSocaOutreach)
r.squaredGLMM(R1.dredgeSocaOutreach)


SocaOutreachBestREML <- lmer(
  lnPb ~ DeerHunt + FreeFly + 
    BoxesFlock + ContactsCA +
    FY + PigHuntceil + PigHuntceilYr19on + 
    Proff + RelLT2 +
    SS + YA + Yr19on + 
    (1 | Stud) + (1 | Bioyear) + 
    DeerHunt:ContactsCA +
    BoxesFlock:PigHuntceil + ContactsCA:PigHuntceil,
  data = PbS14thru21NoOutlier,
  REML = TRUE,
  na.action = na.fail
)

summary(SocaOutreachBestREML)
r.squaredGLMM(SocaOutreachBestREML)


# Capture the model summary
ModSumSocaOutreachBestREML <- summary(SocaOutreachBestREML)

# Save the summary to a text file
if (writeOut > 0) {
  capture.output(ModSumSocaOutreachBestREML, file = paste0("ModSumSocaOutreach_", writeOut, ".txt"))
}

```


###AIC table (Table S12)

```{r}


# Compute cumulative sum of weight column and retain models with DeltaAICc <2

dredgeSocaOutreachDF <- data.frame(dredgeSocaOutreach)

SocaOutreachAicTbl <- dredgeSocaOutreachDF %>%
  mutate(cumulative_weight = cumsum(weight)) %>%
  filter(delta < 2)

#Identify nested models
SocaOutreachNestedMods <- nested(dredgeSocaOutreach[1:100, ])
SocaOutreachNestedMods

# Save excluded (nested, worse) models to check
SocaOutreachExcludedMods <- dredgeSocaOutreach[SocaOutreachNestedMods, ]

# Keep only non-nested models
SocaOutreachScreenedMods <- dredgeSocaOutreach[!SocaOutreachNestedMods, ]

SocaOutreachScreenedModsDF <- data.frame(SocaOutreachScreenedMods)

SocaOutreachAicTblScreened <- 
  SocaOutreachScreenedModsDF %>%
  mutate(cumulative_weight = cumsum(weight)) %>%
  filter(delta < 2)
SocaOutreachAicTblScreened

if (writeOut > 0) {
  write.xlsx(SocaOutreachAicTblScreened,
             file = paste0("SocaOutreachAicTblScreened_", writeOut, ".xlsx"))
}


```

###Var importance

includes Fig S3D, which is compiled in later chunk

```{r}


# Get var importance values

SocaOutreachVarImp <- sw(dredgeSocaOutreach)
SocaOutreachVarImp

#takes ~2+ hrs
dredgeSocaOutreachPsd <- dredge(globalSocaOutreach, 
                                beta = "partial.sd", 
                                trace = 2)

maSocaOutreachPsd <-model.avg(dredgeSocaOutreachPsd)
maSocaOutreachPsd$coefficients


# Get ratio of coefficients relative to coeff with highest abs value for full (all models) and partial (all models containing variable)

coefs <- maSocaOutreachPsd$coefficients[, colnames(maSocaOutreachPsd$coefficients) != "(Intercept)"]


# Compute ratios
ratios <- coefs %>%
  as.data.frame() %>%
  rownames_to_column("Type") %>%
  pivot_longer(-Type, names_to = "Variable", values_to = "Coef") %>%
  group_by(Type) %>%
  mutate(Ratio = abs(Coef) / max(abs(Coef))) %>%
  ungroup()

# --- Variable importance ---
impVec <- SocaOutreachVarImp  
# convert to data.frame
SocaOutreachVarImpDf <- data.frame(
  Variable   = names(impVec),
  Importance = as.numeric(impVec)
)

# --- Join ratios + importance ---
plotData <- ratios %>%
  left_join(SocaOutreachVarImpDf, by = "Variable")

plotData$Variable <- as.character(plotData$Variable)

# Specify variables NOT to bold
noBoldVars <- c("DeerHuntYr19on", "BoxesFlock:DeerHunt")


# Create bold labels
plotData$boldVars <- ifelse(
  plotData$Variable %in% noBoldVars,
  plotData$Variable,                     # keep these normal
  paste0("**", plotData$Variable, "**") # bold all others
)


# Compute the max ratio per variable
varOrder <- plotData %>%
  group_by(Variable) %>%
  summarise(MaxRatio = max(Ratio)) %>%
  arrange(MaxRatio) %>%               # smallest first
  pull(Variable)

# Set Variable factor in order of MaxRatio
plotData$Variable <- factor(plotData$Variable, levels = varOrder)

# Use Variable ordering to reorder boldVars correctly
plotData <- plotData %>%
  arrange(Type, Variable) %>%
  mutate(boldVars = factor(boldVars, levels = unique(boldVars)))


# Plot
socaOutreachVarImpPlot <- ggplot(plotData, aes(x = Variable)) +
  geom_col(aes(y = Ratio, fill = Type), position = position_dodge2(width = 0.8, reverse = TRUE)) + # full on top
  geom_line(aes(y = Importance, group = 1, color = "Sum AICc wts"), linewidth = 0.5) +
  geom_point(aes(y = Importance, color = "Sum AICc wts"), size = 3) +
 scale_fill_manual(values = c("full" = "cadetblue", "subset" = "lightblue2")) +
  scale_color_manual(values = c("Sum AICc wts" = "goldenrod2"))+
  coord_flip()+
  scale_x_discrete(labels = plotData$boldVars) + # use bold labels
  labs(
    y = "Variable importance",
    x = "",
    title = "Southern lead risk LMMs—outreach years",
    fill = "Ratio of MA std coeffs",
    color = NULL
  ) +
 
  theme_classic(base_size = 12) +
  theme(
    axis.text.y = element_markdown(),   # bold some labels
    legend.title = element_text(size = 10)
  )
  

socaOutreachVarImpPlot

```


##Compile All Var imp Fig S3
```{r}

# Standardize left margin to give space for longest y-axis labels
fixMargins <- function(p) {
  p + theme(plot.margin = unit(c(5, 5, 5, 25), "pt"))  # top, right, bottom, left
}

plotsFixed <- lapply(
  list(cecaVarImpPlot, socaVarImpPlot,
       cecaOutreachVarImpPlot, socaOutreachVarImpPlot),
  fixMargins
)

# Arrange 2x2 grid with shared legend at bottom
ggarrange(
  plotsFixed[[1]],
  plotsFixed[[2]],
  plotsFixed[[3]],
  plotsFixed[[4]],
  ncol = 2,
  nrow = 2,
  labels = c("a", "b", "c", "d"),
  common.legend = TRUE,
  legend = "bottom",
  align = "hv"  # aligns panels horizontally & vertically
)

```


###Diagnostics
```{r}


summary(SocaOutreachBestREML)

# diagnostic plots
diagnosticPlots <- plot(check_model(SocaOutreachBestREML, panel = FALSE))

postPredCheck <- diagnosticPlots[[1]]
linearity <- diagnosticPlots[[2]]
homogenVar <- diagnosticPlots[[3]]
inflObs <- diagnosticPlots[[4]]
collinearity <- diagnosticPlots[[5]]+ theme(axis.text.x = element_text(angle = 45, hjust = 1, size=6))
normResids <- diagnosticPlots[[6]]
normREStud <- diagnosticPlots[[7]]


check_heteroskedasticity(SocaOutreachBestREML)
check_normality(SocaOutreachBestREML)
check_collinearity(SocaOutreachBestREML)
check_outliers(SocaOutreachBestREML)

ggarrange(postPredCheck, linearity, homogenVar, nrow = 2, ncol = 2)

inflObs  #Display separately. Can throw errors if included in ggarrange

ggarrange(collinearity, normResids, normREStud, nrow = 2, ncol = 2)


#partial residual plots to explore nonlinearity (plot 2 above)

# List of continuous variables 
continuous_vars <- c("DeerHunt","PigHuntceil",
                     "PigHuntceilYr19on",
                     "FreeFly",   "Proff", 
                     "BoxesFlock", "ContactsCA"
                     )

# Initialize list to store plots
plotList <- list()

# Loop through continuous variables
for (var in continuous_vars) {
  pr <- ggpredict(SocaOutreachBestREML, terms = paste0(var, " [all]"))  
  
  # Plot with residuals
  p <- plot(pr, show_residuals = TRUE, show_residuals_line = TRUE) +
    ggtitle(paste("Partial Residuals for", var)) +
    theme_minimal()
  
  plotList[[length(plotList) + 1]] <- p  # Store the plot
}

# Arrange plots in a grid (showing 4 per page)
numPlots <- length(plotList)
plotsPerPage <- 9

for (i in seq(1, numPlots, by = plotsPerPage)) {
  grid_plots <- plotList[i:min(i + plotsPerPage - 1, numPlots)] 
   print(ggarrange(plotlist = grid_plots, ncol = 3, nrow = 3))
}


```


###Plots


#####Covar point values for plots

```{r}


#These are binaries that are specified in subsequent plot chunks as follows:

# Targeted <- 0 
# Yr19on <- TRUE
# RelLT2 <- 0 
# FY <- 0 
# YA <- 0 
# SS <- 0


#medians

freeFlySoca50 <- median(pbS14thru21$FreeFly)
proffSoca50 <- median(pbS14thru21$Proff)


#Quantiles for outreach and hunt
contactsCaSoca25 <- quantile(pbS14thru21$ContactsCA, 
                             probs = 0.25)
contactsCaSoca75 <- quantile(pbS14thru21$ContactsCA, 
                             probs = 0.75)
contactsCaSoca50 <- median(pbS14thru21$ContactsCA)


boxesFlockSoca25 <- quantile(pbS14thru21$BoxesFlock, 
                             probs = 0.25)
boxesFlockSoca75 <- quantile(pbS14thru21$BoxesFlock, 
                             probs = 0.75)
boxesFlockSoca50 <- median(pbS14thru21$BoxesFlock)


#FW DeerHunt 
deerHuntFwSoca50 <- median(pbS14thru21$DeerHunt[pbS14thru21$FW == 1], na.rm = TRUE)

#Deer hunt during FW peak months
socaPeakHuntMos <- c(9, 10)

deerHuntFwPeakSoca50 <- mean(pbS14thru21$DeerHunt[
  pbS14thru21$FW == 1 & 
    pbS14thru21$Month %in% socaPeakHuntMos
], na.rm = TRUE)

#DeerHunt overall
deerHuntSoca75 <- quantile(pbS14thru21$DeerHunt, 
                           probs = 0.75)
deerHuntSoca50 <- median(pbS14thru21$DeerHunt)
deerHuntSoca25 <- quantile(pbS14thru21$DeerHunt, 
                           probs = 0.25)

pigHuntCeilSoca50 <- median(pbS14thru21$PigHuntceil)
pigHuntCeilSoca75 <- quantile(pbS14thru21$PigHuntceil, 
                              probs = 0.75)
pigHuntCeilSoca25 <- quantile(pbS14thru21$PigHuntceil, 
                              probs = 0.25)


```


#####Covar 2D range values for plots
```{r}

#limits for quartiles and level increments

lowerQ = 0
upperQ = 1
levels2Use = 5
levelMin = 1
levelMax = 5

# Generate a range of values for ContactsCA 
quartiles <- quantile(pbS14thru21$ContactsCA, 
                      probs = c(lowerQ, upperQ))
ContactsCA_range <- seq(quartiles[1], quartiles[2],
                        length.out = levels2Use)
ContactsCA_soca_range <-ContactsCA_range[levelMin:levelMax]

# Generate a range of values for ContactsCA 
quartiles <- quantile(pbS14thru21$ContactsCA, 
                      probs = c(lowerQ, upperQ))
ContactsCA_range <- seq(quartiles[1], quartiles[2],
                        length.out = levels2Use)
ContactsCA_soca_range <-ContactsCA_range[levelMin:levelMax]

# Generate a range of values for BoxesCA
quartiles <- quantile(pbS14thru21$BoxesFlock, 
                      probs = c(lowerQ, upperQ))
boxesFlockRange <- seq(quartiles[1], quartiles[2],
                        length.out = levels2Use)
boxesFlockSocarange <-boxesFlockRange[levelMin:levelMax]

# Generate a sequence of DeerHunt values
quartiles <- quantile(pbS14thru21$DeerHunt, 
                      probs = c(lowerQ, upperQ))
deerHuntLevels <- seq(quartiles[1], quartiles[2],
                       length.out = levels2Use)
deerHuntSocaLevels <- deerHuntLevels[levelMin:levelMax]

# Generate a sequence of PigHuntceil values
quartiles <- quantile(pbS14thru21$PigHuntceil, 
                      probs = c(lowerQ, upperQ))

pigHuntCeilLevels <- seq(quartiles[1], quartiles[2], length.out = levels2Use)

pigHuntCeilSocaLevels <- pigHuntCeilLevels[levelMin:levelMax]


```


#####Covar 3D grid values for plots

```{r}

#limits for quartiles and level increments

lowerQ3D = 0
upperQ3D = 1 
levels2Use3D = 20
levelMin3D = 1
levelMax3D = 20

#++++++++
quartiles <- quantile(pbS14thru21$ContactsCA, 
                      probs = c(lowerQ3D, upperQ3D))

contactsCAGrid <- seq(quartiles[1], quartiles[2],
                       length.out = levels2Use3D)

contactsCASocaGrid <-contactsCAGrid[levelMin3D:levelMax3D]

#++++++++
quartiles <- quantile(pbS14thru21$BoxesFlock, 
                      probs = c(lowerQ3D, upperQ3D))

BoxesFlock_grid <- seq(quartiles[1], quartiles[2],
                       length.out = levels2Use3D)

boxesFlockSocagrid <-BoxesFlock_grid[levelMin3D:levelMax3D]

#++++++++
quartiles <- quantile(pbS14thru21$DeerHunt, 
                      probs = c(lowerQ3D, upperQ3D))

DeerHunt_grid <- seq(quartiles[1], quartiles[2], 
                     length.out = levels2Use3D)

DeerHunt_soca_grid <-DeerHunt_grid[levelMin3D:levelMax3D]

#++++++++
quartiles <- quantile(pbS14thru21$PigHuntceil, 
                      probs = c(lowerQ3D, upperQ3D))

PigHuntceil_grid <- seq(quartiles[1], quartiles[2], length.out = levels2Use3D)

PigHuntceil_soca_grid <-PigHuntceil_grid[levelMin3D:levelMax3D]


```


##### Plot 3D Contacts v Boxes (Fig. 4B)
```{r}

Yr19onUse <- TRUE
  
# Extract coefficients from the model summary
modUse <- SocaOutreachBestREML
summary(modUse)

#new data
predictedDf <- expand.grid(
DeerHunt = deerHuntFwPeakSoca50, 
BoxesFlock = boxesFlockSocagrid,
ContactsCA = contactsCASocaGrid, 
FY = 0,
PigHuntceil =  pigHuntCeilSoca75, 
FreeFly = freeFlySoca50,
Proff = proffSoca50,  
RelLT2 = 0,  
SS = 0,  
Targeted = 0,  
YA = 0,  
Yr19on = Yr19onUse)  


predictedDf$PigHuntceilYr19on <- predictedDf$PigHunt*Yr19onUse # Add interaction term

predictedDf$Pb_predicted <- exp(predict(modUse, newdata = predictedDf, re.form = NA))  # Convert lnPb_predicted to Pb


# Create matrices for x, y, and z coordinates
xMatrix <- matrix(predictedDf$ContactsCA, nrow = length(contactsCASocaGrid), ncol = length(boxesFlockSocagrid))

yMatrix <- matrix(predictedDf$BoxesFlock, nrow = length(contactsCASocaGrid), ncol = length(boxesFlockSocagrid))

zMatrix <- matrix(predictedDf$Pb_predicted, nrow = length(contactsCASocaGrid), ncol = length(boxesFlockSocagrid))

par(mar = c(1, 1, 1.5, 2))  # Adjust the margins (bottom, left, top, right)

# Plot the 3D surface 
surf3D(x = xMatrix, y = yMatrix, z = zMatrix,
       xlab = "\nContacts", 
       ylab = "\nBoxes", 
       zlab = "\nPredicted blood lead",
       col = colpal3D, 
       ticktype = "detailed",
       main = "Southern", 
        cex.main = 1.75,   # Title size
       font.main = 1,      # Font (1 normal, 2 bold)
       border = "black", 
       bty="b2", 
       shade = 0.5, 
       alpha = 0.95,
       lighting = TRUE, 
       theta = 120, 
       ltheta = 120,
       lphi = 180, 
       expand = 1, 
       zlim = c(10,225), 
       clim = c(10,225), 
       cex.axis = 0.8, 
       cex.lab = 1.1,
       clab = NA, 
       colkey = list(length = 0.75,
                  width = 1,
                  side = 4,  #plot side for colorbar
                  dist = 0.03, #moves colorbar
                  tcl = 1,  #moves cb tick locns
                  hadj = 1,   #aligns cb labels
                  mgp = c(3, -1.5, 0),  #moves cb labels to left
                  cex.axis = 0.8)) #label size
#manual clab:
      mtext(expression("Predicted blood lead ("*mu*"g/dL)"), side = 4, line = -4, cex = 1)
#mtext(expression("("*mu*"g/dL)"), side = 4, line = -6.25, cex = 0.9)

xMatrixSoca3d <- xMatrix 
yMatrixSoca3d <- yMatrix
zMatrixSoca3d <- zMatrix


```


##### Plot 2D Contacts x Deer (Fig. S5E)

```{r}

# Extract coefficients from the model summary
modUse <- SocaOutreachBestREML
summary(modUse)

Yr19onUse <- TRUE

#new data
predictedDf <- expand.grid(
DeerHunt = deerHuntSocaLevels,
FreeFly = freeFlySoca50,
BoxesFlock = boxesFlockSoca50,
ContactsCA = ContactsCA_range, 
PigHuntceil = pigHuntCeilSoca50, 
Proff = proffSoca50,  

FY = 0,
SS = 0,  
YA = 0,  
RelLT2 = 0,  
Targeted = 0,  
Yr19on = Yr19onUse)  

predictedDf$PigHuntceilYr19on <- predictedDf$PigHunt*Yr19onUse # Add interaction term

predictedDf$Pb_predicted <- exp(predict(modUse, newdata = predictedDf, re.form = NA))  # Convert lnPb_predicted to Pb

plotSocaContactsxDeer <- ggplot(predictedDf, aes(x = ContactsCA, y = Pb_predicted, color = as.factor(DeerHunt))) +
  geom_line(size = 0.75) +
  labs(x = "Contacts", y = expression("Predicted Pb ("*mu*"g/dL)") ,title = "") +
  scale_color_brewer(palette = "Spectral", direction = -1, name = "DeerHunt", 
                     labels = paste(" =", round(deerHuntSocaLevels, digits = 1))) +
  theme_classic() +
  theme(legend.position = c(0.9, 1.1),  
        legend.justification = c("right", "top"),
        legend.key.size = unit(0.25, "cm"),   # space per legend item
        legend.background = element_rect(fill = "transparent", color = NA),
        legend.title = element_text(size = 7), 
        legend.text = element_text(size = 6),
        axis.title = element_text(size = 9),  
        axis.text = element_text(size = 7)) +
  scale_y_continuous(limits = c(0, 100))

plotSocaContactsxDeer

```


##### Plot 2D Contacts x Pig (Fig. S5F)

```{r}

# Extract coefficients from the model summary
modUse <- SocaOutreachBestREML
summary(modUse)

Yr19onUse <- TRUE

#new data
predictedDf <- expand.grid(
DeerHunt = deerHuntFwSoca50,
BoxesFlock = boxesFlockSoca50,
ContactsCA = ContactsCA_range, 
PigHuntceil = pigHuntCeilLevels,
FreeFly = freeFlySoca50,
Proff = proffSoca50,  

FY = 0,
SS = 0,  
YA = 0,  
RelLT2 = 0,  
Targeted = 0,  
Yr19on = Yr19onUse)  

predictedDf$PigHuntceilYr19on <- predictedDf$PigHunt*Yr19onUse # Add interaction term

predictedDf$Pb_predicted <- exp(predict(modUse, newdata = predictedDf, re.form = NA))  # Convert lnPb_predicted to Pb


plotSocaContactsxPig <- ggplot(predictedDf, aes(x = ContactsCA, y = Pb_predicted, color = as.factor(PigHuntceil))) +
  geom_line(size = 0.75) +
  labs(x = "Contacts", y = expression("Predicted Pb ("*mu*"g/dL)") ,title = "") +
  scale_color_brewer(palette = "Spectral", direction = -1, name = "PigHunt", 
                     labels = paste(" =", round(pigHuntCeilLevels, digits = 1))) +
  theme_classic() +
  theme(legend.position = c(0.9, 1.1),  
        legend.justification = c("right", "top"),
        legend.key.size = unit(0.25, "cm"),   # space per legend item
        legend.background = element_rect(fill = "transparent", color = NA),
        legend.title = element_text(size = 7), 
        legend.text = element_text(size = 6),
        axis.title = element_text(size = 9),  
        axis.text = element_text(size = 7)) +
  scale_y_continuous(limits = c(0, 400))

plotSocaContactsxPig 

```


##### Plot 2D Boxes x Deer (Fig. S5G)
```{r}

# Extract coefficients from the model summary
modUse <- SocaOutreachBestREML
summary(modUse)

Yr19onUse <- TRUE

#new data
predictedDf <- expand.grid(
DeerHunt = deerHuntSocaLevels,
ContactsCA = contactsCaSoca50,
BoxesFlock = boxesFlockRange,
PigHuntceil = pigHuntCeilSoca50, 
FreeFly = freeFlySoca50,
Proff = proffSoca50,

FY = 0,
SS = 0,  
YA = 0,  
RelLT2 = 0,  
Targeted = 0,

Yr19on = Yr19onUse)  

predictedDf$PigHuntceilYr19on <- predictedDf$PigHuntceil*Yr19onUse # Add interaction term

predictedDf$Pb_predicted <- exp(predict(modUse, newdata = predictedDf, re.form = NA))  # Convert lnPb_predicted to Pb

plotSocaBoxesxDeer <- ggplot(predictedDf, aes(x = BoxesFlock, y = Pb_predicted, color = as.factor(DeerHunt))) +
  geom_line(size = 0.75) +
 labs(x = "Boxes", y = expression("Predicted Pb ("*mu*"g/dL)") ,title = "") +
  scale_color_brewer(palette = "Spectral", direction = -1, name = "DeerHunt", 
                     labels = paste(" =", round(deerHuntSocaLevels, digits = 1))) +
  theme_classic() +
  theme(legend.position = c(0.9, 1.1),  
        legend.justification = c("right", "top"),
        legend.key.size = unit(0.25, "cm"),   # space per legend item
        legend.background = element_rect(fill = "transparent", color = NA),
        legend.title = element_text(size = 7), 
        legend.text = element_text(size = 6),
        axis.title = element_text(size = 9),  
        axis.text = element_text(size = 7)) +
  scale_y_continuous(limits = c(0, 100))

plotSocaBoxesxDeer


```


##### Plot 2D Boxes x Pig (Fig. S5H)
```{r}

# Extract coefficients from the model summary
modUse <- SocaOutreachBestREML
summary(modUse)

Yr19onUse <- TRUE

#new data
predictedDf <- expand.grid(
DeerHunt = deerHuntSoca50,
FreeFly = freeFlySoca50,
BoxesFlock = boxesFlockRange,
ContactsCA = contactsCaSoca50,
PigHuntceil = pigHuntCeilLevels, 
Proff = proffSoca50,  

FY = 0,
SS = 0,  
YA = 0,  
RelLT2 = 0,  
Targeted = 0,  

Yr19on = Yr19onUse)  

predictedDf$PigHuntceilYr19on <- predictedDf$PigHuntceil*Yr19onUse # Add interaction term

predictedDf$Pb_predicted <- exp(predict(modUse, newdata = predictedDf, re.form = NA))  # Convert lnPb_predicted to Pb


plotSocaBoxesxPig <- ggplot(predictedDf, aes(x = BoxesFlock, y = Pb_predicted, color = as.factor(PigHuntceil))) +
  geom_line(size = 0.75) +
  labs(x = "Boxes", y = expression("Predicted Pb ("*mu*"g/dL)") ,title = "") +
  scale_color_brewer(palette = "Spectral", direction = -1, name = "PigHunt", 
                     labels = paste(" =", round(pigHuntCeilLevels, digits = 1))) +
  theme_classic() +
  theme(legend.position = c(0.9, 1.1),  
        legend.justification = c("right", "top"),
        legend.key.size = unit(0.25, "cm"),   # space per legend item
        legend.background = element_rect(fill = "transparent", color = NA),
        legend.title = element_text(size = 7), 
        legend.text = element_text(size = 6),
        axis.title = element_text(size = 9),  
        axis.text = element_text(size = 7)) +
  scale_y_continuous(limits = c(0, 100))

plotSocaBoxesxPig


```


####Arrange 2D plots (Fig. S5-SOCA)
```{r}

SocaFigS7<-ggarrange(
  plotSocaContactsxDeer, 
  plotSocaContactsxPig,  
  plotSocaBoxesxDeer,  
  plotSocaBoxesxPig, 
  ncol = 2, nrow = 2,
  labels = c("a", "b", "c", "d"),
  font.label = list(face = "bold", family = "Arial", size = 10)
)

SocaFigS7

ggsave("SocaFigS7.png", 
       plot = SocaFigS7, 
       width = 4.76, 
       height = 4.76, 
       units = "in", 
       dpi = 300, 
       bg = "white")


```


### Compile CECA&SOCA 3D Contacts v Boxes (Fig. 4A-B)

```{r}

if (saveFig > 0) {
  # Open PNG device
png(
    filename = paste0("Fig4AB", saveFig, ".png"),
    width = 3500,
    height = 1500,
    res = 300,
    bg = "white"
  )# Wider canvas for side-by-side

# Set layout
par(mfrow = c(1, 2)) 

# Plot 1 (Central)

par(mar = c(0.5, 0, 1.5, 0)) # margins B L T R

surf3D(x = xMatrixCeca3d, y = yMatrixCeca3d, z = zMatrixCeca3d,
       xlab = "\nContacts", 
       ylab = "\nBoxes", 
       zlab = "\nPredicted blood lead",
       col = colpal3D,
       ticktype = "detailed",
       main = "Central", 
       cex.main = 1.75,
       font.main = 1,
       border = "black", 
       bty = "b2", 
       shade = 0.5, 
       alpha = 0.95,
       lighting = TRUE, 
       theta = 120, 
       ltheta = 120,
       lphi = 180, 
       zlim = c(10, 225), 
       clim = c(10, 225), 
       cex.axis = 0.8, 
       cex.lab = 1.1,
       colkey = FALSE)

# Add label "a" 
text3D(x = max(xMatrixCeca3d), 
       y = min(yMatrixCeca3d), 
       z = 250, 
       labels = "a", 
       add = TRUE, 
       cex = 1.5, 
       font = 2,         
       family = "Arial")

# Plot 2 (Southern) – 

#par(mar = c(0, 0, 1.5, 0.35)) # margins B L T R
par(mar = c(0.5, 0, 1.5, 0.5)) # margins B L T R

# Plot 2: Southern
surf3D(x = xMatrixSoca3d, y = yMatrixSoca3d, z = zMatrixSoca3d,
       xlab = "\nContacts", 
       ylab = "\nBoxes", 
       zlab = "\nPredicted blood lead",
       col = colpal3D, 
       ticktype = "detailed",
       main = "Southern", 
       cex.main = 1.75,
       font.main = 1,
       border = "black", 
       bty = "b2", 
       shade = 0.5, 
       alpha = 0.95,
       lighting = TRUE, 
       theta = 120, 
       ltheta = 120,
       lphi = 180, 
       expand = 1, 
       zlim = c(10, 225), 
       clim = c(10, 225), 
       cex.axis = 0.8, 
       cex.lab = 1.1,
       clab = NA, 
       colkey = list(length = 0.7,
                     width = 1,
                     side = 4,
                     dist = 0.04,#0.03,
                     tcl = 1,
                     hadj = 1,
                     mgp = c(3, -1.5, 0),
                     cex.axis = 0.65))

# Add label "b" 
text3D(x = max(xMatrixSoca3d), 
       y = min(yMatrixSoca3d), 
       z = 250, 
       labels = "b", 
       add = TRUE, 
       cex = 1.5, 
       font = 2,         
       family = "Arial")

#manual colorbar label for Southern
mtext(expression("Predicted blood lead ("*mu*"g/dL)"), side = 4, line = -3.4, cex = 0.9) #line is position of label. Neg value shifts to left of cb to match plots C&D


# Close device
dev.off()
}

if (saveImage > 0) {
  save.image(file = paste0("leadExpLMMs", saveImage, ".Rdata"))
}


```


#Link Outreach to Survival

A series of analyses to extrapolate effects of outreach on condor survival by linking outreach models to predict blood lead levels to cox ph models to predict survival from blood lead level. 


####Set up analysis

```{r}


# Load data file with outreach models

# Cox model settings
survInterval <- 56  #Number of days to test for survival after blood sample. 56 days is assumed window in which blood lead directly causes mortality (~4-half lives for lead in blood) 


# Extract residual SD from outreach models
sdPredictedCeca <-sigma(CecaOutreachBestREML)
sdPredictedSoca <-sigma(SocaOutreachBestREML)

# lead range to use for plots. set wide range.
minLnPb <- log(3)
maxLnPb <- log(900)
lnPbRange <- seq(minLnPb, maxLnPb, length.out = 100) 

# peak deer hunt months by flock
cecaPeakHuntMos <- c(9, 10)
socaPeakHuntMos <- c(10, 11)


#Plot settings
outreachMin0 <- 1 # if 1, use 0 as min for outreach, otherwise use observed min

zMaxSet <- 1
zMinSet <- 0.88
zIncrSet <- 0.005

col.divs <- 25  # Number of divisions for colors
col.l <- rev(viridis::turbo(n = col.divs))

```


###Prep data files

```{r}

#++++++++++++++++++++++++++++++
#Prep pbC file for cox proportional hazard analysis
#++++++++++++++++++++++++++++++


#Remove targeted samples for coxph
PbCOutToSurv <- subset(pbC, pbC$Targeted == 0)

#Format dates
PbCOutToSurv$DeathDateR <- as.Date(PbCOutToSurv$DeathDateR)
PbCOutToSurv$DateR <- as.Date(PbCOutToSurv$DateR)  

nrow(PbCOutToSurv)


#Remove Pb records in which condor then killed by Donlan fire within 56 daysof sampling 

#Specify fire date
fireDate <- as.Date("2020-08-21")  

# Identify records to exclude
donlanExclude <- PbCOutToSurv %>%
  filter(
    format(DeathDateR, "%Y-%m") == "2020-08" &   
      # DeathDate in August 2020 (yes these are all Donlan)
    DateR >= (fireDate - survInterval)     
    # Pb blood sample Date within survInterval window before fire
  )

#Remove records
PbCOutToSurvNoFire <- PbCOutToSurv %>%
  anti_join(donlanExclude, 
            by = c("Stud", "DeathDateR", "DateR"))
donlanExclude

nrow(PbCOutToSurvNoFire)

PbCOutToSurv <- PbCOutToSurvNoFire


#Add binary variable indicating CACO died in survInterval interval

PbCOutToSurv$diedInInterval <- ifelse(
  is.na(PbCOutToSurv$DeathDateR) #no DeathDate, alive now
  | (PbCOutToSurv$DeathDateR - PbCOutToSurv$DateR > survInterval), 
  0,
  1
)


head(PbCOutToSurv$diedInInterval, 100)


#Add var tallying number of days survived, or survInterval + 1 if > survInterval
PbCOutToSurv$survDays <- ifelse(
  is.na(PbCOutToSurv$DeathDateR), survInterval + 1, #birds still alive
  pmin(PbCOutToSurv$DeathDateR - PbCOutToSurv$DateR, survInterval + 1)
) #pmin is rowwise. Yields min of survival days after sample or if bird survives interval of interest (survInterval), then survInterval + 1


#++++++++++++++++++++++++++++++
#Prep pbS file for cox proportional hazard analysis
#++++++++++++++++++++++++++++++


#Remove targeted samples for coxph
PbSOutToSurv <- subset(pbS, pbS$Targeted ==0)

#Format dates
PbSOutToSurv$DeathDateR <- as.Date(PbSOutToSurv$DeathDateR) 
PbSOutToSurv$DateR <- as.Date(PbSOutToSurv$DateR)  


#Add binary variable indicating CACO died in survInterval interval

PbSOutToSurv$diedInInterval <- ifelse(
  is.na(PbSOutToSurv$DeathDateR) | (PbSOutToSurv$DeathDateR - PbSOutToSurv$DateR > survInterval), 
  0,
  1
)

head(PbSOutToSurv$diedInInterval, 100)


#Add var tallying number of days survived, or survInterval + 1 if > survInterval
PbSOutToSurv$survDays <- ifelse(
  is.na(PbSOutToSurv$DeathDateR), survInterval + 1, #birds still alive
  pmin(PbSOutToSurv$DeathDateR - PbSOutToSurv$DateR, survInterval + 1)
)  #pmin is rowwise. Yields min of survival days after sample or if bird survives interval of interest (survInterval), then survInterval + 1


#++++++++++++++++++++++++++++++
#Prep CECA Hunt data for covariate settings
#++++++++++++++++++++++++++++++

#Unlike outreach model plots, these plots use all hunt data to establish range, including those when no blood lead samples were taken

#CECA hunt data 
DeerHuntBiMoCeca <- subset(deerHuntBiMo,Flock == 1)
PigHuntBiMoCeca <- subset(pigHuntBiMo,Flock == 1)


DeerHuntBiMoCeca <- DeerHuntBiMoCeca %>% 
  select(-c(Flock,FlockLabel))
head(DeerHuntBiMoCeca)


PigHuntBiMoCeca <- PigHuntBiMoCeca %>% 
  select(-c(Flock,FlockLabel))
head(PigHuntBiMoCeca)


AllHuntBiMoCeca <- PigHuntBiMoCeca %>%
  full_join(DeerHuntBiMoCeca, by = c("Bioyear", "Year", "Month"))

head(AllHuntBiMoCeca)
AllHuntBiMoCeca <- AllHuntBiMoCeca %>%
  mutate(
    SS = if_else(Month >= 3 & Month <= 8, 1, 0),
    FW = 1 - SS
  )
head(AllHuntBiMoCeca)

#Restrict to time period of outreach
AllHuntBiMoCeca <- subset(AllHuntBiMoCeca,Bioyear >= 2012)


#++++++++++++++++++++++++++++++
#Prep SOCA Hunt data for covariate settings
#++++++++++++++++++++++++++++++

# Unlike outreach model plots, these plots use all hunt data to establish range, including those when no blood lead samples were taken

#Soca hunt data 
DeerHuntBiMoSoca <- subset(deerHuntBiMo,Flock == 3)
PigHuntBiMoSoca <- subset(pigHuntBiMo,Flock == 3)


DeerHuntBiMoSoca <- DeerHuntBiMoSoca %>% 
  select(-c(Flock,FlockLabel))
head(DeerHuntBiMoSoca)


PigHuntBiMoSoca <- PigHuntBiMoSoca %>% 
  select(-c(Flock,FlockLabel))
head(PigHuntBiMoSoca)


AllHuntBiMoSoca <- PigHuntBiMoSoca %>%
  full_join(DeerHuntBiMoSoca, by = c("Bioyear", "Year", "Month"))

head(AllHuntBiMoSoca)
AllHuntBiMoSoca <- AllHuntBiMoSoca %>%
  mutate(
    SS = if_else(Month >= 3 & Month <= 8, 1, 0),
    FW = 1 - SS
  )
head(AllHuntBiMoSoca)

#Restrict to time period of outreach
AllHuntBiMoSoca <- subset(AllHuntBiMoSoca,Bioyear >= 2014)


```


##CECA


#####Covar grid values for 3D plots

```{r}


# Age and release-time settings
FYUse = 0       #FirstYear
RelLT2Use = 0   #Released less than 2 years
YAUse = 0       #YoungAdult

# Levels of outreach for plot
levels <- 21

# Outreach grids for plot
if (outreachMin0 == 1) {
  contactLevels <- seq(
    0,
    max(pbC12thru21$ContactsCA, na.rm = TRUE),
    length.out = levels
  )

  BoxesLevels <- seq(
    0,
    max(pbC12thru21$BoxesFlock, na.rm = TRUE),
    length.out = levels
  )
} else {
  contactLevels <- seq(
    min(pbC12thru21$ContactsCA, na.rm = TRUE),
    max(pbC12thru21$ContactsCA, na.rm = TRUE),
    length.out = levels
  )

  BoxesLevels <- seq(
    min(pbC12thru21$BoxesFlock, na.rm = TRUE),
    max(pbC12thru21$BoxesFlock, na.rm = TRUE),
    length.out = levels
  )
}

outreachCombosCeca <- expand.grid(
  ContactsCA = contactLevels,
  BoxesFlock = BoxesLevels
)


```


##### Cox model to predict survival (Step 1 in SI)

```{r}


#Model fitting
mod.PostBLLSurvCeca <- coxph(
  Surv(survDays, diedInInterval) ~ lnPb, 
  data = PbCOutToSurv) 

summary(mod.PostBLLSurvCeca)

#Test proportional hazards
propHaz <- cox.zph(mod.PostBLLSurvCeca) 
print(propHaz)                  # display the results 
plot(propHaz)                   # plot curves 


#Check predictions for specific lnPb
 newData <- data.frame(
      lnPb = log(10)  
    )

 survFit <- survfit(mod.PostBLLSurvCeca, newdata = newData)
 
 survFit$surv


```


#####Plot for 2020FW (Fig. 4C)

######Predict Pb for range of outreach (Step 2 in SI)
for specific hunt year and range of outreach

```{r}

huntYear <- 2020
huntFW <- 1       #FallWinter season
huntPeak <- 1     #Use peak of hunt season

huntFWCeca2020FW <- huntFW
huntYearCeca2020FW <- huntYear


# Define covariates for predictors based on observed conditions for Bioyear and season


#Hunt level
if (huntPeak == 1 & huntFW ==1) {
  DeerHunt <- mean(
    AllHuntBiMoCeca$DeerHunt[
      AllHuntBiMoCeca$Bioyear == huntYearCeca2020FW &
      AllHuntBiMoCeca$Month %in% cecaPeakHuntMos
    ],
    na.rm = TRUE
  )
  } else {
  DeerHunt <- mean(
    AllHuntBiMoCeca$DeerHunt[
      AllHuntBiMoCeca$Bioyear == huntYearCeca2020FW &
      AllHuntBiMoCeca$FW == huntFWCeca2020FW
    ],
    na.rm = TRUE
  )
  }
  
  PigHunt <- mean(
    AllHuntBiMoCeca$PigHunt[
      AllHuntBiMoCeca$Bioyear == huntYearCeca2020FW &
      AllHuntBiMoCeca$FW == huntFWCeca2020FW
    ],
    na.rm = TRUE
  )


# Build the predPb data frame 
predPb <- data.frame(
Targeted = 0,

Coastal = mean(pbC12thru21$Coastal[pbC12thru21$Bioyear == huntYearCeca2020FW], na.rm = TRUE),
  
FreeFly = mean(pbC12thru21$FreeFly[pbC12thru21$Bioyear == huntYearCeca2020FW], na.rm = TRUE),
  
Proff = mean(pbC12thru21$Proff[pbC12thru21$Bioyear == huntYearCeca2020FW], na.rm = TRUE),
  
DeerHunt = DeerHunt,
PigHunt = PigHunt,      

SS = huntFW - 1,
Yr19on = ifelse(huntYearCeca2020FW > 2018, 1, 0),
 
FY = FYUse,
RelLT2 = RelLT2Use,
YA = YAUse
)

predPb$PigHuntYr19on <-ifelse(huntYearCeca2020FW > 2018, 1, 0)* PigHunt

predPb <- cbind(predPb, outreachCombosCeca)

# Get predictions and store in predictedLnPb with covariates

      predictedLnPb <- predict(
      CecaOutreachBestREML, 
      newdata = predPb, 
      re.form = NA
    )
    
predPb$predictedLnPb <- predictedLnPb
predPbCeca2020FW <- predPb


```


###### Calculate wtAvg survival (Step 3 in SI)

Mean survival weighted by uncertainty in predicted lnPb 

```{r}

predPbSurvCeca2020FW <- predPbCeca2020FW

# Initialize column for weighted average survival
predPbSurvCeca2020FW$weightedAvgSurvival <- numeric(nrow(predPbSurvCeca2020FW))

# Initialize vector to store survival probabilities
predSurvivalValues <- numeric(nrow(predPbSurvCeca2020FW))

# Loop through each predictedLnPb
totalIterations <- nrow(predPbSurvCeca2020FW)
lastReportedPercent <- 0  # Tracker

for (m in 1:totalIterations) {
  
    # 1: Create predicted distributions for lnPb
  pdfPredictedLnPb <- dnorm(
    lnPbRange, #range defined above
    mean = predPbSurvCeca2020FW$predictedLnPb[m],  # Use iteration predictedLnPb value
    sd = sdPredictedCeca  #residual SD from outreach model
  )
  
  # 2: Normalize probabilities
  normalizedProbsPredictedLnPb <- pdfPredictedLnPb / sum(pdfPredictedLnPb)
  
  # 3: Prepare data frame for survival prediction
  probsPredictedLnPb <- data.frame(
    lnPb = lnPbRange,
    probability = normalizedProbsPredictedLnPb
  )
  
  # 4: Initialize a column for predicted survival
  probsPredictedLnPb$predSurvival <- numeric(nrow(probsPredictedLnPb))
  
  # 5: Loop through lnPb values and calculate survival probabilities
  for (i in seq_len(nrow(probsPredictedLnPb))) {
    
    # Create new data for each lnPb value
    newData <- data.frame(
      lnPb = probsPredictedLnPb$lnPb[i]
    )
    
    # Survival prediction using survfit 
    survFit <- survfit(mod.PostBLLSurvCeca, newdata = newData)
    
    # Extract survival probability at threshold days
    probsPredictedLnPb$predSurvival[i] <- summary(survFit, times = survInterval)$surv
     }
  
  # Step 6: Calculate the weighted average survival
  predPbSurvCeca2020FW$weightedAvgSurvival[m] <- sum(
    probsPredictedLnPb$predSurvival * probsPredictedLnPb$probability
  )
  
  # Progress tracker: Display every 5%
  currentPercent <- floor((m / totalIterations) * 100)
  if (currentPercent >= lastReportedPercent + 5) {
    cat(sprintf("Progress: %d%% complete\n", currentPercent))
    lastReportedPercent <- currentPercent
  }
}

# Final output
print("Weighted average survival calculation complete!")
predPbSurvCeca2020FW


```


######Plot wtAvg surv & outreach (Step 4 in SI)

```{r}


# Create level plot
CecaPlotCeca2020FWMain <- {
  
#Get points to plot
# Filter the data for the first matching row based on Bioyear and Month
outreachData <- pbC12thru21 %>%
  filter(Bioyear == huntYearCeca2020FW, FW == huntFWCeca2020FW) %>%
  slice(1)  # Take the first row only

# Extract values from the filtered row
obsContactsCeca2020FW <- outreachData$ContactsCA
obsBoxesCeca2020FW <- outreachData$BoxesFlock

# Get predicted Z-value for the point using the model 
modelCeca2020FW <- lm(weightedAvgSurvival ~ 
                        ContactsCA * BoxesFlock, 
                      data = predPbSurvCeca2020FW)

zValueCeca2020FW <- predict(modelCeca2020FW, 
                     newdata = data.frame(
                       ContactsCA = obsContactsCeca2020FW,
                       BoxesFlock = obsBoxesCeca2020FW))

  levelplot(
  weightedAvgSurvival ~ ContactsCA * BoxesFlock, 
  data = predPbSurvCeca2020FW,
  cuts = col.divs, 
  contour = TRUE,  
  col.regions = col.l,  
  at = seq(from = zMinSet, 
           to = zMaxSet, 
           length = 1 * col.divs),  
  xlab = list("Contacts", cex = 0.8),
  ylab = list("Boxes", cex = 0.8),  
  #main = "Central",
par.settings = list(
   par.main.text = list(font = 1, cex = 1.2),  # 1 = plain, 2 = bold, 3 = italic
  axis.text = list(cex = 0.6)),   

#labels = TRUE,  #uncomment and run this to get contour values

  panel = function(...) {
    panel.2dsmoother(...)
    
    grid.points(
      x = obsContactsCeca2020FW,
      y = obsBoxesCeca2020FW,
      pch = 21, 
      gp = gpar(col = "black", fill = "black", cex = 0.75, lwd = 1)
    )
    
            
# Overlay custom contour labels (adjust x/y/label as needed)
# Contour go from 0.925 to 0.985, length = 13 based on labels = TRUE
    
grid.text("0.93", x = unit(0.18, "npc"), y = unit(0.12, "npc"), gp = gpar(cex = 0.5))

grid.text("0.94", x = unit(0.35, "npc"), y = unit(0.12, "npc"), gp = gpar(cex = 0.5))

grid.text("0.95", x = unit(0.54, "npc"), y = unit(0.12, "npc"), gp = gpar(cex = 0.5))
grid.text("0.96", x = unit(0.74, "npc"), y = unit(0.12, "npc"), gp = gpar(cex = 0.5))
grid.text("0.97", x = unit(0.96, "npc"), y = unit(0.125, "npc"), gp = gpar(cex = 0.5))
    },
  colorkey = FALSE
)

}

CecaPlotCeca2020FWMain

```


##SOCA
#####Covar grid values for 3D plots

```{r}


# Age and release-time settings
FYUse = 0       #FirstYear
RelLT2Use = 0   #Released less than 2 years
YAUse = 0       #YoungAdult

# Levels of outreach
levels <- 21

# Outreach grids
if (outreachMin0 == 1) {
  contactLevels <- seq(
    0,
    max(pbS14thru21$ContactsCA, na.rm = TRUE),
    length.out = levels
  )

  BoxesLevels <- seq(
    0,
    max(pbS14thru21$BoxesFlock, na.rm = TRUE),
    length.out = levels
  )
} else {
  contactLevels <- seq(
    min(pbS14thru21$ContactsCA, na.rm = TRUE),
    max(pbS14thru21$ContactsCA, na.rm = TRUE),
    length.out = levels
  )

  BoxesLevels <- seq(
    min(pbS14thru21$BoxesFlock, na.rm = TRUE),
    max(pbS14thru21$BoxesFlock, na.rm = TRUE),
    length.out = levels
  )
}

outreachCombosSoca <- expand.grid(
  ContactsCA = contactLevels,
  BoxesFlock = BoxesLevels
)


```


##### Cox model to predict survival (Step 1 in SI)

```{r}


# Model fitting 

mod.PostBLLSurvSoca <- coxph(Surv(survDays, diedInInterval) ~ lnPb , data = PbSOutToSurv) 

summary(mod.PostBLLSurvSoca)

#test proportional hazards
propHaz <- cox.zph(mod.PostBLLSurvSoca) 
print(propHaz)                  # display the results 
plot(propHaz)                   # plot curves 


#Check predictions for specific lnPb
 newData <- data.frame(
      lnPb = log(10)  
    )

 survFit <- survfit(mod.PostBLLSurvSoca, newdata = newData)
 
 survFit$surv

 
```

#####Plot for 2020FW (Fig. 4D)

######Predict Pb for range of outreach (Step 2 in SI)
for specific hunt year and range of outreach

```{r}

huntYear <- 2020
huntFW <- 1       #FallWinter season
huntPeak <- 1     #Use peak of hunt season


huntFWSoca2020FW <- huntFW
huntYearSoca2020FW <- huntYear

# Define covariate for predictors based on observed conditions for Bioyear and season


#Hunt level
if (huntPeak == 1 & huntFW ==1) {
  DeerHunt <- mean(
    AllHuntBiMoSoca$DeerHunt[
      AllHuntBiMoSoca$Bioyear == huntYearSoca2020FW &
      AllHuntBiMoSoca$Month %in% socaPeakHuntMos
    ],
    na.rm = TRUE
  )
  } else {
  DeerHunt <- mean(
    AllHuntBiMoSoca$DeerHunt[
      AllHuntBiMoSoca$Bioyear == huntYearSoca2020FW &
      AllHuntBiMoSoca$FW == huntFWSoca2020FW
    ],
    na.rm = TRUE
  )
  }
  
  PigHunt <- mean(
    AllHuntBiMoSoca$PigHunt[
      AllHuntBiMoSoca$Bioyear == huntYearSoca2020FW &
      AllHuntBiMoSoca$FW == huntFWSoca2020FW
    ],
    na.rm = TRUE
  )


# Build the predPb data frame 
predPb <- data.frame(

FreeFly = mean(pbS14thru21$FreeFly[pbS14thru21$Bioyear == huntYearSoca2020FW], na.rm = TRUE),
  
Proff = mean(pbS14thru21$Proff[pbS14thru21$Bioyear == huntYearSoca2020FW], na.rm = TRUE),
  
DeerHunt = DeerHunt,
PigHuntceil = ifelse(PigHunt >=1, 1, PigHunt),       

SS = huntFW - 1,
Yr19on = ifelse(huntYearSoca2020FW > 2018, 1, 0),
 
FY = FYUse,
RelLT2 = RelLT2Use,
YA = YAUse
)

predPb$PigHuntceilYr19on <-ifelse(huntYearSoca2020FW > 2018, 1, 0)* ifelse(PigHunt >=1, 1,PigHunt)

predPb <- cbind(predPb, outreachCombosSoca)

# Get predictions and store in predictedLnPb with covariates

      predictedLnPb <- predict(
      SocaOutreachBestREML, 
      newdata = predPb, 
      re.form = NA
    )
    
predPb$predictedLnPb <- predictedLnPb
predPbSoca2020FW <- predPb


```


###### Calculate wtAvg survival (Step 3 in SI)

Mean survival weighted by uncertainty in predicted lnPb 

```{r}

predPbSurvSoca2020FW <- predPbSoca2020FW

# Initialize column for weighted average survival
predPbSurvSoca2020FW$weightedAvgSurvival <- numeric(nrow(predPbSurvSoca2020FW))

# Initialize vector to store survival probabilities
predSurvivalValues <- numeric(nrow(predPbSurvSoca2020FW))

# Loop through each predictedLnPb
totalIterations <- nrow(predPbSurvSoca2020FW)
lastReportedPercent <- 0  # Tracker

for (m in 1:totalIterations) {
  
    # 1: Create predicted distributions for lnPb
  pdfPredictedLnPb <- dnorm(
    lnPbRange, #range defined above
    mean = predPbSurvSoca2020FW$predictedLnPb[m],  # Use iteration predictedLnPb value
    sd = sdPredictedSoca  #residual SD from outreach model
  )
  
  # 2: Normalize probabilities
  normalizedProbsPredictedLnPb <- pdfPredictedLnPb / sum(pdfPredictedLnPb)
  
  # 3: Prepare data frame for survival prediction
  probsPredictedLnPb <- data.frame(
    lnPb = lnPbRange,
    probability = normalizedProbsPredictedLnPb
  )
  
  # 4: Initialize a column for predicted survival
  probsPredictedLnPb$predSurvival <- numeric(nrow(probsPredictedLnPb))
  
  # 5: Loop through lnPb values and calculate survival probabilities
  for (i in seq_len(nrow(probsPredictedLnPb))) {
    
    # Create new data for each lnPb value
    newData <- data.frame(
      lnPb = probsPredictedLnPb$lnPb[i]
    )
    
    # Survival prediction using survfit 
    survFit <- survfit(mod.PostBLLSurvSoca, newdata = newData)
    
    # Extract survival probability at threshold days
    probsPredictedLnPb$predSurvival[i] <- summary(survFit, times = survInterval)$surv
     }
  
  # Step 6: Calculate the weighted average survival
  predPbSurvSoca2020FW$weightedAvgSurvival[m] <- sum(
    probsPredictedLnPb$predSurvival * probsPredictedLnPb$probability
  )
  
  # Progress tracker: Display every 5%
  currentPercent <- floor((m / totalIterations) * 100)
  if (currentPercent >= lastReportedPercent + 5) {
    cat(sprintf("Progress: %d%% complete\n", currentPercent))
    lastReportedPercent <- currentPercent
  }
}

# Final output
print("Weighted average survival calculation complete!")
#predPbSurvSoca2020FW


```


######Plot wtAvg surv & outreach (Step 4 in SI)

```{r}


# Create level plot
SocaPlotSoca2020FWMain <- {
  
# Get points to plot
# Get first matching row based on Bioyear and Month
outreachData <- pbS14thru21 %>%
  filter(Bioyear == huntYearSoca2020FW, 
         FW == huntFWSoca2020FW) %>%
  slice(1)  # Take the first row only

# Extract values from the filtered row
obsContactsSoca2020FW <- outreachData$ContactsCA
obsBoxesSoca2020FW <- outreachData$BoxesFlock

# Get predicted Z-value for the point using the model 
modelSoca2020FW <- lm(weightedAvgSurvival ~ 
                        ContactsCA * BoxesFlock, 
                      data = predPbSurvSoca2020FW)

zValueSoca2020FW <- predict(modelSoca2020FW, 
                     newdata = data.frame
                     (ContactsCA = obsContactsSoca2020FW,
                       BoxesFlock = obsBoxesSoca2020FW))

levelplot(
  weightedAvgSurvival ~ ContactsCA * BoxesFlock, 
  data = predPbSurvSoca2020FW,
  cuts = col.divs, 
  contour = TRUE,  
  col.regions = col.l,  
  at = seq(from = zMinSet, 
           to = zMaxSet, 
           length = 1 * col.divs),  
  xlab = list("Contacts", cex = 0.8),
  ylab = list("Boxes", cex = 0.8),  
  #main = "Southern",
par.settings = list(
   par.main.text = list(font = 1, 
                        # 1 = plainc
                        cex = 1.2),  
  axis.text = list(cex = 0.6)),   

#labels = TRUE,  #uncomment and run this to get contour values

  panel = function(...) {
    panel.2dsmoother(...)
    
    grid.points(
      x = obsContactsSoca2020FW,
      y = obsBoxesSoca2020FW,
      pch = 21, 
      gp = gpar(col = "black", fill = "black", 
                cex = 0.75, lwd = 1)
    )
    
            
# Overlay custom contour labels (adjust x/y/label as needed)
# Contour go from 0.955 to 0.995, length = 9 
grid.text("0.96", 
          x = unit(0.16, "npc"), 
          y = unit(0.1, "npc"), 
          gp = gpar(cex = 0.5))

grid.text("0.97", 
          x = unit(0.43, "npc"), 
          y = unit(0.1, "npc"), 
          gp = gpar(cex = 0.5))

grid.text("0.98", 
          x = unit(0.78, "npc"), 
          y = unit(0.1, "npc"), 
          gp = gpar(cex = 0.5))
    },
  colorkey = FALSE
)

}

SocaPlotSoca2020FWMain


#Create color bar
#Create a dummy dataset with the same structure

dummyData <- expand.grid(
  nContactsNACa1000 = 1,
  nBoxesFlock100 = 1
)
dummyData$weightedAvgSurvival <- NA  # NA so nothing is drawn


 SocaPlotColorBarVert <- levelplot(
  weightedAvgSurvival ~ nContactsNACa1000 * nBoxesFlock100,
  data = dummyData,
  at = seq(zMinSet, zMaxSet, length = 1 * col.divs),
  col.regions = col.l,
  panel = function(...) {},
  scales = list(draw = FALSE),
  xlab = NULL, 
  ylab = NULL, 
  main = NULL,
  colorkey = list(
    cex = 5,
    space = "left",   # 'left' or 'right' for vertical color bar
    height = 0.75,           # color bar height
    width = 1.15,            # color bar width
    labels = list(cex = 0.5, rot = 0),  #no way to specify side of cb labels are on
  title = list(label = "56-day Survival", cex = 0.6)),  # 
  par.settings = list(axis.line = list(col = "transparent"))
)


SocaPlotColorBarVert

```


###Compile outreach plots (Fig. 4)
CECA&SOCA Contacts x Boxes (Fig 4AB)
CECA&SOCA 2020FW (Fig 4CD)
```{r}


# Add plot labels to ggplot objects
CecaPlotC <- ggdraw(CecaPlotCeca2020FWMain) +
  draw_plot_label("c", x = 0.2, y = 0.98, 
                  hjust = 0, 
                  vjust = 1, 
                  size = 14)
SocaPlotD <- ggdraw(SocaPlotSoca2020FWMain) +
  draw_plot_label("d", x = 0.2, y = 0.98, 
                  hjust = 0, 
                  vjust = 1, 
                  size = 14)


if (saveFig > 0) {

# Open PNG device for Fig4CD (bottom row)
png(
    filename = paste0("Fig4CD", saveFig, ".png"),
    width = 2400,
    height = 1000,
    res = 300,
    bg = "white"
  ) # Adjust the width for sizing (but relative sizes of text then changes so only minor tweaks work)


grid.arrange(CecaPlotC, 
             SocaPlotD,
             nullGrob(),  # This creates a blank space
             SocaPlotColorBarVert,
             ncol = 4, 
             widths = c(4, 4, 0.25,0.45), 
             layout_matrix = 
               matrix(c(1, 2, 3, 4), 
                      nrow = 1, 
                      ncol = 4, 
                      byrow = TRUE)) 


# Close the device
dev.off()
}

# Load the images using magick

# Read in the saved images
img1 <- image_read(paste0("Fig4AB", saveFig, ".png"))  # First saved plot (AB layout)
img2 <- image_read(paste0("Fig4CD", saveFig, ".png"))  # First saved plot (CD layout)


# Get image info for img1 and img2
img1Info <- image_info(img1)
img2Info <- image_info(img2)

# Ensure both images have the same width for alignment
# If they differ, resize the bottom image (img2) to match the width of img1
if (img1Info$width != img2Info$width) {
  img2 <- image_resize(img2, paste0(img1Info$width, "x"))
}

# Combine the two images vertically (top and bottom)
finalImage <- image_append(c(img1, img2), stack = TRUE)

if (saveFig > 0) {
  # image_write(
  #   finalImage,
  #   path = paste0("OutreachFig4", saveFig, ".png"),
  #   format = "png"
  # )
  
  image_write(
    finalImage,
    path = paste0("OutreachFig4", saveFig, ".pdf"), 
    format = "pdf", 
    density = 300)

}

if (saveImage > 0) {
  save.image(file = paste0("leadExpLMMs", saveImage, ".Rdata"))
}

```
