# Supplementary material for: Behavioral shifts mask the success of legislation and outreach for endangered species recovery
Source: Nat Commun. 2026 Mar 18;17:1819. doi: 10.1038/s41467-026-69617-4 (PMC13000190; doi:10.1038/s41467-026-69617-4)
Supplement: Supplementary file 3 — Supplementary Data 1 [file 41467_2026_69617_MOESM3_ESM.zip › SupplementaryData1/SetupPGJagsModels.Rmd]

---
title: "R Notebook"
output: html_notebook
editor_options: 
  chunk_output_type: console
---

Code to reproduce some analyses and plots presented in Bakker et al. Behavioral shifts mask the success of legislation and outreach for endangered species recovery. Nature Communications.

This R script sets up data to model blood lead levels using a Poisson-Gamma model, and then call DoubleEquationplus.jags.condors.R, a JAGS script to perform the model fitting.

Specify working directory ~line 30 via setwd(). 
Working directory should contain this Rmd and input file "InputDataCACO.xlsx". It will contain output when code runs.

 

#Set up models
```{r}


rm(list=ls())  # clear all variables

FlockUse = 'CECA'  #Specify which flock to run. CECA (Central) or SOCA (Southern)

writeOut = 1  # if 0, output not written, otherwise written to txt and numbered based on value set here

saveImage = 1 # if 0, image not saved, otherwise saved and numbered based on value set here

# Specify working directory here and uncomment:
#setwd("C:/")   


#load libraries
library(fastDummies)
library(rjags)
library(runjags)
library(dplyr)
library(writexl)
library(coda)
library(corrplot)
library(parallel)
library(loo)
library(readxl)

# Read input file
PbDataCa <- read_excel("InputDataCACO.xlsx", sheet = "PbDataCa")
head(PbDataCa)
nrow(PbDataCa)

# create a new dataframe just for one flock or other (Central CA or Southern CA, CECA or SOCA)
Pb<-PbDataCa[which(PbDataCa$Flock == FlockUse),]
Ncases = length(as.matrix(Pb[,1]))

#Create separate variables for analyses: not necessary, but it is easier to keep track of things 
bldPb = Pb$Pb
Targeted = Pb$Targeted
Proff = Pb$Proff
Presence = Pb$Presence
Coastal= Pb$Coastal  #only relevant for CECA
YA = Pb$YA
PF = Pb$FY
Fallwinter = Pb$FW
SpringS = Pb$SS
FreeFly = Pb$FreeFly
Int = rep(1,Ncases)
RelLT2 = Pb$RelLT2 
Yr08on = Pb$Yr08on 
Yr019on = Pb$Yr19on
DeerHunt = Pb$DeerHunt/max(Pb$DeerHunt)
PigHunt = Pb$PigHunt/max(Pb$PigHunt)
deer.by.08 = Yr08on*DeerHunt
deer.by.19 = Yr019on*DeerHunt
pig.by.08 = Yr08on*PigHunt
pig.by.19 = Yr019on*PigHunt

# since there is not accurate measurement of low lead measurements, set all low values to 5. 
bldPb[which(bldPb<=5)] = 5   
nobldPbii = which(bldPb == 5)
yesbldPbii = which(bldPb > 5) 
NyesbldPb =length(yesbldPbii)
NnobldPb = length(nobldPbii)

# create a data matrix that contains predictor variables that can then be selected from for different model runs: 
allmx = as.matrix(cbind(Int,Targeted,Yr08on,Yr019on,Proff, Presence,Coastal, SpringS,FreeFly,RelLT2, PF, YA,DeerHunt,PigHunt,deer.by.08, deer.by.19, pig.by.08,pig.by.19))

allmxnames=c('Int','Targeted','Yr08on','Yr019on','Proff', 'Presence','Coastal', 'SpringS','FreeFly','RelLT2','PF', 'YA','DeerHunt','PigHunt','deer.by.08', 'deer.by.19', 'pig.by.08','pig.by.19')

 #Indices and explanations for the variables in allmx: See also Table S1 for definitions
# 1.Int. Intercept
# 2.Targeted. Targeted for Pb testing due to suspected lead exposure
# 3.Yr08on. (Post2008Ban in Table S1). Year is 2008 or later
# 4.Yr19on. (Post2019Ban in Table S1) Year is 2019 or later
# 5.Proff. (Proffered in Table S1) Proffered food use
# 6.Presence. (Presence in Table S1)  Presence in managed area not related to proffered feeding observation
# 7.Coastal. (Coastal in Table S1). Use of coastal areas. 
# 8.SpringSummer. Mar thru Aug.
# 9.FF180. (FreeFly in Table S1). Proportion of days free-flying in the 180 days prior to blood draw
# 10.RelLT2. (Released<Yyrs in Table S1). Released from capitivity less than 2 years before
# 11. PF. (FirstYear in Table S1). Post-fledgling in first year
# 12. YA. (YoungAdult in Table S1). Young adult bird age 6.5 - 10.5.
# 13.DeerHunt. Deer hunting activity
# 14.PigHunt. Pig hunting activity
# 15.deer.by.08. DeerHunt by Yr08on interaction
# 16.deer.by.19. DeerHunt by Yr19on interaction
# 17.pig.by.08. PigHunt by Yr08on interaction
# 18.pig.by.19. PigHunt by Yr19on interaction

# mx.b# are variables in BOTH Poisson and Gamma
mx.b1=c(1,2)
mxcodes.b=list(mx.b1) #multiple models can be defined and added to list if running more than one

# mx.p# are variables in just Poisson 
if (FlockUse == "CECA") {
  mx.p1 <- c(10, 11, 12, 9, 7, 6, 5, 8, 4, 13, 14, 17, 18)
} else if (FlockUse == "SOCA") {
  mx.p1 <- c(10, 11, 12, 9, 6, 5, 8, 3, 16, 18) #multiple models can be defined and added to list if running more than one
}

mxcodes.p=list(mx.p1)

outs = NULL
outsmodelparams = NULL

```


#Run models
```{r}

for (bb in 1) {# index for g covariates
      for (pp in c( 1)) {# index for p covariates

    #make the input matrices for predictors of the Poisson (Xp) and Gamma (Xb) processes, and also the dependent variable (Y):
    Xp = as.matrix(allmx[,mxcodes.p[[pp]]])
    Kp = dim(Xp)[2] # number of parameters needed for poisson
    
    Xb = as.matrix(allmx[,mxcodes.b[[bb]]])
    Kb = dim(Xb)[2] # number of parameters needed for poisson/gamma
    
    Y = bldPb #dependent variable
    
    #Create a separate variable indicating when a blood level was too low to be accurate:
      Ytoolow = 0*Y
      Ytoolow[which(Y<=5)] = 1
    
# create structures with initial values for all parameters, to be passed to JAGS
    initial.betap1 <- runif(Kp, -0.05,0.05)
    initial.betap2 <- runif(Kp, -0.05,0.05)
    initial.betap3 <- runif(Kp, -0.05,0.05)
    
    initial.betab1 <- runif(Kb, -0.05,0.05)
    initial.betab2 <- runif(Kb, -0.05,0.05)
    initial.betab3 <- runif(Kb -0.05,0.05)
    
    initial.betagamma1 <- runif(Kb, -0.05,0.05)
    initial.betagamma2 <- runif(Kb, -0.05,0.05)
    initial.betagamma3 <- runif(Kb, -0.05,0.05)

all.inits=list(
  list("betap" = initial.betap1,"betab"= initial.betab1, "gammabeta"= initial.betagamma1),
  list("betap" = initial.betap1,"betab"= initial.betab1, "gammabeta"= initial.betagamma2),
  list("betap" = initial.betap1,"betab"= initial.betab1, "gammabeta"= initial.betagamma3))

 # call JAGS to run the model
 jags.mod <- run.jags('DoubleEquationplus.jags.condors.R',inits=all.inits, n.chains=3, data=Pb, burnin=1000, thin=3, sample=40000, adapt=500, method='parallel')
 
 # to check that the model fully runs, use the following with much shorter step length, burnin and adaptation
#jags.mod <- run.jags('DoubleEquationplus.jags.condors.R',inits=all.inits, n.chains=3, data=Pb, burnin=100, thin=3, sample=1000, adapt=100, method='parallel')

#compile model parameters
Param = as.data.frame(c(allmxnames[mxcodes.p[[pp]]],allmxnames[mxcodes.b[[bb]]],allmxnames[mxcodes.b[[bb]]],'nu'))

 names(Param)[1] ="Param"
 modelparams<-data.frame(summary(jags.mod))
 modelbetas<-head(modelparams,(Kp+2*Kb+1))
 outsmodelparams <- cbind(pp,Param, modelbetas) #Use this output
    
    
    #compile model fit stats: if comparing multiple models, need to define (uncomment lines 7 and 15 in JAGS code) and monitor loglik variable in JAGS. This significantly slows model runs, so do not enable if estimating parameters from a single model, as the code is set up in this example. To get model fit statistics, un-comment the following section of code to generate model support results:
     
    #DIC = extract(jags.mod, what = "dic")
    # mcall <- rbind(jags.mod$mcmc[[1]], jags.mod$mcmc[[2]], jags.mod$mcmc[[3]])
    # mc_ll <- mcall[,paste0("loglik[",1:Ncases,"]")]
    # WAIC=waic(mc_ll)
    # LOO= loo(mc_ll)
    # #
    # outs = rbind(outs, cbind(pp,bb,
    #                           WAIC$estimates[3,1],
    #                           WAIC$estimates[3,2],
    #                           LOO$estimates[3,1],
    #                           LOO$estimates[3,2] ))
    # 
    # outs = rbind(outs, cbind(pp,gg,sum(DIC$deviance),
    #                          (sum(DIC$penalty) + sum(DIC$deviance)),
    #                          WAIC$estimates[3,1],
    #                          WAIC$estimates[3,2],
    #                          LOO$estimates[3,1],
    #                          LOO$estimates[3,2] ))
    
   # outs = rbind(outs, cbind(sum(DIC$deviance),(sum(DIC$penalty) + sum(DIC$deviance))))

      } }

##------------------------------------------------------


if (writeOut > 0) {
 write_xlsx(outsmodelparams, paste0("PbJagsParams_", FlockUse, writeOut, ".xlsx"))
}


if (saveImage > 0) {
  save.image(file = paste0("PbJagsOut", FlockUse, saveImage, ".Rdata"))
}

```
