# Supplementary material for: Behavioral shifts mask the success of legislation and outreach for endangered species recovery
Source: Nat Commun. 2026 Mar 18;17:1819. doi: 10.1038/s41467-026-69617-4 (PMC13000190; doi:10.1038/s41467-026-69617-4)
Supplement: Supplementary file 3 — Supplementary Data 1 [file 41467_2026_69617_MOESM3_ESM.zip › SupplementaryData1/SurvReproPvaAnalysesR2.Final.Rmd]

---
title: "R Notebook"
output:
  html_document:
    df_print: paged
editor_options:
  chunk_output_type: console
---

#Overview

Code to reproduce some analyses and plots presented in Bakker et al. Behavioral shifts mask the success of legislation and outreach for endangered species recovery. Nature Communications.

This R notebook identifies drivers of survival rates (sOverall and sPb) for California condors. Also builds a PVA model for condors in California (CECA and SOCA) and Baja California, Mexico (BAMX), parameterized with simplified sOverall and Fledges per Female.

Code requires that Program MARK be installed: http://www.phidot.org/software/mark/downloads/

Specify working directory ~line 50 via setwd(). Working directory should contain this Rmd and input file "InputDataCACO.xlsx". It will contain output tables and figures when code runs.

PVA code starts ~line 1720


# Set knit options

```{r setup, include=FALSE}
knitr::opts_chunk$set(
  message = FALSE,
  warning = FALSE,
  results = "hold"
)
```


#Set up analyses

```{r}

#clear everything
rm(list = ls())
pacman::p_unload(pacman::p_loaded(), character.only = TRUE) 


writeOut <- 1  # if 0, output not written, otherwise output files written and numbered based on value set here

saveImage <- 1 # if 0, image not saved, otherwise saved and numbered based on value set here


# Specify working directory here and uncomment:
# setwd("C:/")


# ===========================
# Load libraries
# ===========================

# --- Data manipulation ---
library(dplyr)      # Data manipulation/summary
library(flextable)  # Format tables for reports
library(magrittr)   # Provides pipe (%>%) etc
library(readxl)     # Read Excel files into R
library(xlsx)       # Read/write Excel files 

# --- Plotting ---
library(ggeffects)  # Plot model effects and predictions in ggplot2
library(ggplot2)    # Core plotting system
library(ggpubr)     # Publication-ready ggplot functions (e.g., ggarrange)
library(ggthemes)   # Additional ggplot themes


# --- Statistical and Population modeling ---
library(lme4)       # Linear and generalized linear mixed-effects models
library(MuMIn)      # AICc for repro models, R² 
library(popbio)     # Tools for population matrix models and demographic analysis
library(RMark)      # Interface to Program MARK for mark-recapture analyses


```


#*Drivers of survival in CA*

##sOverall

All causes of death

###Read in data
```{r}

# Read input file

sOverallCa <- read_excel("InputDataCACO.xlsx", sheet = "sAllCa")

nrow(sOverallCa) #2880

# ch is encounter history in LD format
# Variables ending in numbers are time-varying covariates, with number indicating end date of interval, in fraction of year

```


###Sum by Flock  

```{r}

# N Stud overall
n_sOverallCA <- sOverallCa %>%
   summarise(nStud = n_distinct(Stud),
    minYear = min(Bioyear, na.rm = TRUE),
    maxYear = max(Bioyear, na.rm = TRUE),
    recordCount = n(),
    uniqueStudCount = n_distinct(Stud))
n_sOverallCA


# N deaths overall (deaths occur in encounter histories (ch) that contain "11")
deaths_sOverallCA <- sOverallCa %>%
  filter(grepl("11", ch)) %>%  # Filter rows where ch contains "11"
  summarise(nStud = n_distinct(Stud))
deaths_sOverallCA


# N Stud by Flock
n_sOverallByFlockCA <- sOverallCa %>%
  group_by(Flock) %>%
  summarise(nStud = n_distinct(Stud),
  minYear = min(Bioyear, na.rm = TRUE),
  maxYear = max(Bioyear, na.rm = TRUE),
  recordCount = n(),
  uniqueStudCount = n_distinct(Stud))

n_sOverallByFlockCA
nrow(sOverallCa)  #2880

# N deaths by Flock (deaths occur in encounter histories (ch) that contain "11")
deaths_sOverallByFlockCA <- sOverallCa %>%
  filter(grepl("11", ch)) %>%  # Filter rows where ch contains "11"
  group_by(Flock) %>%
  summarise(nStud = n_distinct(Stud))

deaths_sOverallByFlockCA

# Overall count different than by flock -- tally studs found in > 1 flock over lifetime (ie moved or were transferred) 
studsGT1Flock <- sOverallCa %>%
  distinct(Stud, Flock) %>%              # Remove duplicate Stud-Flock pairs
  group_by(Stud) %>%
  summarise(FlockCount = n()) %>%        # Count how many unique Flocks per Stud
  filter(FlockCount > 1)                 # Keep only those in >1 Flock
studsGT1Flock

studFlockList <- sOverallCa %>%
  filter(Stud %in% studsGT1Flock$Stud) %>%
  distinct(Stud, Flock) %>%
  arrange(Stud, Flock)
studFlockList

```


###Process data CA only

```{r}

# Process data. model = "Known" for known-fate models.
# See function details for other arguments, such as time intervals. B. Time-varying covariates must have cumulative time suffix. This is crucial. Because analysis uses bimonthly (61 day) intervals, these suffices are: 0.167, 0.334, 0.501, 0.668, 0.835, and 1.002. For example, bird ages are Bage0.167 for the interval 1, Bage0.334 for interval 2, etc

sOverallCa.processed <- process.data(sOverallCa,
                             model = "Known", 
                             nocc = 6,
                             groups = c("Flock","Bioyear"),
                             begin.time = 0,
                             time.intervals=rep(0.167,6)
                             )

# Create default design data
sOverallCa.ddl = make.design.data(sOverallCa.processed)


head(sOverallCa.ddl)


```


### EPF & Rel models  

Test for survival differences for newly fledged or newly released birds.

EPF is early post-fledge 
EPF1 = "FirstYear" in Table S1
EPF2 = "First2Years" in Table S1

Rlt is release time less than or Released<Yyrs in Table S1
Rlt1 is released < 1 year ago
Rlt2 is released < 2 years ago

```{r}

run.sOverallCa.EPF.Rel <- function() {
  
  # Define range of models for S
  
  # age flock and release time
  
  S.dot = list(formula =  ~ 1)
  S.Flock = list(formula =  ~ Flock)
  
  S.RelLT1 = list(formula =  ~ Rlt1)
  S.RelLT2 = list(formula =  ~ Rlt2)
  
  S.EPF1 = list(formula =  ~ EPF1)
  S.EPF2 = list(formula =  ~ EPF2)
  
  S.EPF1.RelLT1 = list(formula =  ~ EPF1 + Rlt1)
  S.EPF2.RelLT1 = list(formula =  ~ EPF2 + Rlt1)
  
  S.EPF1.RelLT2 = list(formula =  ~ EPF1 + Rlt2)
  S.EPF2.RelLT2 = list(formula =  ~ EPF2 + Rlt2)
  
  # now with Flock additive
  
  S.RelLT1.Flock = list(formula =  ~ Rlt1 + Flock)
  S.RelLT2.Flock = list(formula =  ~ Rlt2 + Flock)
     
  S.EPF1.Flock = list(formula =  ~ EPF1 + Flock)
  S.EPF2.Flock = list(formula =  ~ EPF2 + Flock)
  
  S.EPF1.RelLT1.Flock = list(formula =  ~ EPF1 + Rlt1 + Flock)
  S.EPF2.RelLT1.Flock = list(formula =  ~ EPF2 + Rlt1 + Flock)
  
  S.EPF1.RelLT2.Flock = list(formula =  ~ EPF1 + Rlt2 + Flock)
  S.EPF2.RelLT2.Flock = list(formula =  ~ EPF2 + Rlt2 + Flock)
  
  # now with Flock interactive

  S.RelLT1xFlock = list(formula =  ~ Rlt1 * Flock)
  S.RelLT2xFlock = list(formula =  ~ Rlt2 * Flock)

  S.EPF1xFlock = list(formula =  ~ EPF1 * Flock)
  S.EPF2xFlock = list(formula =  ~ EPF2 * Flock)

  S.EPF1.RelLT1xFlock = list(formula =  ~ (EPF1 + Rlt1) * Flock)
  S.EPF2.RelLT1xFlock = list(formula =  ~ (EPF2 + Rlt1) * Flock)

  S.EPF1.RelLT2xFlock = list(formula =  ~ (EPF1 + Rlt2) * Flock)
  S.EPF2.RelLT2xFlock = list(formula =  ~ (EPF2 + Rlt2) * Flock)

  
 
# Create model list
  model.list = create.model.list("Known")
  results.sOverallCa.EPF.Rel = 
    mark.wrapper(model.list,
                 data = sOverallCa.processed,
                 ddl = sOverallCa.ddl,
                 output = FALSE, 
                 invisible = TRUE, 
                 threads = 16)
  return(results.sOverallCa.EPF.Rel)
}


#+++++++++
sOverallCa.EPF.Rel = run.sOverallCa.EPF.Rel()

sOverallCa.EPF.Rel
#+++++++++


sOverallCa.EPF.Rel$S.EPF2.RelLT1.Flock$results$beta

sOverallCa.EPF.Rel$S.EPF2.RelLT2xFlock$results$beta


#Best is EPF1 + Rlt1


```


### Age & Rel models

Test for additional differences by age, building on EPF and release time differences identified in previous chunk.

Age:
EPF is early post-fledge 
EPF1 = "FirstYear" in Table S1
Juv = Juvenile in Table S1 (1 to 6 years post fledge, or ages 1.5 - 6.5)
YA = YoungAdult in Table S1 (6 to 10 years post fledge, or ages 6.5 - 10.5)
OA = OlderAdult in Table S1 (10 years post fledge or older, or age 10.5+)

Rel time:
Rlt is release time less than or Released<Yyrs in Table S1
Rlt1 is released < 1 year ago
Rlt2 is released < 2 years ago


```{r}

run.sOverallCa.Age <- function() {
  
# Define range of models for S
  S.Dot = list(formula =  ~ 1)
  S.Flock = list(formula =  ~ Flock)
                 
  S.Juv = list(formula =  ~ Juv)
  S.YA = list(formula =  ~ YA)
  S.OA = list(formula =  ~ OA)

  S.EPF1.RelLt1 = list(formula =  ~ EPF1 + Rlt1)
  S.EPF1.RelLt1.Juv = list(formula =  ~ EPF1 + Rlt1 + Juv)
  S.EPF1.RelLt1.YA = list(formula =  ~ EPF1 + Rlt1 + YA)
  S.EPF1.RelLt1.OA = list(formula =  ~ EPF1 + Rlt1 + OA)
  S.EPF1.RelLt1.Juv.YA = list(formula =  ~ EPF1 + Rlt1 + Juv + YA)
  S.EPF1.RelLt1.Juv.OA = list(formula =  ~ EPF1 + Rlt1 + Juv + OA)
  S.EPF1.RelLt1.YA.OA = list(formula =  ~ EPF1 + Rlt1 + YA + OA)

 
  #now with Flock additive
  
   S.EPF1.RelLt1.Flock = 
    list(formula =  ~ EPF1 + Rlt1 + Flock)
   S.EPF1.RelLt1.Juv.Flock = 
    list(formula =  ~ EPF1 + Rlt1 + Juv + Flock)
  S.EPF1.RelLt1.YA.Flock = 
    list(formula =  ~ EPF1 + Rlt1 + YA + Flock)
  S.EPF1.RelLt1.OA.Flock = 
    list(formula =  ~ EPF1 + Rlt1 + OA + Flock)
  S.EPF1.RelLt1.Juv.YA.Flock = 
    list(formula =  ~ EPF1 + Rlt1 + Juv + YA + Flock)
  S.EPF1.RelLt1.Juv.OA.Flock = 
    list(formula =  ~ EPF1 + Rlt1 + Juv + OA + Flock)
  S.EPF1.RelLt1.YA.OA.Flock = 
    list(formula =  ~ EPF1 + Rlt1 + YA + OA + Flock)

  
  #now with Flock interactive
  
  S.EPF1.RelLt1.JuvxFlock = 
      list(formula =  ~ (EPF1 + Rlt1 + Juv) * Flock)
  S.EPF1.RelLt1.YAxFlock = 
    list(formula =  ~ (EPF1 + Rlt1 + YA) * Flock)
  S.EPF1.RelLt1.OAxFlock = 
    list(formula =  ~ (EPF1 + Rlt1 + OA) * Flock)
  S.EPF1.RelLt1.Juv.YAxFlock = 
    list(formula =  ~ (EPF1 + Rlt1 + Juv + YA) * Flock)
  S.EPF1.RelLt1.Juv.OAxFlock = 
    list(formula =  ~ (EPF1 + Rlt1 + Juv + OA) * Flock)
  S.EPF1.RelLt1.YA.OAxFlock = 
    list(formula =  ~ (EPF1 + Rlt1 + YA + OA) * Flock)

  
# Create model list
  model.list = create.model.list("Known")
  results.sOverallCa.Age = 
    mark.wrapper(model.list,
                 data = sOverallCa.processed,
                 ddl = sOverallCa.ddl,
                 output = FALSE, 
                 invisible = TRUE, 
                 threads = 16)
  return(results.sOverallCa.Age)
}

#+++++++++
sOverallCa.Age = run.sOverallCa.Age()
sOverallCa.Age
#+++++++++

#Best is S(~EPF1 + Rlt1 + YA)

sOverallCa.Age$S.EPF1.RelLt1.YA$results$beta


```


### Flock x time 

Check for early adjustment period at release site, building on model identified in previous chunk.

YrLTE is Yr less than or equal to, counting from flock-specific starting year for releases. Equivalent to Yr<Yyrs in Table S1. eg Yrs LTE4 is binary variable indicating flock is in years 1-4 of releases. Equivalent to Yr<4yrs

See previous chunk for age and release time definitions


```{r}

run.sOverallCa.Age.Rel.Time <- function() {

   S.EPF1.RelLT1.YA = 
    list(formula =  ~ EPF1 + Rlt1 + YA )

   S.EPF1.RelLT1.YA.CECA = 
    list(formula =  ~ EPF1 + Rlt1 + YA + CECA )

   S.EPF1.RelLT1.YA.YrLTE4 = 
    list(formula =  ~ EPF1 + Rlt1 + YA + YrLTE4 )
  
   S.EPF1.RelLT1.YA.YrLTE5 = 
    list(formula =  ~ EPF1 + Rlt1 + YA + YrLTE5 )
 
   S.EPF1.RelLT1.YA.YrLTE6 = 
    list(formula =  ~ EPF1 + Rlt1 + YA + YrLTE6 )
 
   S.EPF1.RelLT1.YA.YrLTE7 = 
    list(formula =  ~ EPF1 + Rlt1 + YA + YrLTE7 )
  
   S.EPF1.RelLT1.YA.YrLTE8 = 
    list(formula =  ~ EPF1 + Rlt1 + YA + YrLTE8 )
  
   S.EPF1.RelLT1.YA.YrLTE9 = 
    list(formula =  ~ EPF1 + Rlt1 + YA + YrLTE9 )
  
   S.EPF1.RelLT1.YA.YrLTE10 = 
    list(formula =  ~ EPF1 + Rlt1 + YA + YrLTE10 )

   S.EPF1.RelLT1.YA.FlockxYrLTE4 = 
    list(formula =  ~ EPF1 + Rlt1 + YA + CECA*YrLTE4 )
 
   S.EPF1.RelLT1.YA.FlockxYrLTE5 = 
    list(formula =  ~ EPF1 + Rlt1 + YA + CECA*YrLTE5 )
 
   S.EPF1.RelLT1.YA.FlockxYrLTE6 = 
    list(formula =  ~ EPF1 + Rlt1 + YA + CECA*YrLTE6 )
 
   S.EPF1.RelLT1.YA.FlockxYrLTE7 = 
    list(formula =  ~ EPF1 + Rlt1 + YA + CECA*YrLTE7 )
  
   S.EPF1.RelLT1.YA.FlockxYrLTE8 = 
    list(formula =  ~ EPF1 + Rlt1 + YA + CECA*YrLTE8 )
  
   S.EPF1.RelLT1.YA.FlockxYrLTE9 = 
    list(formula =  ~ EPF1 + Rlt1 + YA + CECA*YrLTE9 )
  
   S.EPF1.RelLT1.YA.FlockxYrLTE10 = 
    list(formula =  ~ EPF1 + Rlt1 + YA + CECA*YrLTE10 )
   

# Create model list
  model.list = create.model.list("Known")
  
  results.sOverallCa.Age.Rel.Time = 
    mark.wrapper(model.list,
                 data = sOverallCa.processed,
                 ddl = sOverallCa.ddl, 
                 output = FALSE, 
                 invisible = TRUE, 
                 threads = 16)
  return(results.sOverallCa.Age.Rel.Time)
}

#++++++

sOverallCa.Age.Rel.Time = run.sOverallCa.Age.Rel.Time()
sOverallCa.Age.Rel.Time

#++++++


#Best is  S(~EPF1 + Rlt1 + YA + CECA * YrLTE5)

sOverallCa.Age.Rel.Time$S.EPF1.RelLT1.YA.FlockxYrLTE5$results$beta


```


### Final Build with behavior, hunt, bans (Table S6A, S13)

Test for effects of behavior, hunt levels and bans on survival building on model identified in previous chunk.

Prof = Proffered in Table S1
Pres = Presence in Table S1
Cstl = Coastal in Table S1

Deer = DeerHunt in Table S1
Pig = PigHunt in Table S1

Post08 = Post08Ban in Table S1
Post19 = Post19Ban in Table S1

See previous chunk intros for other definitions

```{r}

run.sOverallCa.Build <- function() {

#1
S.Build.101 =
    list(formula =  ~EPF1 + Rlt1 + YA +
           CECA*YrLTE5 )

#2
S.Build.102 =
   list(formula =  ~EPF1 + Rlt1 + YA +
          CECA*YrLTE5 +
          CECA:Pres + SOCA:Pres +
          CECA:Cst1 +
          CECA:Prof + SOCA:Prof +
          CECA:Post08 + CECA:Post19 +
          SOCA:Post08 + SOCA:Post19 +
          CECA:Pig + SOCA:Pig +
          CECA:Deer + SOCA:Deer +
          Post08:CECA:Pig + Post08:SOCA:Pig +
          Post19:CECA:Pig + Post19:SOCA:Pig +
          Post08:CECA:Deer + Post08:SOCA:Deer +
          Post19:CECA:Deer + Post19:SOCA:Deer)

#3 -Post08:CECA:Pig
S.Build.103 =
   list(formula =  ~EPF1 + Rlt1 + YA +
          CECA*YrLTE5 +
          CECA:Pres + SOCA:Pres +
          CECA:Cst1 +
          CECA:Prof + SOCA:Prof +
          CECA:Post08 + CECA:Post19 +
          SOCA:Post08 + SOCA:Post19 +
          CECA:Pig + SOCA:Pig +
          CECA:Deer + SOCA:Deer +
          Post08:SOCA:Pig +
          Post19:CECA:Pig + Post19:SOCA:Pig +
          Post08:CECA:Deer + Post08:SOCA:Deer +
          Post19:CECA:Deer + Post19:SOCA:Deer)


#4 -Post08:SOCA:Deer
S.Build.104 =
   list(formula =  ~EPF1 + Rlt1 + YA +
          CECA*YrLTE5 +
          CECA:Pres + SOCA:Pres +
          CECA:Cst1 +
          CECA:Prof + SOCA:Prof +
          CECA:Post08 + CECA:Post19 +
          SOCA:Post08 + SOCA:Post19 +
          CECA:Pig + SOCA:Pig +
          CECA:Deer + SOCA:Deer +
          Post08:SOCA:Pig +
          Post19:CECA:Pig + Post19:SOCA:Pig +
          Post08:CECA:Deer +
          Post19:CECA:Deer + Post19:SOCA:Deer)


#5 -Post19:SOCA:Pig
S.Build.105 =
  list(formula =  ~EPF1 + Rlt1 + YA +
          CECA*YrLTE5 +
          CECA:Pres + SOCA:Pres +
          CECA:Cst1 +
          CECA:Prof + SOCA:Prof +
          CECA:Post08 + CECA:Post19 +
          SOCA:Post08 + SOCA:Post19 +
          CECA:Pig + SOCA:Pig +
          CECA:Deer + SOCA:Deer +
          Post08:SOCA:Pig +
          Post19:CECA:Pig + 
          Post08:CECA:Deer +
          Post19:CECA:Deer + Post19:SOCA:Deer)
 
#6 -SOCA:Post19
S.Build.106 =
  list(formula =  ~EPF1 + Rlt1 + YA +
          CECA*YrLTE5 +
          CECA:Pres + SOCA:Pres +
          CECA:Cst1 +
          CECA:Prof + SOCA:Prof +
          CECA:Post08 + CECA:Post19 +
          SOCA:Post08 + 
          CECA:Pig + SOCA:Pig +
          CECA:Deer + SOCA:Deer +
          Post08:SOCA:Pig +
          Post19:CECA:Pig + 
          Post08:CECA:Deer +
          Post19:CECA:Deer + Post19:SOCA:Deer)
 
#7 -CECA:Post19
S.Build.107 =
  list(formula =  ~EPF1 + Rlt1 + YA +
          CECA*YrLTE5 +
          CECA:Pres + SOCA:Pres +
          CECA:Cst1 +
          CECA:Prof + SOCA:Prof +
          CECA:Post08 + 
          SOCA:Post08 + 
          CECA:Pig + SOCA:Pig +
          CECA:Deer + SOCA:Deer +
          Post08:SOCA:Pig +
          Post19:CECA:Pig + 
          Post08:CECA:Deer +
          Post19:CECA:Deer + Post19:SOCA:Deer)

#8 -CECA:Pres
S.Build.108 =
  list(formula =  ~EPF1 + Rlt1 + YA +
          CECA*YrLTE5 +
          SOCA:Pres +
          CECA:Cst1 +
          CECA:Prof + SOCA:Prof +
          CECA:Post08 + 
          SOCA:Post08 + 
          CECA:Pig + SOCA:Pig +
          CECA:Deer + SOCA:Deer +
          Post08:SOCA:Pig +
          Post19:CECA:Pig + 
          Post08:CECA:Deer +
          Post19:CECA:Deer + Post19:SOCA:Deer)

#9 -Post08:SOCA:Pig
S.Build.109 =
  list(formula =  ~EPF1 + Rlt1 + YA +
          CECA*YrLTE5 +
          SOCA:Pres +
          CECA:Cst1 +
          CECA:Prof + SOCA:Prof +
          CECA:Post08 + 
          SOCA:Post08 + 
          CECA:Pig + SOCA:Pig +
          CECA:Deer + SOCA:Deer +
          Post19:CECA:Pig + 
          Post08:CECA:Deer +
          Post19:CECA:Deer + Post19:SOCA:Deer)

#10 -SOCA:Post08
S.Build.110 =
  list(formula =  ~EPF1 + Rlt1 + YA +
          CECA*YrLTE5 +
          SOCA:Pres +
          CECA:Cst1 +
          CECA:Prof + SOCA:Prof +
          CECA:Post08 + 
          CECA:Pig + SOCA:Pig +
          CECA:Deer + SOCA:Deer +
          Post19:CECA:Pig + 
          Post08:CECA:Deer +
          Post19:CECA:Deer + Post19:SOCA:Deer)

#11 -CECA:Cst1
S.Build.111 =
  list(formula =  ~EPF1 + Rlt1 + YA +
          CECA*YrLTE5 +
          SOCA:Pres +
          CECA:Prof + SOCA:Prof +
          CECA:Post08 + 
          CECA:Pig + SOCA:Pig +
          CECA:Deer + SOCA:Deer +
          Post19:CECA:Pig + 
          Post08:CECA:Deer +
          Post19:CECA:Deer + Post19:SOCA:Deer)

#12 -SOCA:Deer
S.Build.112 =
  list(formula =  ~EPF1 + Rlt1 + YA +
          CECA*YrLTE5 +
          SOCA:Pres +
          CECA:Prof + SOCA:Prof +
          CECA:Post08 + 
          CECA:Pig + SOCA:Pig +
          CECA:Deer + 
          Post19:CECA:Pig + 
          Post08:CECA:Deer +
          Post19:CECA:Deer + Post19:SOCA:Deer)


#13 remove proff interaction
S.Build.113 =
  list(formula =  ~EPF1 + Rlt1 + YA +
          CECA*YrLTE5 +
          SOCA:Pres +
          Prof +
          CECA:Post08 + 
          CECA:Pig + SOCA:Pig +
          CECA:Deer + 
          Post19:CECA:Pig + 
          Post08:CECA:Deer +
          Post19:CECA:Deer + Post19:SOCA:Deer)


#14 -CECA:Post08
S.Build.114 =
  list(formula =  ~EPF1 + Rlt1 + YA +
          CECA*YrLTE5 +
          SOCA:Pres +
          Prof +
          CECA:Pig + SOCA:Pig +
          CECA:Deer + 
          Post19:CECA:Pig + 
          Post08:CECA:Deer +
          Post19:CECA:Deer + Post19:SOCA:Deer)

#15 -CECA:Deer
S.Build.115 =
  list(formula =  ~EPF1 + Rlt1 + YA +
          CECA*YrLTE5 +
          SOCA:Pres +
          Prof +
          CECA:Pig + SOCA:Pig +
          Post19:CECA:Pig + 
          Post08:CECA:Deer +
          Post19:CECA:Deer + Post19:SOCA:Deer)

#16 -soca:pig
S.Build.116 =
  list(formula =  ~EPF1 + Rlt1 + YA +
          CECA*YrLTE5 +
          SOCA:Pres +
          Prof +
          CECA:Pig +
          Post19:CECA:Pig + 
          Post08:CECA:Deer +
          Post19:CECA:Deer + Post19:SOCA:Deer)

#17 -Post19:CECA:Deer
S.Build.117 =
  list(formula =  ~EPF1 + Rlt1 + YA +
          CECA*YrLTE5 +
          SOCA:Pres +
          Prof +
          CECA:Pig +
          Post19:CECA:Pig + 
          Post08:CECA:Deer +
          Post19:SOCA:Deer)

#18 -Post08:CECA:Deer
S.Build.118 =
  list(formula =  ~EPF1 + Rlt1 + YA +
          CECA*YrLTE5 +
          SOCA:Pres +
          Prof +
          CECA:Pig +
          Post19:CECA:Pig + 
          Post19:SOCA:Deer)

#19 -YA
S.Build.119 =
  list(formula =  ~EPF1 + Rlt1 + 
          CECA*YrLTE5 +
          SOCA:Pres +
          Prof +
          CECA:Pig +
          Post19:CECA:Pig + 
          Post19:SOCA:Deer)


#20 model 118 -Post19:SOCA:Deer
S.Build.120 =
  list(formula =  ~EPF1 + Rlt1 + YA +
          CECA*YrLTE5 +
          SOCA:Pres +
          Prof +
          CECA:Pig +
          Post19:CECA:Pig)

#21 model 118 but substitute CECA:Post19  for Post19:CECA:Pig
S.Build.121 =
  list(formula =  ~EPF1 + Rlt1 + YA +
          CECA*YrLTE5 +
          SOCA:Pres +
          Prof +
          CECA:Pig +
          CECA:Post19 + 
          Post19:SOCA:Deer)


#22 model 118 but substitute Post08:CECA:Pig  for Post19:CECA:Pig
S.Build.122 =
  list(formula =  ~EPF1 + Rlt1 + YA +
          CECA*YrLTE5 +
          SOCA:Pres +
          Prof +
          CECA:Pig +
          Post08:CECA:Pig + 
          Post19:SOCA:Deer)

#23 model 118 + Post19:SOCA:Pig
S.Build.123 =
  list(formula =  ~EPF1 + Rlt1 + YA +
          CECA*YrLTE5 +
          SOCA:Pres +
          Prof +
          CECA:Pig +
          Post19:CECA:Pig + 
          Post19:SOCA:Deer+
          Post19:SOCA:Pig )

#24 model 118 + Post19:CECA:Deer
S.Build.124 =
  list(formula =  ~EPF1 + Rlt1 + YA +
          CECA*YrLTE5 +
          SOCA:Pres +
          Prof +
          CECA:Pig +
          Post19:CECA:Pig + 
          Post19:SOCA:Deer + 
          Post19:CECA:Deer)

#25  model 118 + SOCA:Pig
S.Build.125 =
  list(formula =  ~EPF1 + Rlt1 + YA +
          CECA*YrLTE5 +
          SOCA:Pres +
          Prof +
          CECA:Pig +
          SOCA:Pig + 
          Post19:CECA:Pig + 
          Post19:SOCA:Deer)

#26 model 118 substitute Post08:SOCA:Deer for Post19:SOCA:Deer
S.Build.126 =
  list(formula =  ~EPF1 + Rlt1 + YA +
          CECA*YrLTE5 +
          SOCA:Pres +
          Prof +
          CECA:Pig +
          SOCA:Pig + 
          Post19:CECA:Pig + 
          Post08:SOCA:Deer)

#27  model 118 +Post08:CECA:Pig 
S.Build.127 =
  list(formula =  ~EPF1 + Rlt1 + YA +
          CECA*YrLTE5 +
          SOCA:Pres +
          Prof +
          CECA:Pig +
          Post08:CECA:Pig + 
          Post19:CECA:Pig + 
          Post19:SOCA:Deer)

#28  model 118 substitute Post19:SOCA for Post19:SOCA:Deer
S.Build.128 =
  list(formula =  ~EPF1 + Rlt1 + YA +
          CECA*YrLTE5 +
          SOCA:Pres +
          Prof +
          CECA:Pig +
          Post19:CECA:Pig + 
          Post19:SOCA)

#29  model 118 substitute SOCA:Deer for Post19:SOCA:Deer
S.Build.129 =
  list(formula =  ~EPF1 + Rlt1 + YA +
          CECA*YrLTE5 +
          SOCA:Pres +
          Prof +
          CECA:Pig +
          Post19:CECA:Pig + 
          SOCA:Deer)


  
# Create model list
model.list = create.model.list("Known")
results.sOverallCa.Build =
  mark.wrapper(model.list,
               data = sOverallCa.processed,
               ddl = sOverallCa.ddl,
               output = FALSE, 
               invisible = TRUE, 
               threads = 16)
  return(results.sOverallCa.Build)
}

#++++++
sOverallCa.Build = run.sOverallCa.Build()

sOverallCa.Build
#++++++


#best Overall
sOverallCa.Build$S.Build.118$results$beta

sOverallCa.Build$S.Build.118$results$beta$se/
sOverallCa.Build$S.Build.118$results$beta$estimate


## Extract AIC table 
aicTableSoverall <- as.data.frame(sOverallCa.Build$model.table)

## Extract model
BestUseSoverall <- as.data.frame(sOverallCa.Build$S.Build.118$results$beta)

if (writeOut > 0) {
  # Save AIC table
  write.xlsx(aicTableSoverall, paste0("sOverallCa_AICtable_", writeOut, ".xlsx"))

  # Save BestUse table
  write.xlsx(BestUseSoverall, paste0("sOverallCa_BestUse_", writeOut, ".xlsx"))
}


#Functions to check for models that have higher ranked models nested within (potential uninformative params)

# extract terms from a formula string
getTerms <- function(fstr) {
  f <- as.formula(paste("y", fstr))
  as.character(attr(terms(f), "term.labels"))
}

# check if model B nested in model A
isNested <- function(modelA, modelB) {
  termsA <- getTerms(modelA)
  termsB <- getTerms(modelB)
  all(termsB %in% termsA)
}

# For each model k, check if any higher-ranked model is nested within
findHigherRankNested <- function(model_vec) {
  n <- length(model_vec)
  results <- vector("list", n)

  for (k in seq_len(n)) {
    higher <- seq_len(k - 1)
    if (length(higher) == 0) {
      results[[k]] <- NA
      next
    }

    nested <- higher[sapply(higher, function(h) isNested(model_vec[k], model_vec[h]))]

    results[[k]] <- if (length(nested) == 0) NA else nested
  }

  results
}

nesteds <- findHigherRankNested(aicTableSoverall$S)
nesteds


```


##sPb

Test for predictors of survival of lead mortality


###Read in data

```{r}

# Read input file

sPbCa <- read_excel("InputDataCACO.xlsx", sheet = "sPbCa")

nrow(sPbCa) #2880
names(sPbCa)


```


###Sum by Flock  

```{r}

# N Stud by Flock
n_sPbByFlockCA <- sPbCa %>%
  group_by(Flock) %>%
  summarise(nStud = n_distinct(Stud),
  minYear = min(Bioyear, na.rm = TRUE),
  maxYear = max(Bioyear, na.rm = TRUE),
  recordCount = n(),
  uniqueStudCount = n_distinct(Stud))

n_sPbByFlockCA
nrow(sPbCa)  #2880

# N deaths by Flock (deaths occur in encounter histories (ch) that contain "11")
deaths_sPbByFlockCA <- sPbCa %>%
  filter(grepl("11", ch)) %>%  # Filter rows where ch contains "11"
  group_by(Flock) %>%
  summarise(nStud = n_distinct(Stud))

deaths_sPbByFlockCA


```


###Process data CA only

```{r}

# Process data. model = "Known" for known-fate models.
# See function details for other arguments, such as time intervals. B. Time-varying covariates must have cumulative time suffix. This is crucial. Because analysis uses bimonthly (61 day) intervals, these suffices are: 0.167, 0.334, 0.501, 0.668, 0.835, and 1.002. For example, bird ages are Bage0.167 for the interval 1, Bage0.334 for interval 2, etc

sPbCa.processed <- process.data(sPbCa,
                             model = "Known", 
                             nocc = 6,
                             groups = c("Flock","Bioyear"),
                             begin.time = 0,
                             time.intervals=rep(0.167,6)
                             )

# Create default design data
sPbCa.ddl = make.design.data(sPbCa.processed)


head(sPbCa.ddl)


```


### EPF & Rel models  

Test for survival differences for newly fledged or newly released birds

EPF is early post-fledge 
EPF1 = "FirstYear" in Table S1
EPF2 = "First2Years" in Table S1

Rlt is release time less than or Released<Yyrs in Table S1
Rlt1 is released < 1 year ago
Rlt2 is released < 2 years ago

```{r}

run.sPbCa.EPF.Rel <- function() {
  
#  Define range of models for S
  S.dot = list(formula =  ~ 1)
  S.Flock = list(formula =  ~ Flock)
                 
  S.RelLT1 = list(formula =  ~ Rlt1)
  S.RelLT2 = list(formula =  ~ Rlt2)
    
  S.EPF1 = list(formula =  ~ EPF1)
  S.EPF2 = list(formula =  ~ EPF2)
  
  S.EPF1.RelLT1 = list(formula =  ~ EPF1 + Rlt1)
  S.EPF2.RelLT1 = list(formula =  ~ EPF2 + Rlt1)
  
  S.EPF1.RelLT2 = list(formula =  ~ EPF1 + Rlt2)
  S.EPF2.RelLT2 = list(formula =  ~ EPF2 + Rlt2)
  
  #now with Flock additive
  S.RelLT1.Flock = list(formula =  ~ Rlt1 + Flock)
  S.RelLT2.Flock = list(formula =  ~ Rlt2 + Flock)

  S.EPF1.Flock = list(formula =  ~ EPF1 + Flock)
  S.EPF2.Flock = list(formula =  ~ EPF2 + Flock)

  S.EPF1.RelLT1.Flock = list(formula =  ~ EPF1 + Rlt1 + Flock)
  S.EPF2.RelLT1.Flock = list(formula =  ~ EPF2 + Rlt1 + Flock)
  
  S.EPF1.RelLT2.Flock = list(formula =  ~ EPF1 + Rlt2 + Flock)
  S.EPF2.RelLT2.Flock = list(formula =  ~ EPF2 + Rlt2 + Flock)
  
  #now with Flock interactive

  S.RelLT1xFlock = list(formula =  ~ Rlt1 * Flock)
  S.RelLT2xFlock = list(formula =  ~ Rlt2 * Flock)

  S.EPF1xFlock = list(formula =  ~ EPF1 * Flock)
  S.EPF2xFlock = list(formula =  ~ EPF2 * Flock)

  S.EPF1.RelLT1xFlock = list(formula =  ~ (EPF1 + Rlt1) * Flock)
  S.EPF2.RelLT1xFlock = list(formula =  ~ (EPF2 + Rlt1) * Flock)

  S.EPF1.RelLT2xFlock = list(formula =  ~ (EPF1 + Rlt2) * Flock)
  S.EPF2.RelLT2xFlock = list(formula =  ~ (EPF2 + Rlt2) * Flock)

 
# Create model list
  model.list = create.model.list("Known")
  results.sPbCa.EPF.Rel = 
    mark.wrapper(model.list,
                 data = sPbCa.processed,
                 ddl = sPbCa.ddl,
                 output = FALSE, 
                 invisible = TRUE, 
                 threads = 16)
  return(results.sPbCa.EPF.Rel)
}


#+++++++++
sPbCa.EPF.Rel = run.sPbCa.EPF.Rel()

sPbCa.EPF.Rel
#+++++++++


sPbCa.EPF.Rel$S.EPF2.RelLT1.Flock$results$beta

sPbCa.EPF.Rel$S.EPF2.RelLT2xFlock$results$beta


#Best is EPF2


```


### Age & Rel models

Test for additional differences by age, building on EPF and release time differences identified in previous chunk

Age:
EPF is early post-fledge 
EPF1 = "FirstYear" in Table S1
Juv = Juvenile in Table S1 (1 to 6 years post fledge, or ages 1.5 - 6.5)
YA = YoungAdult in Table S1 (6 to 10 years post fledge, or ages 6.5 - 10.5)
OA = OlderAdult in Table S1 (10 years post fledge or older, or age 10.5+)

Rel time:
Rlt is release time less than or Released<Yyrs in Table S1
Rlt1 is released < 1 year ago
Rlt2 is released < 2 years ago

```{r}

run.sPbCa.Age <- function() {
  
#  Define range of models for S
  S.Dot = list(formula =  ~ 1)
  S.Flock = list(formula =  ~ Flock)
                 
  S.Juv = list(formula =  ~ Juv)
  S.YA = list(formula =  ~ YA)
  S.OA = list(formula =  ~ OA)

  S.EPF2 = list(formula =  ~ EPF2)
  S.EPF2.Juv = list(formula =  ~ EPF2 + Juv)
  S.EPF2.YA = list(formula =  ~ EPF2 + YA)
  S.EPF2.OA = list(formula =  ~ EPF2 + OA)
  S.EPF2.Juv.YA = list(formula =  ~ EPF2 + Juv + YA)
  S.EPF2.Juv.OA = list(formula =  ~ EPF2 + Juv + OA)
  S.EPF2.YA.OA = list(formula =  ~ EPF2 + YA + OA)

 
  #now with Flock additive
   S.EPF2.Flock = 
    list(formula =  ~ EPF2 + Flock)
   S.EPF2.Juv.Flock = 
    list(formula =  ~ EPF2 + Juv + Flock)
  S.EPF2.YA.Flock = 
    list(formula =  ~ EPF2 + YA + Flock)
  S.EPF2.OA.Flock = 
    list(formula =  ~ EPF2 + OA + Flock)
  S.EPF2.Juv.YA.Flock = 
    list(formula =  ~ EPF2 + Juv + YA + Flock)
  S.EPF2.Juv.OA.Flock = 
    list(formula =  ~ EPF2 + Juv + OA + Flock)
  S.EPF2.YA.OA.Flock = 
    list(formula =  ~ EPF2 + YA + OA + Flock)

  
  #now with Flock interactive
  S.EPF2.JuvxFlock = 
      list(formula =  ~ (EPF2 + Juv) * Flock)
  S.EPF2.YAxFlock = 
    list(formula =  ~ (EPF2 + YA) * Flock)
  S.EPF2.OAxFlock = 
    list(formula =  ~ (EPF2 + OA) * Flock)
  S.EPF2.Juv.YAxFlock = 
    list(formula =  ~ (EPF2 + Juv + YA) * Flock)
  S.EPF2.Juv.OAxFlock = 
    list(formula =  ~ (EPF2 + Juv + OA) * Flock)
  S.EPF2.YA.OAxFlock = 
    list(formula =  ~ (EPF2 + YA + OA) * Flock)

  
# Create model list
  model.list = create.model.list("Known")
  results.sPbCa.Age = 
    mark.wrapper(model.list,
                 data = sPbCa.processed,
                 ddl = sPbCa.ddl,
                 output = FALSE, 
                 invisible = TRUE, 
                 threads = 16)
  return(results.sPbCa.Age)
}

#+++++++++
sPbCa.Age = run.sPbCa.Age()

sPbCa.Age
#+++++++++

#Best is S(~EPF2 + YA)*Flock
#rationale for ages is to identify generalized age differences that hold across flocks, so use 2nd best S(~EPF2 + YA) + Flock


sPbCa.Age$S.EPF2.YAxFlock$results$beta


```


### Flock x time 

Check for early adjustment period at release site, building on model identified in previous chunk

YrLTE is Yr less than or equal to, counting from flock-specific starting year for releases. Equivalent to Yr<Yyrs in Table S1. eg Yrs LTE4 is binary variable indicating flock is in years 1-4 of releases. Equivalent to Yr<4yrs

See previous chunk for age and release time definitions

```{r}

run.sPbCa.Age.Time <- function() {

  S.EPF2.YA = 
    list(formula =  ~ EPF2 + YA  )

  S.EPF2.YA.CECA = 
    list(formula =  ~ EPF2 + YA + CECA )

   S.EPF2.YA.YrLTE4 = 
    list(formula =  ~ EPF2 + YA + YrLTE4 )
  
   S.EPF2.YA.YrLTE5 = 
    list(formula =  ~ EPF2 + YA + YrLTE5 )
 
   S.EPF2.YA.YrLTE6 = 
    list(formula =  ~ EPF2 + YA + YrLTE6 )
 
   S.EPF2.YA.YrLTE7 = 
    list(formula =  ~ EPF2 + YA + YrLTE7 )
  
   S.EPF2.YA.YrLTE8 = 
    list(formula =  ~ EPF2 + YA + YrLTE8 )
  
   S.EPF2.YA.YrLTE9 = 
    list(formula =  ~ EPF2 + YA + YrLTE9 )
  
   S.EPF2.YA.YrLTE10 = 
    list(formula =  ~ EPF2 + YA + YrLTE10 )
   
 
  S.EPF2.YA.FlockxYrLTE4 = 
    list(formula =  ~ EPF2 + YA + CECA*YrLTE4 )
  
   S.EPF2.YA.FlockxYrLTE5 = 
    list(formula =  ~ EPF2 + YA + CECA*YrLTE5 )
 
   S.EPF2.YA.FlockxYrLTE6 = 
    list(formula =  ~ EPF2 + YA + CECA*YrLTE6 )
 
   S.EPF2.YA.FlockxYrLTE7 = 
    list(formula =  ~ EPF2 + YA + CECA*YrLTE7 )
  
   S.EPF2.YA.FlockxYrLTE8 = 
    list(formula =  ~ EPF2 + YA + CECA*YrLTE8 )
  
   S.EPF2.YA.FlockxYrLTE9 = 
    list(formula =  ~ EPF2 + YA + CECA*YrLTE9 )
  
   S.EPF2.YA.FlockxYrLTE10 = 
    list(formula =  ~ EPF2 + YA + CECA*YrLTE10 )
   

  # Create model list
  model.list = create.model.list("Known")
  
  results.sPbCa.Age.Time = 
    mark.wrapper(model.list,
                 data = sPbCa.processed,
                 ddl = sPbCa.ddl, 
                 output = FALSE, 
                 invisible = TRUE, 
                 threads = 16)
  return(results.sPbCa.Age.Time)
}

#++++++

sPbCa.Age.Time = run.sPbCa.Age.Time()
sPbCa.Age.Time

#++++++


#Best is  S(~EPF2 + YA + CECA * YrLTE10)

sPbCa.Age.Time$S.EPF2.YA.FlockxYrLTE10$results$beta


```


### Final Build with behavior, hunt, bans (Table S6B, S14)

Test for effects of behavior, hunt levels and bans on survival, building on model identified in previous chunk.

Prof = Proffered in Table S1
Pres = Presence in Table S1
Cstl = Coastal in Table S1

Deer = DeerHunt in Table S1
Pig = PigHunt in Table S1

Post08 = Post08Ban in Table S1
Post19 = Post19Ban in Table S1

See previous chunk intros for other definitions.

*best model includes CECA:Post19  but replacing that with CECA:Post19:Pig is nearly as good, DeltaAICc - 0.39 and provides more insights on processes driving Post19 survival declines

  
```{r}


run.sPbCa.Build <- function() {

#1
S.Build.101 =
    list(formula =  ~CECA + EPF2 + YA +
           CECA:Cst1 +
          CECA:Prof + SOCA:Prof  +
           CECA:Pres + SOCA:Pres  +
           CECA:Post08 +
           SOCA:Post08 +
           CECA:Post19 +
           SOCA:Post19 +
           CECA:Pig +
           Post19:CECA:Pig +
           SOCA:Pig +
           Post08:SOCA:Pig +
           Post19:SOCA:Pig +
           CECA:Deer +
           Post19:CECA:Deer +
           SOCA:Deer +
           Post08:SOCA:Deer +
           Post19:SOCA:Deer )

#Because early time variables (YrLTE10 + CECA:YrLTE10) from previous chunk were ultimately not supported in preliminary model-building runs when considering the full suite of variables, they are omitted here in final model-building to avoid confounding variance associated with time-varying predictors

#Also, only 1 Pb death in CECA pre 2008. Consider CECA:Post08 effects separately in 101-103


#2 Substitute  Post08:CECA:Pig for CECA:Post08
S.Build.102 =
    list(formula =  ~CECA + EPF2 + YA +
           CECA:Cst1 +
           CECA:Prof + SOCA:Prof  +
           CECA:Pres + SOCA:Pres  +
           SOCA:Post08 +
           CECA:Post19 +
           SOCA:Post19 +
           CECA:Pig +
           Post08:CECA:Pig +
           Post19:CECA:Pig +
           SOCA:Pig +
           Post08:SOCA:Pig +
           Post19:SOCA:Pig +
           CECA:Deer +
           Post19:CECA:Deer +
           SOCA:Deer +
           Post08:SOCA:Deer +
           Post19:SOCA:Deer )


#3 Substitute Post08:CECA:Deer for Post08:CECA:Pig
S.Build.103 =
    list(formula =  ~CECA + EPF2 + YA +
           CECA:Cst1 +
           CECA:Prof + SOCA:Prof  +
           CECA:Pres + SOCA:Pres  +
           SOCA:Post08 +
           CECA:Post19 +
           SOCA:Post19 +
           CECA:Pig +
           Post19:CECA:Pig +
           SOCA:Pig +
           Post08:SOCA:Pig +
           Post19:SOCA:Pig +
           CECA:Deer +
           Post08:CECA:Deer +
           Post19:CECA:Deer +
           SOCA:Deer +
           Post08:SOCA:Deer +
           Post19:SOCA:Deer )

#4 model 101 -CECA:Post19:Pig
S.Build.104 =
    list(formula =  ~CECA + EPF2 + YA +
           CECA:Cst1 +
           CECA:Prof + SOCA:Prof  +
           CECA:Pres + SOCA:Pres  +
           CECA:Post08 +
           SOCA:Post08 +
           CECA:Post19 +
           SOCA:Post19 +
           CECA:Pig +
           SOCA:Pig +
           Post08:SOCA:Pig +
           Post19:SOCA:Pig +
           CECA:Deer +
           Post19:CECA:Deer +
           SOCA:Deer +
           Post08:SOCA:Deer +
           Post19:SOCA:Deer )

#5  -SOCA:Deer
S.Build.105 =
    list(formula =  ~CECA + EPF2 + YA +
           CECA:Cst1 +
          CECA:Prof + SOCA:Prof  +
           CECA:Pres + SOCA:Pres  +
           CECA:Post08 +
           SOCA:Post08 +
           CECA:Post19 +
           SOCA:Post19 +
           CECA:Pig +
           SOCA:Pig +
           Post08:SOCA:Pig +
           Post19:SOCA:Pig +
           CECA:Deer +
           Post19:CECA:Deer +
           Post08:SOCA:Deer +
           Post19:SOCA:Deer )

#6  -Post08:SOCA:Pig
S.Build.106 =
    list(formula =  ~CECA + EPF2 + YA +
           CECA:Cst1 +
          CECA:Prof + SOCA:Prof  +
           CECA:Pres + SOCA:Pres  +
           CECA:Post08 +
           SOCA:Post08 +
           CECA:Post19 +
           SOCA:Post19 +
           CECA:Pig +
           SOCA:Pig +
           Post19:SOCA:Pig +
           CECA:Deer +
           Post19:CECA:Deer +
           Post08:SOCA:Deer +
           Post19:SOCA:Deer )

#7  - Post19:SOCA:Deer
S.Build.107 =
    list(formula =  ~CECA + EPF2 + YA +
           CECA:Cst1 +
          CECA:Prof + SOCA:Prof  +
           CECA:Pres + SOCA:Pres  +
           CECA:Post08 +
           SOCA:Post08 +
           CECA:Post19 +
           SOCA:Post19 +
           CECA:Pig +
           SOCA:Pig +
           Post19:SOCA:Pig +
           CECA:Deer +
           Post19:CECA:Deer +
           Post08:SOCA:Deer )

#8 -Post19:CECA:Deer
S.Build.108 =
    list(formula =  ~CECA + EPF2 + YA +
           CECA:Cst1 +
          CECA:Prof + SOCA:Prof  +
           CECA:Pres + SOCA:Pres  +
           CECA:Post08 +
           SOCA:Post08 +
           CECA:Post19 +
           SOCA:Post19 +
           CECA:Pig +
           SOCA:Pig +
           Post19:SOCA:Pig +
           CECA:Deer +
           Post08:SOCA:Deer )

#9 -CECA:Deer
S.Build.109 =
    list(formula =  ~CECA + EPF2 + YA +
           CECA:Cst1 +
          CECA:Prof + SOCA:Prof  +
           CECA:Pres + SOCA:Pres  +
           CECA:Post08 +
           SOCA:Post08 +
           CECA:Post19 +
           SOCA:Post19 +
           CECA:Pig +
           SOCA:Pig +
           Post19:SOCA:Pig +
           Post08:SOCA:Deer )

#10 -Flock interaction for Proff
S.Build.110 =
    list(formula =  ~CECA + EPF2 + YA +
           CECA:Cst1 +
           Prof +
           CECA:Pres + SOCA:Pres  +
           CECA:Post08 +
           SOCA:Post08 +
           CECA:Post19 +
           SOCA:Post19 +
           CECA:Pig +
           SOCA:Pig +
           Post19:SOCA:Pig +
           Post08:SOCA:Deer )

#11 -CECA:Pres
S.Build.111 =
    list(formula =  ~CECA + EPF2 + YA +
           CECA:Cst1 +
           Prof +
           SOCA:Pres +
           CECA:Post08 +
           SOCA:Post08 +
           CECA:Post19 +
           SOCA:Post19 +
           CECA:Pig +
           SOCA:Pig +
           Post19:SOCA:Pig +
           Post08:SOCA:Deer )

#12 -SOCA:Post19
S.Build.112 =
    list(formula =  ~CECA + EPF2 + YA +
           CECA:Cst1 +
           Prof +
           SOCA:Pres +
           CECA:Post08 +
           SOCA:Post08 +
           CECA:Post19 +
           CECA:Pig +
           SOCA:Pig +
           Post19:SOCA:Pig +
           Post08:SOCA:Deer )

#13 -Post19:SOCA:Pig
S.Build.113 =
    list(formula =  ~CECA + EPF2 + YA +
           CECA:Cst1 +
           Prof +
           SOCA:Pres +
           CECA:Post08 +
           SOCA:Post08 +
           CECA:Post19 +
           CECA:Pig +
           SOCA:Pig +
           Post08:SOCA:Deer )

#14 -SOCA:Pig
S.Build.114 =
    list(formula =  ~CECA + EPF2 + YA +
           CECA:Cst1 +
          Prof +
           SOCA:Pres +
           SOCA:Post08 +
           CECA:Post19 +
           Post08:CECA:Pig +
           Post08:SOCA:Deer )

#15 model 113 -SOCA:Pres
S.Build.115 =
    list(formula =  ~CECA + EPF2 + YA +
           CECA:Cst1 + 
           Prof +
           SOCA:Post08 +
           CECA:Post19 +
           Post08:CECA:Pig +
           SOCA:Pig +
           Post08:SOCA:Deer )

#16 model 113 -SOCA:Post08
S.Build.116 =
    list(formula =  ~CECA + EPF2 + YA +
           CECA:Cst1 + 
           Prof +
           CECA:Post19 +
           Post08:CECA:Pig +
           SOCA:Pig +
           Post08:SOCA:Deer )

#17 -flock
S.Build.117 =
    list(formula =  ~EPF2 + YA +
           CECA:Cst1 + 
           Prof +
           CECA:Post19 +
           Post08:CECA:Pig +
           SOCA:Pig +
           Post08:SOCA:Deer )

#18 -SOCA:Pig
S.Build.118 =
    list(formula =  ~EPF2 + YA +
           CECA:Cst1 + 
           Prof +
           CECA:Post19 +
           Post08:CECA:Pig +
           Post08:SOCA:Deer )

#19 +Post19:CECA:Pig
S.Build.119 =
    list(formula =  ~EPF2 + YA +
           CECA:Cst1 + 
           Prof +
           CECA:Post19 +
           Post08:CECA:Pig +
           Post19:CECA:Pig +
           Post08:SOCA:Deer )

#20 -CECA:Post19
S.Build.120 =
    list(formula =  ~EPF2 + YA +
           CECA:Cst1 + 
           Prof +
           Post08:CECA:Pig +
           Post19:CECA:Pig +
           Post08:SOCA:Deer )

#21 model 118 but change CECA:Post08:Pig to CECA:Post08 and CECA:Post19:Pig to CECA:Post19
S.Build.121 =
    list(formula =  ~EPF2 + YA +
           CECA:Cst1 + 
           Prof +
           CECA:Post08 +
           CECA:Post19 +
           Post08:SOCA:Deer )


#22 model 118 -Post08:SOCA:Deer
S.Build.122 =
    list(formula =  ~EPF2 + YA +
           CECA:Cst1 + 
           Prof +
           CECA:Post19 +
           Post08:CECA:Pig )

#23 model 118 -YA
S.Build.123 =
    list(formula =  ~EPF2 + 
           CECA:Cst1 + 
           Prof +
           CECA:Post19 +
           Post08:CECA:Pig +
           Post08:SOCA:Deer )

#24 base model
S.Build.124 =
    list(formula =  ~CECA + EPF2 +  YA)

#25 base model2
S.Build.125 =
    list(formula =  ~EPF2 +  YA  )


# Create model list
model.list = create.model.list("Known")
results.sPbCa.Build =
  mark.wrapper(model.list, 
               data = sPbCa.processed,
               ddl = sPbCa.ddl, 
               output = FALSE, 
               invisible = TRUE, 
               threads = 16)
  return(results.sPbCa.Build)
}

#++++++
sPbCa.Build = run.sPbCa.Build()

sPbCa.Build
#++++++


#best 
sPbCa.Build$S.Build.104$results$beta

sPbCa.Build$S.Build.104$results$beta$se/
sPbCa.Build$S.Build.104$results$beta$estimate


# Extract AIC table
aicTableSpb <- as.data.frame(sPbCa.Build$model.table)

# Extract model
ModBestUsePb <- as.data.frame(sPbCa.Build$S.Build.120$results$beta)


if (writeOut > 0) {
  # Save AIC table
  write.xlsx(aicTableSpb, paste0("sPbCa_AICtable_", writeOut, ".xlsx"))

  # Save Best Use table
  write.xlsx(ModBestUsePb, paste0("sPbCa_ModBestUse_", writeOut, ".xlsx"))
}

nesteds <- findHigherRankNested(aicTableSpb$S)
nesteds

```


#*PVA*

###Survival
sOverall

####Read in data

```{r}


# Read input file

sOverallCaMx <- read_excel("InputDataCACO.xlsx", sheet = "sAllCaMx")


```


####Sum by Flock  

```{r}

# N Stud by Flock
n_sOverallFlockCaMx <- sOverallCaMx %>%
  group_by(Flock) %>%
 summarise(nStud = n_distinct(Stud),
           minYear = min(Bioyear, na.rm = TRUE),
           maxYear = max(Bioyear, na.rm = TRUE),
           recordCount = n(),
           uniqueStudCount = n_distinct(Stud))

n_sOverallFlockCaMx
nrow(sOverallCaMx)

# N deaths by Flock (deaths occur in encounter histories (ch) that contain "11")
deaths_sOverallFlockCaMx <- sOverallCaMx %>%
  filter(grepl("11", ch)) %>%  # Filter rows where ch contains "11"
  group_by(Flock) %>%
  summarise(nStud = n_distinct(Stud))

deaths_sOverallFlockCaMx

```


####Process data CA and Mx

Dataset  used for PbAndSurvTrendsFig (Fig. 2) and Survival for PVA

```{r}


# Process data. model = "Known" for known-fate models.
# See function details for other arguments, such as time intervals. B. Time-varying covariates must have cumulative time suffix. This is crucial. Because analysis uses bimonthly (61 day) intervals, these suffices are: 0.167, 0.334, 0.501, 0.668, 0.835, and 1.002. For example, bird ages are Bage0.167 for the interval 1, Bage0.334 for interval 2, etc

sOverallCaMx.processed <- process.data(sOverallCaMx,
                             model = "Known", 
                             nocc = 6,
                             groups = c("Flock","Bioyear"),
                             begin.time = 0,
                             time.intervals=rep(0.167,6)
                             )

# Create default design data
sOverallCaMx.ddl = make.design.data(sOverallCaMx.processed)


head(sOverallCaMx.ddl)


```


####Build survival model 

Simple survival model. Consider only Female EPF1 Rlt1 Age
KSex is known sex.
BAMX is Baja Mexico flock
CECA is Central flock in CA
SOCA is Southern flock in CA

EPF is early post-fledge 
EPF1 = "FirstYear" in Table S1

Rlt is release time less than or Released<Yyrs in Table S1
Rlt1 is released < 1 year ago

```{r}

run.pvaSurv <- function() {

#1 full with juv+ya
S.121 =
   list(formula =  ~ EPF1 + Rlt1 + KSex:Female + BAMX + SOCA +  YrLTE5:CECA + YrLTE5:SOCA + YrLTE5:BAMX + Juv + YA )

#2 -juv
S.122 =
   list(formula =  ~  EPF1 + Rlt1 + KSex:Female + BAMX + SOCA +  YrLTE5:CECA + YrLTE5:SOCA + YrLTE5:BAMX + YA )

#3 -soca
S.123 =
   list(formula =  ~  EPF1 + Rlt1 + KSex:Female + BAMX +  YrLTE5:CECA + YrLTE5:SOCA + YrLTE5:BAMX + YA )

#4 -YA*flock
S.124 =
  list(formula =  ~  EPF1 + Rlt1 + KSex:Female + BAMX +  YrLTE5:CECA + YrLTE5:SOCA + YrLTE5:BAMX + YA + YA:BAMX +YA:SOCA)


#5 -YA
S.125 =
   list(formula =  ~ EPF1 + Rlt1 + KSex:Female + BAMX +  YrLTE5:CECA + YrLTE5:SOCA + YrLTE5:BAMX )


# Create model list
model.list = create.model.list("Known")
results.pvaSurv =
  mark.wrapper(
    model.list,
    data = sOverallCaMx.processed,
    ddl = sOverallCaMx.ddl, 
    output = FALSE,
    invisible = TRUE, threads = 16)
  return(results.pvaSurv)
}

#++++++
pvaSurv = run.pvaSurv()
pvaSurv
#++++++


 # BEST
pvaSurv$S.123$results$beta
 pvaSurv$S.123$results$beta$se/
pvaSurv$S.123$results$beta$estimate

 
 # USE (for simplicity, use model without YA, DeltaAICc 1.1)
 pvaSurv$S.125$results$beta
 pvaSurv$S.125$results$beta$se/
pvaSurv$S.125$results$beta$estimate

  ## Extract model
sPvaBestUse <- as.data.frame(pvaSurv$S.125$results$beta)

if (writeOut > 0) {
  # Save to Excel
  write.xlsx(sPvaBestUse, paste0("sPva_BestUse_", writeOut, ".xlsx"))
}


```


##Predict sOverall for PVA

```{r}


# Define the base data frame
base_data <- data.frame(
  EPF1 = 0,
  Rlt1.167 = 0,
  Rlt1.334 = 0,
  Rlt1.501 = 0,
  Rlt1.668 = 0,
  Rlt1.835 = 0,
  Rlt1.002 = 0,
  BAMX = 0,
  CECA = 0,
  SOCA = 0,
  `KSex:Female` = 1,
  KSex = 1,
  Female = 1,
  YrLTE5 = 0
)

# Helper function to generate predictions of survival
get_prediction <- function(data_mods) {
  data <- base_data
  data[names(data_mods)] <- data_mods
  sPred <- covariate.predictions(
    pvaSurv$S.125,
    data = data,
    indices = 1,
    alpha = 0.1
  )
  #sPred$estimates$estimate
  sPred$estimates
}

# Generate all four estimates
caOther <- get_prediction(list(CECA = 1, BAMX = 0, EPF1 = 0))
caEPF   <- get_prediction(list(CECA = 1, BAMX = 0, EPF1 = 1))
mxEPF   <- get_prediction(list(CECA = 0, BAMX = 1, EPF1 = 1))
mxOther <- get_prediction(list(CECA = 0, BAMX = 1, EPF1 = 0))

# View results
caOther
caEPF

mxOther
mxEPF

#Overall survival estimates for:
#CECA/SOCA post01 Fem 

#NotEPF 
# estimate          se       lcl       ucl 
# 0.9093134 0.008069648 0.8984272 0.9191379      

#EPF 
# estimate         se       lcl       ucl 
# 0.8348925 0.03443419 0.7859316 0.8744441      


#BAJA post01 Fem
#NotEPF
# estimate         se       lcl       ucl
# 0.9507014 0.01052043 0.9353321 0.9625641

# EPF
# estimate        se       lcl       ucl
# 0.9067624 0.0270623 0.8658217 0.9361326


```


###Manual check on predictions
use beta coefficients from survival model to manually check estimates generated using covariate.predictions function from rMark 


```{r}

#model coefficients:
pvaSurv$S.125$results$beta[1]

# Define needed model coefficients with names
beta_intercept <-  pvaSurv$S.125$results$beta[1,1]
beta_EPF1 <- pvaSurv$S.125$results$beta[2,1] 
beta_BAMX <- pvaSurv$S.125$results$beta[4,1]
beta_KSex_Female <-pvaSurv$S.125$results$beta[5,1]  


# Create a df for covar settings and calculate estimates
data <- expand.grid(KSex_Female = c(1), EPF1 = c(0, 1), BAMX = c(0, 1)) %>%
  mutate(
    estimate = beta_intercept + 
               beta_EPF1 * EPF1 +           
               beta_BAMX * BAMX +                             
               beta_KSex_Female * KSex_Female,  
    probability = 1 / (1 + exp(-estimate))  # Convert to probability
  )

# Print dataframe with Age, Sex, Estimate, and Probability
print(data[, c("BAMX", "KSex_Female", "EPF1",  "estimate", "probability")])


```


####rMark cleanup

```{r}
# clean temporary RMark and MARK files in working directory 

markFilesToDelete <- list.files(pattern = "^mark")
file.remove(markFilesToDelete)


```


##Repro 

Build model to estimate prob of fledging a chick 


####Read in data

```{r}

# Read input file

reproAll <- read_excel("InputDataCACO.xlsx", sheet = "reproAll")
nrow(reproAll) #780
names(reproAll)

```


####Run repro model 

Informed by Bakker et al 2023.https://academic.oup.com/condor/article/125/3/duad022/7194038

```{r}

mod.useforPVA.fledgePF <-
  glmer(FledgeOwn ~ 
    Age5 + Ageto9 + 
    Failed + Succ +
    FFDays + 
    LTE7yrs +
    (1 | Stud), 
    data = reproAll,
    family = binomial,
    na.action = na.fail)

summary(mod.useforPVA.fledgePF)
AICc(mod.useforPVA.fledgePF)
#808.2652
r.squaredGLMM(mod.useforPVA.fledgePF)
#conv warning but okay per allfit()


# Capture betas and save
fpfPvaBestUse <- coef(summary(mod.useforPVA.fledgePF))

if (writeOut > 0) {
  # Save to Excel
  write.xlsx(fpfPvaBestUse, paste0("fpfPva_BestUse_", writeOut, ".xlsx"))
}


#Make predictions based on model

#bias correction is inappropriate despite warning
pred <- predict_response(
  mod.useforPVA.fledgePF, 
  terms = c("Ageto9[all]", 
            "Age5[all]", 
            "Succ[all]", 
            "Failed[all]"), 
  ci.lvl = 0.95,
  condition = c(FFDays = 1, LTE7yrs = 0), 
  bias_correction = FALSE
)

# Check column names 
colnames(pred)

# Convert 'pred' to df
predDf <- as.data.frame(pred)

#rename cols
predDf <- predDf %>%
  rename(
    Ageto9 = x,
    Age5 = group,
    Succ = facet,
    Failed = panel
  )

# Filter for conditions of interest
predBreedClasses <- predDf %>%
  filter(
    (Succ == 1 & Failed == 0) |
    (Succ == 0 & Failed == 1) |
    (Succ == 0 & Failed == 0)
  ) %>%
  filter(
    (Ageto9 %in% 6:9 & Age5 == 0) |
    (Ageto9 == 5 & Age5 == 1)
  )

# show 
predBreedClasses


predBreedClasses <- predBreedClasses %>%
  arrange(
    case_when(
      Succ == 0 & Failed == 0 ~ 1,  # First: Succ = 0, Failed = 0
      Succ == 1 & Failed == 0 ~ 2,  # Second: Succ = 1, Failed = 0
      Succ == 0 & Failed == 1 ~ 3   # Third: Succ = 0, Failed = 1
    ),
    Ageto9  # Sort by Ageto9 within each category
  )
predBreedClasses


succNb5 <- predBreedClasses[1,2] #0.009542389
succNb6 <- predBreedClasses[2,2] #0.095855
succNb7 <- predBreedClasses[3,2] #0.1262964
succNb8 <- predBreedClasses[4,2] #0.1646449
succNb9on <- predBreedClasses[5,2] #0.2118146

succSb6 <- predBreedClasses[7,2] #0.02555503
succSb7 <- predBreedClasses[8,2] #0.03452321
succSb8 <- predBreedClasses[9,2] #0.0464885
succSb9on <- predBreedClasses[10,2] #0.06233306

succFb7 <- predBreedClasses[13,2] #0.1961637
succFb8 <- predBreedClasses[14,2] #0.2496645
succFb9on <- predBreedClasses[15,2] #0.3120917


```


#PVA deterministic matrix model

###Transition matrix (Table S2)

Format matrix with labels for SI

```{r}


# Define states
states <- c("PB1", "PB2", "PB3", "PB4", "PB5",
            "NB6", "SB6",
            "NB7", "FB7", "SB7",
            "NB8", "SB8", "FB8", 
            "NB9on", "FB9on", "SB9on")

# Initialize a matrix with empty strings
transitionLabels <- matrix("", nrow = length(states), ncol = length(states),
                            dimnames = list(states, states))


# Fill matrix with transition labels instead of values

transitionLabels["PB1", "SB6"] <- "Repro"
transitionLabels["PB1", "SB7"] <- "Repro"
transitionLabels["PB1", "SB8"] <- "Repro"
transitionLabels["PB1", "SB9on"] <- "Repro"


transitionLabels["PB2", "PB1"] <- "PB1toPB2"
transitionLabels["PB3", "PB2"] <- "PB2toPB3"
transitionLabels["PB4", "PB3"] <- "PB3toPB4"
transitionLabels["PB5", "PB4"] <- "PB4toPB5"
transitionLabels["NB6", "PB5"] <- "PB5toNB6"
transitionLabels["SB6", "PB5"] <- "PB5toSB6"

transitionLabels["NB7", "NB6"] <- "NB6toNB7"
transitionLabels["SB7", "NB6"] <- "NB6toSB7"
transitionLabels["FB7", "SB6"] <- "SB6toFB7"
transitionLabels["SB7", "SB6"] <- "SB6toSB7"

transitionLabels["NB8", "NB7"] <- "NB7toNB8"
transitionLabels["SB8", "NB7"] <- "NB7toSB8"
transitionLabels["FB8", "FB7"] <- "FB7toFB8"
transitionLabels["SB8", "FB7"] <- "FB7toSB8"
transitionLabels["FB8", "SB7"] <- "SB7toFB8"
transitionLabels["SB8", "SB7"] <- "SB7toSB8"

transitionLabels["NB9on", "NB8"] <- "NB8toNB9on"
transitionLabels["SB9on", "NB8"] <- "NB8toSB9on"
transitionLabels["FB9on", "FB8"] <- "FB8toFB9on"
transitionLabels["SB9on", "FB8"] <- "FB8toSB9on"
transitionLabels["FB9on", "SB8"] <- "SB8toFB9on"
transitionLabels["SB9on", "SB8"] <- "SB8toSB9on"


transitionLabels["NB9on", "NB9on"] <- "NB9ontoNB9on"
transitionLabels["SB9on", "NB9on"] <- "NB9ontoSB9on"
transitionLabels["FB9on", "FB9on"] <- "FB9ontoFB9on"
transitionLabels["SB9on", "FB9on"] <- "FB9ontoSB9on"
transitionLabels["FB9on", "SB9on"] <- "SB9ontoFB9on"
transitionLabels["SB9on", "SB9on"] <- "SB9ontoSB9on"


# Print matrix with labels
print(transitionLabels, quote = FALSE)

transitionLabels %>%
  as.data.frame() %>%
  flextable() %>%
  fontsize(size = 8) %>%
  autofit()


```


##CA-spec mx

```{r}


#specify survival
sFEpf <- caEPF[1,18] 
sFJuv <-  caOther[1,18]   
sFYa <-  caOther[1,18]   
sFOa <-  caOther[1,18]     


# Define transition probabilities
fem <- 0.5
Repro <- fem * sFEpf  # Applies to all age groups

PB1toPB2 <- sFJuv
PB2toPB3 <- sFJuv
PB3toPB4 <- sFJuv
PB4toPB5 <- sFJuv

PB5toNB6 <- sFJuv * (1 - succNb5)
PB5toSB6 <- sFJuv * succNb5

NB6toNB7 <- sFJuv * (1 - succNb6) 
NB6toSB7 <- sFJuv * succNb6
SB6toFB7 <- sFJuv * (1 - succSb6) 
SB6toSB7 <- sFJuv * succSb6

NB7toNB8 <- sFYa * (1 - succNb7)
NB7toSB8 <- sFYa * succNb7 
FB7toFB8 <- sFYa * (1 - succFb7)
FB7toSB8 <- sFYa * succFb7 
SB7toFB8 <- sFYa * (1 - succSb7)
SB7toSB8 <- sFYa * succSb7 

NB8toNB9on <- sFYa * (1 - succNb8)
NB8toSB9on <- sFYa * succNb8 
FB8toFB9on <- sFYa * (1 - succFb8)
FB8toSB9on <- sFYa * succFb8 
SB8toFB9on <- sFYa * (1 - succSb8)
SB8toSB9on <- sFYa * succSb8 

NB9ontoNB9on <- sFYa * (1 - succNb9on)
NB9ontoSB9on <- sFYa * succNb9on 
FB9ontoFB9on <- sFYa * (1 - succFb9on)
FB9ontoSB9on <- sFYa * succFb9on 
SB9ontoFB9on <- sFYa * (1 - succSb9on)
SB9ontoSB9on <- sFYa * succSb9on 


# Create a transition matrix
states <- c("PB1", "PB2", "PB3", "PB4", "PB5",
            "NB6", "SB6",
            "NB7", "FB7", "SB7",
            "NB8", "FB8","SB8",  
            "NB9on", "FB9on", "SB9on")


transitionMatrix <- matrix(0, 
                            nrow = length(states), 
                            ncol = length(states),
                            dimnames = list(states, states))

# Fill matrix
transitionMatrix["PB1", "SB6"] <- Repro
transitionMatrix["PB1", "SB7"] <- Repro
transitionMatrix["PB1", "SB8"] <- Repro
transitionMatrix["PB1", "SB9on"] <- Repro


transitionMatrix["PB2", "PB1"] <- PB1toPB2
transitionMatrix["PB3", "PB2"] <- PB2toPB3
transitionMatrix["PB4", "PB3"] <- PB3toPB4
transitionMatrix["PB5", "PB4"] <- PB4toPB5
transitionMatrix["NB6", "PB5"] <- PB5toNB6
transitionMatrix["SB6", "PB5"] <- PB5toSB6

transitionMatrix["NB7", "NB6"] <- NB6toNB7
transitionMatrix["SB7", "NB6"] <- NB6toSB7
transitionMatrix["FB7", "SB6"] <- SB6toFB7
transitionMatrix["SB7", "SB6"] <- SB6toSB7

transitionMatrix["NB8", "NB7"] <- NB7toNB8
transitionMatrix["SB8", "NB7"] <- NB7toSB8
transitionMatrix["FB8", "FB7"] <- FB7toFB8
transitionMatrix["SB8", "FB7"] <- FB7toSB8
transitionMatrix["FB8", "SB7"] <- SB7toFB8
transitionMatrix["SB8", "SB7"] <- SB7toSB8

transitionMatrix["NB9on", "NB8"] <- NB8toNB9on
transitionMatrix["SB9on", "NB8"] <- NB8toSB9on
transitionMatrix["FB9on", "FB8"] <- FB8toFB9on
transitionMatrix["SB9on", "FB8"] <- FB8toSB9on
transitionMatrix["FB9on", "SB8"] <- SB8toFB9on
transitionMatrix["SB9on", "SB8"] <- SB8toSB9on

transitionMatrix["NB9on", "NB9on"] <- NB9ontoNB9on
transitionMatrix["SB9on", "NB9on"] <- NB9ontoSB9on
transitionMatrix["FB9on", "FB9on"] <- FB9ontoFB9on
transitionMatrix["SB9on", "FB9on"] <- FB9ontoSB9on
transitionMatrix["FB9on", "SB9on"] <- SB9ontoFB9on
transitionMatrix["SB9on", "SB9on"] <- SB9ontoSB9on


# Print matrix
#transitionMatrix


caLambda <- lambda(transitionMatrix)
caLambda

ssd<-stable.stage(transitionMatrix)
breeders<-sum(ssd[6:16])
SBs<-sum(ssd[c(7,10,13, 16)])
SBs/breeders
FemFledgesPerBreeder <-SBs/breeders/2
FemFledgesPerBreeder

```


###CA-spec formatted for SI (Table S7)

```{r}


# Convert numeric transition matrix to dataframe while preserving row names
transitionMatrixDf <- transitionMatrix %>%
  as.data.frame() %>%
  tibble::rownames_to_column(var = " ")  # Add row names as a column

# Format numeric values to 2 decimal places, exclude first column (row labels)
transitionMatrixDf[,-1] <- transitionMatrixDf[,-1] %>%
  apply(2, function(x) sprintf("%.2f", as.numeric(x)))  # Format numeric columns

# Create the flextable
transitionMatrixDf %>%
  flextable() %>%
  fontsize(size = 8) %>%  # Set default font size for whole table
  #fontsize(i = 1, size = 10) %>%  # Set font size for first row (header)
  fontsize(j = 1, size = 11) %>%  # Set font size for first column (row labels)
  autofit()

```


#Mx-spec mx

```{r}


#specify survival
sFEpf <- mxEPF[1,18] 
sFJuv <- mxOther[1,18]   
sFYa <-  mxOther[1,18]   
sFOa <-  mxOther[1,18]     


# Define transition probabilities

fem <- 0.5
Repro <- fem * sFEpf  # Applies to all age groups

PB1toPB2 <- sFJuv
PB2toPB3 <- sFJuv
PB3toPB4 <- sFJuv
PB4toPB5 <- sFJuv

PB5toNB6 <- sFJuv * (1 - succNb5)
PB5toSB6 <- sFJuv * succNb5

NB6toNB7 <- sFJuv * (1 - succNb6) 
NB6toSB7 <- sFJuv * succNb6
SB6toFB7 <- sFJuv * (1 - succSb6) 
SB6toSB7 <- sFJuv * succSb6

NB7toNB8 <- sFYa * (1 - succNb7)
NB7toSB8 <- sFYa * succNb7 
FB7toFB8 <- sFYa * (1 - succFb7)
FB7toSB8 <- sFYa * succFb7 
SB7toFB8 <- sFYa * (1 - succSb7)
SB7toSB8 <- sFYa * succSb7 

NB8toNB9on <- sFYa * (1 - succNb8)
NB8toSB9on <- sFYa * succNb8 
FB8toFB9on <- sFYa * (1 - succFb8)
FB8toSB9on <- sFYa * succFb8 
SB8toFB9on <- sFYa * (1 - succSb8)
SB8toSB9on <- sFYa * succSb8 

NB9ontoNB9on <- sFYa * (1 - succNb9on)
NB9ontoSB9on <- sFYa * succNb9on 
FB9ontoFB9on <- sFYa * (1 - succFb9on)
FB9ontoSB9on <- sFYa * succFb9on 
SB9ontoFB9on <- sFYa * (1 - succSb9on)
SB9ontoSB9on <- sFYa * succSb9on 


# Create a transition matrix
states <- c("PB1", "PB2", "PB3", "PB4", "PB5",
            "NB6", "SB6",
            "NB7", "FB7", "SB7",
            "NB8", "FB8","SB8",  
            "NB9on", "FB9on", "SB9on")


transitionMatrix <- matrix(0, 
                            nrow = length(states), 
                            ncol = length(states),
                            dimnames = list(states, states))

# Fill matrix
transitionMatrix["PB1", "SB6"] <- Repro
transitionMatrix["PB1", "SB7"] <- Repro
transitionMatrix["PB1", "SB8"] <- Repro
transitionMatrix["PB1", "SB9on"] <- Repro


transitionMatrix["PB2", "PB1"] <- PB1toPB2
transitionMatrix["PB3", "PB2"] <- PB2toPB3
transitionMatrix["PB4", "PB3"] <- PB3toPB4
transitionMatrix["PB5", "PB4"] <- PB4toPB5
transitionMatrix["NB6", "PB5"] <- PB5toNB6
transitionMatrix["SB6", "PB5"] <- PB5toSB6

transitionMatrix["NB7", "NB6"] <- NB6toNB7
transitionMatrix["SB7", "NB6"] <- NB6toSB7
transitionMatrix["FB7", "SB6"] <- SB6toFB7
transitionMatrix["SB7", "SB6"] <- SB6toSB7

transitionMatrix["NB8", "NB7"] <- NB7toNB8
transitionMatrix["SB8", "NB7"] <- NB7toSB8
transitionMatrix["FB8", "FB7"] <- FB7toFB8
transitionMatrix["SB8", "FB7"] <- FB7toSB8
transitionMatrix["FB8", "SB7"] <- SB7toFB8
transitionMatrix["SB8", "SB7"] <- SB7toSB8

transitionMatrix["NB9on", "NB8"] <- NB8toNB9on
transitionMatrix["SB9on", "NB8"] <- NB8toSB9on
transitionMatrix["FB9on", "FB8"] <- FB8toFB9on
transitionMatrix["SB9on", "FB8"] <- FB8toSB9on
transitionMatrix["FB9on", "SB8"] <- SB8toFB9on
transitionMatrix["SB9on", "SB8"] <- SB8toSB9on

transitionMatrix["NB9on", "NB9on"] <- NB9ontoNB9on
transitionMatrix["SB9on", "NB9on"] <- NB9ontoSB9on
transitionMatrix["FB9on", "FB9on"] <- FB9ontoFB9on
transitionMatrix["SB9on", "FB9on"] <- FB9ontoSB9on
transitionMatrix["FB9on", "SB9on"] <- SB9ontoFB9on
transitionMatrix["SB9on", "SB9on"] <- SB9ontoSB9on


# Print matrix
#transitionMatrix
mxLambda <- lambda(transitionMatrix)
mxLambda

ssd<-stable.stage(transitionMatrix)
breeders<-sum(ssd[6:16])
SBs<-sum(ssd[c(7,10,13, 16)])
SBs/breeders
FemFledgesPerBreeder <-SBs/breeders/2
FemFledgesPerBreeder

```


###Mx formatted for SI (Table S8)

```{r}

# Convert numeric transition matrix to dataframe while preserving row names
transitionMatrixDf <- transitionMatrix %>%
  as.data.frame() %>%
  tibble::rownames_to_column(var = " ")  # Add row names as a column

# Format numeric values to 2 decimal places, exclude first column (row labels)
transitionMatrixDf[,-1] <- transitionMatrixDf[,-1] %>%
  apply(2, function(x) sprintf("%.2f", as.numeric(x)))  # Format numeric columns

# Create the flextable
transitionMatrixDf %>%
  flextable() %>%
  fontsize(size = 8) %>%  # Set default font size for whole table
  #fontsize(i = 1, size = 10) %>%  # Set font size for first row (header)
  fontsize(j = 1, size = 11) %>%  # Set font size for first column (row labels)
  autofit()

if (saveImage > 0) {
  save.image(file = paste0("SurvReproPva", saveImage, ".Rdata"))
}


```
