# Supplementary material for: Behavioral shifts mask the success of legislation and outreach for endangered species recovery
Source: Nat Commun. 2026 Mar 18;17:1819. doi: 10.1038/s41467-026-69617-4 (PMC13000190; doi:10.1038/s41467-026-69617-4)
Supplement: Supplementary file 6 — Source Data [file 41467_2026_69617_MOESM6_ESM.zip]

Archive with 4 entries (4 files):
- Fig2aSourceData.xlsx
- Fig2bcSourceData.xlsx
- Fig3aSourceData.xlsx
- Fig3bSourceData.xlsx
