# Supplementary material for: Behavioral shifts mask the success of legislation and outreach for endangered species recovery
Source: Nat Commun. 2026 Mar 18;17:1819. doi: 10.1038/s41467-026-69617-4 (PMC13000190; doi:10.1038/s41467-026-69617-4)
Supplement: Supplementary file 6 — Source Data [file 41467_2026_69617_MOESM6_ESM.zip › Fig2aSourceData.xlsx]

## Sheet: Sheet1
	TimeInts	FlockF	category	count	total	relative_frequency	lowerCI	upperCI
1	Blood lead 1996 - 2007	Baja	<10	19	30	0.633333	0.466914	0.778941
2	Blood lead 1996 - 2007	Baja	10-34	5	30	0.166667	0.0680556	0.318971
3	Blood lead 1996 - 2007	Baja	35-99	1	30	0.0333333	0.00170832	0.148596
4	Blood lead 1996 - 2007	Baja	≥100	5	30	0.166667	0.0680556	0.318971
5	Blood lead 1996 - 2007	Central	<10	116	255	0.454902	0.402245	0.508348
6	Blood lead 1996 - 2007	Central	10-34	99	255	0.388235	0.337246	0.44118
7	Blood lead 1996 - 2007	Central	35-99	33	255	0.129412	0.096243	0.1692
8	Blood lead 1996 - 2007	Central	≥100	7	255	0.027451	0.0129529	0.0509408
9	Blood lead 1996 - 2007	Southern	<10	114	334	0.341317	0.298322	0.386425
10	Blood lead 1996 - 2007	Southern	10-34	169	334	0.505988	0.459587	0.552309
11	Blood lead 1996 - 2007	Southern	35-99	43	334	0.128743	0.0996518	0.162861
12	Blood lead 1996 - 2007	Southern	≥100	8	334	0.0239521	0.011973	0.0428016
13	Blood lead 2008 - 2018	Baja	<10	233	290	0.803448	0.761083	0.841109
14	Blood lead 2008 - 2018	Baja	10-34	42	290	0.144828	0.111942	0.183256
15	Blood lead 2008 - 2018	Baja	35-99	15	290	0.0517241	0.0321504	0.0785304
16	Blood lead 2008 - 2018	Central	<10	241	922	0.261388	0.237633	0.28628
17	Blood lead 2008 - 2018	Central	10-34	390	922	0.422993	0.3959	0.450453
18	Blood lead 2008 - 2018	Central	35-99	213	922	0.23102	0.208305	0.255016
19	Blood lead 2008 - 2018	Central	≥100	78	922	0.0845987	0.0699841	0.101223
20	Blood lead 2008 - 2018	Southern	<10	322	1041	0.309318	0.285695	0.333743
21	Blood lead 2008 - 2018	Southern	10-34	464	1041	0.445725	0.420043	0.471636
22	Blood lead 2008 - 2018	Southern	35-99	190	1041	0.182517	0.163027	0.203348
23	Blood lead 2008 - 2018	Southern	≥100	65	1041	0.06244	0.0505576	0.0762043
24	Blood lead 2019 - 2022	Baja	<10	115	126	0.912698	0.859634	0.950269
25	Blood lead 2019 - 2022	Baja	10-34	9	126	0.0714286	0.0377665	0.121333
26	Blood lead 2019 - 2022	Baja	35-99	2	126	0.015873	0.00282759	0.0491216
27	Blood lead 2019 - 2022	Central	<10	15	192	0.078125	0.0487722	0.11775
28	Blood lead 2019 - 2022	Central	10-34	76	192	0.395833	0.336696	0.457405
29	Blood lead 2019 - 2022	Central	35-99	69	192	0.359375	0.301748	0.420292
30	Blood lead 2019 - 2022	Central	≥100	32	192	0.166667	0.123927	0.217321
31	Blood lead 2019 - 2022	Southern	<10	33	302	0.109272	0.0810561	0.14338
32	Blood lead 2019 - 2022	Southern	10-34	163	302	0.539735	0.490767	0.588118
33	Blood lead 2019 - 2022	Southern	35-99	79	302	0.261589	0.220217	0.30649
34	Blood lead 2019 - 2022	Southern	≥100	27	302	0.089404	0.0638554	0.121182
35	Feather lead All Bioyears	Baja	<10	19	29	0.655172	0.48573	0.799504
36	Feather lead All Bioyears	Baja	10-34	8	29	0.275862	0.145322	0.442936
37	Feather lead All Bioyears	Baja	35-99	1	29	0.0344828	0.00176717	0.153392
38	Feather lead All Bioyears	Baja	≥100	1	29	0.0344828	0.00176717	0.153392
39	Feather lead All Bioyears	Central	<10	8	31	0.258065	0.135401	0.41766
40	Feather lead All Bioyears	Central	10-34	7	31	0.225806	0.111089	0.38261
41	Feather lead All Bioyears	Central	35-99	7	31	0.225806	0.111089	0.38261
42	Feather lead All Bioyears	Central	≥100	9	31	0.290323	0.160611	0.451904
43	Feather lead All Bioyears	Southern	10-34	4	15	0.266667	0.0966583	0.510752
44	Feather lead All Bioyears	Southern	35-99	5	15	0.333333	0.141664	0.577444
45	Feather lead All Bioyears	Southern	≥100	6	15	0.4	0.190865	0.640435
