# Supplementary material for: Behavioral shifts mask the success of legislation and outreach for endangered species recovery
Source: Nat Commun. 2026 Mar 18;17:1819. doi: 10.1038/s41467-026-69617-4 (PMC13000190; doi:10.1038/s41467-026-69617-4)
Supplement: Supplementary file 6 — Source Data [file 41467_2026_69617_MOESM6_ESM.zip › Fig2bcSourceData.xlsx]

## Sheet: Sheet1
	Bioyear	Flock	sPb5YrAvg	sPb5YrAvgCorrected	sOverall5YrAvg
13	2012	BAMX	0.990206	#N/A	0.939538
16	2013	BAMX	0.990206	#N/A	0.950568
19	2014	BAMX	0.990206	#N/A	0.954491
22	2015	BAMX	1	#N/A	0.953428
25	2016	BAMX	1	#N/A	0.963745
28	2017	BAMX	1	#N/A	0.943679
31	2018	BAMX	1	#N/A	0.951468
34	2019	BAMX	1	#N/A	0.953084
37	2020	BAMX	1	#N/A	0.949746
40	2021	BAMX	1	#N/A	0.950346
43	2022	BAMX	1	#N/A	0.970412
1	2006	CECA	0.989876	0.985954	0.913466
3	2007	CECA	1	1	0.932775
5	2008	CECA	0.987482	0.983869	0.934969
7	2009	CECA	0.983654	0.979265	0.931141
9	2010	CECA	0.983654	0.97888	0.942982
11	2011	CECA	0.980492	0.971826	0.948102
14	2012	CECA	0.954349	0.946439	0.935215
17	2013	CECA	0.953898	0.942414	0.935659
20	2014	CECA	0.951711	0.933248	0.921895
23	2015	CECA	0.949139	0.932711	0.915274
26	2016	CECA	0.945304	0.928868	0.904256
29	2017	CECA	0.96685	0.953158	0.926698
32	2018	CECA	0.97352	0.962205	0.932392
35	2019	CECA	0.95991	0.950625	0.922974
38	2020	CECA	0.93254	0.9194	0.897255
41	2021	CECA	0.930617	0.915274	0.898031
44	2022	CECA	0.928639	0.913554	0.89417
2	2006	SOCA	0.993202	0.988839	0.933936
4	2007	SOCA	0.987833	0.982474	0.942564
6	2008	SOCA	0.987833	0.982013	0.945736
8	2009	SOCA	0.983524	0.976468	0.941427
10	2010	SOCA	0.975605	0.972617	0.928934
12	2011	SOCA	0.982403	0.980129	0.932308
15	2012	SOCA	0.987772	0.984272	0.939265
18	2013	SOCA	0.984904	0.979693	0.936654
21	2014	SOCA	0.989213	0.984207	0.912169
24	2015	SOCA	0.991616	0.984033	0.908652
27	2016	SOCA	0.981069	0.965929	0.896432
30	2017	SOCA	0.970793	0.952455	0.882722
33	2018	SOCA	0.969071	0.943651	0.881586
36	2019	SOCA	0.962783	0.925663	0.888125
39	2020	SOCA	0.966021	0.936127	0.902025
42	2021	SOCA	0.969757	0.932591	0.897814
45	2022	SOCA	0.975488	0.932067	0.909112
