# Supplementary material for: Behavioral shifts mask the success of legislation and outreach for endangered species recovery
Source: Nat Commun. 2026 Mar 18;17:1819. doi: 10.1038/s41467-026-69617-4 (PMC13000190; doi:10.1038/s41467-026-69617-4)
Supplement: Supplementary file 6 — Source Data [file 41467_2026_69617_MOESM6_ESM.zip › Fig3aSourceData.xlsx]

## Sheet: Sheet1
	model	Year	Estimate	lcl	ucl
VaryYr08onOnly2008	None	2008	0.119703	-0.113976	0.353382
VaryYr08onOnly2009	None	2009	0.150792	-0.039919	0.341504
VaryYr08onOnly2010	None	2010	0.439717	0.246618	0.632816
VaryYr08onOnly2011	None	2011	0.312137	0.103625	0.520649
VaryYr08onOnly2012	None	2012	0.951366	0.738762	1.16397
VaryYr08onOnly2013	None	2013	1.29823	1.06055	1.53591
VaryYr08onOnly2014	None	2014	0.779326	0.547324	1.01133
VaryYr08onOnly2015	None	2015	0.820265	0.574965	1.06556
VaryYr08onOnly2016	None	2016	0.811233	0.554856	1.06761
VaryYr08onOnly2017	None	2017	1.14827	0.912948	1.38358
VaryYr08onOnly2018	None	2018	0.782107	0.545146	1.01907
VaryYr08onOnly2019	None	2019	1.44324	1.20066	1.68582
VaryYr08onOnly2020	None	2020	1.68976	1.39892	1.9806
VaryYr08onOnly2021	None	2021	1.39577	1.11044	1.6811
VaryYr08onOnly2022	None	2022	1.01474	0.665558	1.36393
VaryYr08onOnly20081	Age & Time since release	2008	-0.0132378	-0.245998	0.219522
VaryYr08onOnly20091	Age & Time since release	2009	0.00932426	-0.183025	0.201674
VaryYr08onOnly20101	Age & Time since release	2010	0.295644	0.101378	0.48991
VaryYr08onOnly20111	Age & Time since release	2011	0.17457	-0.0338244	0.382964
VaryYr08onOnly20121	Age & Time since release	2012	0.767571	0.553167	0.981974
VaryYr08onOnly20131	Age & Time since release	2013	1.11664	0.877737	1.35555
VaryYr08onOnly20141	Age & Time since release	2014	0.595148	0.36129	0.829006
VaryYr08onOnly20151	Age & Time since release	2015	0.655213	0.409216	0.901209
VaryYr08onOnly20161	Age & Time since release	2016	0.662792	0.40709	0.918494
VaryYr08onOnly20171	Age & Time since release	2017	0.967189	0.730495	1.20388
VaryYr08onOnly20181	Age & Time since release	2018	0.582005	0.341549	0.822461
VaryYr08onOnly20191	Age & Time since release	2019	1.26756	1.02415	1.51097
VaryYr08onOnly20201	Age & Time since release	2020	1.47252	1.179	1.76605
VaryYr08onOnly20211	Age & Time since release	2021	1.23603	0.951153	1.52092
VaryYr08onOnly20221	Age & Time since release	2022	0.798792	0.448561	1.14902
VaryYr08onOnly20082	+ Condor behavior	2008	-0.0323622	-0.261692	0.196968
VaryYr08onOnly20092	+ Condor behavior	2009	0.0735993	-0.115452	0.26265
VaryYr08onOnly20102	+ Condor behavior	2010	0.24474	0.0528546	0.436626
VaryYr08onOnly20112	+ Condor behavior	2011	0.0411328	-0.167342	0.249608
VaryYr08onOnly20122	+ Condor behavior	2012	0.503874	0.280544	0.727204
VaryYr08onOnly20132	+ Condor behavior	2013	0.907345	0.664637	1.15005
VaryYr08onOnly20142	+ Condor behavior	2014	0.533551	0.298817	0.768285
VaryYr08onOnly20152	+ Condor behavior	2015	0.560874	0.313874	0.807874
VaryYr08onOnly20162	+ Condor behavior	2016	0.503985	0.24454	0.763429
VaryYr08onOnly20172	+ Condor behavior	2017	0.825875	0.581337	1.07041
VaryYr08onOnly20182	+ Condor behavior	2018	0.301631	0.0463697	0.556891
VaryYr08onOnly20192	+ Condor behavior	2019	1.13399	0.885989	1.38199
VaryYr08onOnly20202	+ Condor behavior	2020	1.31423	1.01874	1.60973
VaryYr08onOnly20212	+ Condor behavior	2021	1.19758	0.911265	1.4839
VaryYr08onOnly20222	+ Condor behavior	2022	0.789201	0.444333	1.13407
VaryYr08onOnly20083	+ Pig hunt levels	2008	-0.293146	-0.661479	0.0751857
VaryYr08onOnly20093	+ Pig hunt levels	2009	-0.294402	-0.6605	0.0716962
VaryYr08onOnly20103	+ Pig hunt levels	2010	0.129561	-0.186096	0.445217
VaryYr08onOnly20113	+ Pig hunt levels	2011	-0.228685	-0.574444	0.117073
VaryYr08onOnly20123	+ Pig hunt levels	2012	0.0808908	-0.291556	0.453337
VaryYr08onOnly20133	+ Pig hunt levels	2013	0.542563	0.158428	0.926698
VaryYr08onOnly20143	+ Pig hunt levels	2014	0.124675	-0.263928	0.513279
VaryYr08onOnly20153	+ Pig hunt levels	2015	0.0199033	-0.399405	0.439212
VaryYr08onOnly20163	+ Pig hunt levels	2016	-0.146415	-0.599185	0.306356
VaryYr08onOnly20173	+ Pig hunt levels	2017	0.0802591	-0.383211	0.543729
VaryYr08onOnly20183	+ Pig hunt levels	2018	-0.269431	-0.68812	0.149257
VaryYr08onOnly20193	+ Pig hunt levels	2019	-1.32142	-2.08424	-0.558603
VaryYr08onOnly20203	+ Pig hunt levels	2020	-1.23503	-2.05293	-0.417137
VaryYr08onOnly20213	+ Pig hunt levels	2021	-0.647062	-1.28587	-0.00825651
VaryYr08onOnly20223	+ Pig hunt levels	2022	-0.890317	-1.52429	-0.256341
VaryYr08onOnly20084	+ Deer hunt levels	2008	-0.255655	-0.622672	0.111363
VaryYr08onOnly20094	+ Deer hunt levels	2009	-0.327136	-0.691831	0.0375584
VaryYr08onOnly20104	+ Deer hunt levels	2010	0.0354739	-0.28154	0.352488
VaryYr08onOnly20114	+ Deer hunt levels	2011	-0.281147	-0.626109	0.0638152
VaryYr08onOnly20124	+ Deer hunt levels	2012	0.0486226	-0.322394	0.419639
VaryYr08onOnly20134	+ Deer hunt levels	2013	0.498857	0.115981	0.881734
VaryYr08onOnly20144	+ Deer hunt levels	2014	0.128201	-0.258643	0.515046
VaryYr08onOnly20154	+ Deer hunt levels	2015	0.00635166	-0.411088	0.423792
VaryYr08onOnly20164	+ Deer hunt levels	2016	-0.159907	-0.610669	0.290854
VaryYr08onOnly20174	+ Deer hunt levels	2017	0.14151	-0.320688	0.603708
VaryYr08onOnly20184	+ Deer hunt levels	2018	-0.208503	-0.626223	0.209216
VaryYr08onOnly20194	+ Deer hunt levels	2019	-1.2391	-1.99942	-0.478777
VaryYr08onOnly20204	+ Deer hunt levels	2020	-1.19392	-2.00842	-0.379417
VaryYr08onOnly20214	+ Deer hunt levels	2021	-0.566361	-1.20339	0.0706637
VaryYr08onOnly20224	+ Deer hunt levels	2022	-0.885938	-1.51717	-0.254708
