# Supplementary material for: Behavioral shifts mask the success of legislation and outreach for endangered species recovery
Source: Nat Commun. 2026 Mar 18;17:1819. doi: 10.1038/s41467-026-69617-4 (PMC13000190; doi:10.1038/s41467-026-69617-4)
Supplement: Supplementary file 6 — Source Data [file 41467_2026_69617_MOESM6_ESM.zip › Fig3bSourceData.xlsx]

## Sheet: Sheet1
	model	Year	Estimate	lcl	ucl
VaryYr08onOnly2008	None	2008	-0.0862109	-0.265264	0.0928423
VaryYr08onOnly2009	None	2009	-0.222314	-0.393198	-0.0514295
VaryYr08onOnly2010	None	2010	0.168205	0.0083955	0.328015
VaryYr08onOnly2011	None	2011	0.000106572	-0.169439	0.169652
VaryYr08onOnly2012	None	2012	0.0135521	-0.150127	0.177231
VaryYr08onOnly2013	None	2013	0.481105	0.303935	0.658275
VaryYr08onOnly2014	None	2014	0.485559	0.261373	0.709745
VaryYr08onOnly2015	None	2015	0.543337	0.359326	0.727347
VaryYr08onOnly2016	None	2016	0.915671	0.745231	1.08611
VaryYr08onOnly2017	None	2017	1.12105	0.933597	1.3085
VaryYr08onOnly2018	None	2018	0.74509	0.490437	0.999742
VaryYr08onOnly2019	None	2019	0.372817	0.16158	0.584055
VaryYr08onOnly2020	None	2020	0.705433	0.486884	0.923982
VaryYr08onOnly2021	None	2021	1.09075	0.911404	1.27009
VaryYr08onOnly2022	None	2022	1.14405	0.913273	1.37483
VaryYr08onOnly20081	Age & Time since release	2008	-0.147843	-0.323973	0.028287
VaryYr08onOnly20091	Age & Time since release	2009	-0.295513	-0.464181	-0.126845
VaryYr08onOnly20101	Age & Time since release	2010	0.0994145	-0.0589578	0.257787
VaryYr08onOnly20111	Age & Time since release	2011	-0.0460252	-0.212913	0.120863
VaryYr08onOnly20121	Age & Time since release	2012	-0.0383197	-0.199971	0.123332
VaryYr08onOnly20131	Age & Time since release	2013	0.392213	0.217106	0.56732
VaryYr08onOnly20141	Age & Time since release	2014	0.3446	0.12218	0.567021
VaryYr08onOnly20151	Age & Time since release	2015	0.404756	0.222815	0.586698
VaryYr08onOnly20161	Age & Time since release	2016	0.787566	0.619476	0.955656
VaryYr08onOnly20171	Age & Time since release	2017	1.01102	0.827055	1.19498
VaryYr08onOnly20181	Age & Time since release	2018	0.611844	0.361178	0.86251
VaryYr08onOnly20191	Age & Time since release	2019	0.225869	0.0171459	0.434592
VaryYr08onOnly20201	Age & Time since release	2020	0.518495	0.302111	0.73488
VaryYr08onOnly20211	Age & Time since release	2021	0.882637	0.703808	1.06147
VaryYr08onOnly20221	Age & Time since release	2022	0.962445	0.734715	1.19018
VaryYr08onOnly20082	+ Condor behavior	2008	-0.294839	-0.479354	-0.110324
VaryYr08onOnly20092	+ Condor behavior	2009	-0.558782	-0.750142	-0.367423
VaryYr08onOnly20102	+ Condor behavior	2010	-0.124861	-0.305922	0.0562008
VaryYr08onOnly20112	+ Condor behavior	2011	-0.345932	-0.527229	-0.164635
VaryYr08onOnly20122	+ Condor behavior	2012	-0.398964	-0.580015	-0.217914
VaryYr08onOnly20132	+ Condor behavior	2013	-0.111051	-0.311828	0.0897263
VaryYr08onOnly20142	+ Condor behavior	2014	-0.184621	-0.425437	0.0561953
VaryYr08onOnly20152	+ Condor behavior	2015	-0.175467	-0.386971	0.0360359
VaryYr08onOnly20162	+ Condor behavior	2016	0.245755	0.0473465	0.444163
VaryYr08onOnly20172	+ Condor behavior	2017	0.386869	0.169288	0.60445
VaryYr08onOnly20182	+ Condor behavior	2018	-0.00693548	-0.281552	0.267681
VaryYr08onOnly20192	+ Condor behavior	2019	-0.486548	-0.741059	-0.232037
VaryYr08onOnly20202	+ Condor behavior	2020	-0.263879	-0.529003	0.00124587
VaryYr08onOnly20212	+ Condor behavior	2021	0.13971	-0.0913777	0.370797
VaryYr08onOnly20222	+ Condor behavior	2022	0.290395	0.0292013	0.551588
VaryYr08onOnly20083	+ Pig hunt levels	2008	-0.261357	-0.443519	-0.0791947
VaryYr08onOnly20093	+ Pig hunt levels	2009	-0.559576	-0.748283	-0.370869
VaryYr08onOnly20103	+ Pig hunt levels	2010	-0.0842849	-0.26348	0.0949105
VaryYr08onOnly20113	+ Pig hunt levels	2011	-0.31232	-0.491641	-0.133
VaryYr08onOnly20123	+ Pig hunt levels	2012	-0.369682	-0.548813	-0.190551
VaryYr08onOnly20133	+ Pig hunt levels	2013	-0.0913882	-0.290069	0.107293
VaryYr08onOnly20143	+ Pig hunt levels	2014	-0.0523155	-0.293539	0.188908
VaryYr08onOnly20153	+ Pig hunt levels	2015	-0.209897	-0.418955	-0.000838476
VaryYr08onOnly20163	+ Pig hunt levels	2016	0.301826	0.104424	0.499228
VaryYr08onOnly20173	+ Pig hunt levels	2017	0.424221	0.208322	0.640119
VaryYr08onOnly20183	+ Pig hunt levels	2018	0.19916	-0.0790309	0.47735
VaryYr08onOnly20193	+ Pig hunt levels	2019	-0.931808	-1.41953	-0.444091
VaryYr08onOnly20203	+ Pig hunt levels	2020	-0.629018	-1.05101	-0.207021
VaryYr08onOnly20213	+ Pig hunt levels	2021	-0.121427	-0.458415	0.215561
VaryYr08onOnly20223	+ Pig hunt levels	2022	0.141384	-0.209505	0.492274
VaryYr08onOnly20084	+ Deer hunt levels	2008	-0.261349	-0.44323	-0.0794675
VaryYr08onOnly20094	+ Deer hunt levels	2009	-0.557295	-0.745715	-0.368876
VaryYr08onOnly20104	+ Deer hunt levels	2010	-0.0864275	-0.265344	0.0924893
VaryYr08onOnly20114	+ Deer hunt levels	2011	-0.312658	-0.491688	-0.133629
VaryYr08onOnly20124	+ Deer hunt levels	2012	-0.370162	-0.548993	-0.19133
VaryYr08onOnly20134	+ Deer hunt levels	2013	-0.0943057	-0.292664	0.104053
VaryYr08onOnly20144	+ Deer hunt levels	2014	-0.0605046	-0.301381	0.180372
VaryYr08onOnly20154	+ Deer hunt levels	2015	-0.212114	-0.42082	-0.00340752
VaryYr08onOnly20164	+ Deer hunt levels	2016	0.292898	0.0957625	0.490034
VaryYr08onOnly20174	+ Deer hunt levels	2017	0.41187	0.19622	0.62752
VaryYr08onOnly20184	+ Deer hunt levels	2018	0.171402	-0.106868	0.449671
VaryYr08onOnly20194	+ Deer hunt levels	2019	-0.667021	-1.18285	-0.151194
VaryYr08onOnly20204	+ Deer hunt levels	2020	-0.375662	-0.82737	0.0760473
VaryYr08onOnly20214	+ Deer hunt levels	2021	0.0549766	-0.300101	0.410054
VaryYr08onOnly20224	+ Deer hunt levels	2022	0.379987	-0.00245394	0.762428
